# Supplementary material for: Crystal structures of two 4H-chromene derivatives: 2-amino-3-cyano-4-(3,4-di­chloro­phen­yl)-7-hy­droxy-4H-benzo[1,2-b]pyran 1,4-dioxane monosolvate and 2-amino-3-cyano-4-(2,6-di­chloro­phen­yl)-7-hy­droxy-4H-benzo[1,2-b]pyran
Source: Acta Crystallogr E Crystallogr Commun. 2019 Sep 27;75(Pt 10):1568–72. doi: 10.1107/S2056989019013197 (PMC6775756; doi:10.1107/S2056989019013197)
Supplement: Supplementary file 1 [file e-75-01568-sup1.cif]

##############################################################################
#                                                                            #
# This CIF contains the data in a paper accepted for publication in          #
# Acta Crystallographica Section E. It conforms to the requirements of       #
# Notes for Authors for Acta Crystallographica Section E, and has been       #
# peer reviewed under the auspices of the IUCr Commission on Journals.       #
#                                                                            #
# Full details of the Crystallographic Information File format               #
# are given in the paper "The Crystallographic Information File (CIF):       #
# a New Standard Archive File for Crystallography" by S. R. Hall, F. H.      #
# Allen and I. D. Brown [Acta Cryst. (1991), A47, 655-685].                  #
#                                                                            #
# The current version of the core CIF dictionary is obtainable from          #
# ftp://ftp.iucr.org/pub/cif_core.dic.                                       #
#                                                                            #
# Software is freely available for graphical display of the structure(s)     #
# in this CIF. For information consult the CIF software page                 #
# http://www.iucr.org/resources/cif/software.                                #
#                                                                            #
# This file may be used for bona fide research purposes within the           #
# scientific community so long as proper attribution is given to the journal # 
# article from which it was obtained.                                        #
#                                                                            #
##############################################################################
data_I
_audit_creation_method     SHELXL-2014/6
_chemical_name_systematic
;\
2-Amino-3-cyano-4-(3,4-dichlorophenyl)-7-hydroxy-4<i>H</i>-\
benzo[1,2-<i>b</i>]pyran 1,4-dioxane monosolvate
;
_chemical_name_common
;
;
_chemical_formula_moiety     'C16 H9 Cl2 N2 O2, C4 H8 O2'
_chemical_formula_sum     'C20 H17 Cl2 N2 O4'
_chemical_formula_iupac     'C16 H9 Cl2 N2 O2, C4 H8 O2'
_chemical_formula_weight     420.25
_chemical_melting_point     520
_space_group_crystal_system     monoclinic
_space_group_name_H-M_alt     'P 21/c'
_space_group_name_Hall     '-P 2ybc'
loop_
    _space_group_symop_operation_xyz
    'x, y, z'
    '-x, y+1/2, -z+1/2'
    '-x, -y, -z'
    'x, -y-1/2, z-1/2'
_cell_length_a     12.753(9)
_cell_length_b     6.665(4)
_cell_length_c     24.050(14)
_cell_angle_alpha     90
_cell_angle_beta     102.95(3)
_cell_angle_gamma     90
_cell_volume     1992(2)
_cell_formula_units_Z     4
_cell_measurement_reflns_used     9965
_cell_measurement_theta_min     3.17
_cell_measurement_theta_max     26.66
_cell_measurement_temperature     294(2)
_exptl_crystal_description     block
_exptl_crystal_colour     colourless
_exptl_crystal_size_max     0.150
_exptl_crystal_size_mid     0.150
_exptl_crystal_size_min     0.100
_exptl_crystal_density_diffrn     1.401
_exptl_crystal_density_meas     ?
_exptl_crystal_density_method     none
_exptl_crystal_F_000     868
_exptl_absorpt_coefficient_mu     0.355
_exptl_absorpt_correction_type     multi-scan
_exptl_absorpt_process_details
;
(SADABS; Bruker, 2018)
;
_exptl_absorpt_correction_T_min     0.7035
_exptl_absorpt_correction_T_max     0.7454
_diffrn_ambient_temperature     294(2)
_diffrn_radiation_type     MoK\a
_diffrn_radiation_wavelength     0.71073
_diffrn_radiation_source     'fine-focus sealed tube'
_diffrn_radiation_monochromator     graphite
_diffrn_measurement_device_type     'Bruker Kappa APEX3 CMOS'
_diffrn_measurement_method     '\w and \f scan'
_diffrn_detector_area_resol_mean     ?
_diffrn_reflns_number     34682
_diffrn_reflns_av_R_equivalents     0.0334
_diffrn_reflns_av_unetI/netI     0.0180
_diffrn_reflns_theta_min     3.178
_diffrn_reflns_theta_max     24.998
_diffrn_reflns_theta_full     25.242
_diffrn_measured_fraction_theta_max     0.997
_diffrn_measured_fraction_theta_full     0.973
_diffrn_reflns_limit_h_min     -15
_diffrn_reflns_limit_h_max     15
_diffrn_reflns_limit_k_min     -7
_diffrn_reflns_limit_k_max     7
_diffrn_reflns_limit_l_min     -28
_diffrn_reflns_limit_l_max     26
_refine_special_details
;
 Refinement of F^2^ against ALL reflections.  The weighted R-factor wR and
 goodness of fit S are based on F^2^, conventional R-factors R are based
 on F, with F set to zero for negative F^2^. The threshold expression of
 F^2^ > 2sigma(F^2^) is used only for calculating R-factors(gt) etc. and is
 not relevant to the choice of reflections for refinement.  R-factors based
 on F^2^ are statistically about twice as large as those based on F, and R-
 factors based on ALL data will be even larger.
;
_reflns_number_total     3492
_reflns_number_gt     2885
_reflns_threshold_expression     'I > 2\s(I)'
_refine_ls_structure_factor_coef     Fsqd
_refine_ls_matrix_type     full
_refine_ls_R_factor_all     0.0554
_refine_ls_R_factor_gt     0.0435
_refine_ls_wR_factor_gt     0.1124
_refine_ls_wR_factor_ref     0.1213
_refine_ls_goodness_of_fit_ref     1.107
_refine_ls_restrained_S_all     1.107
_refine_ls_number_reflns     3492
_refine_ls_number_parameters     256
_refine_ls_number_restraints     0
_refine_ls_hydrogen_treatment     mixed
_refine_ls_weighting_scheme     calc
_refine_ls_weighting_details
              'w=1/[\s^2^(Fo^2^)+(0.0541P)^2^+1.1852P] where P=(Fo^2^+2Fc^2^)/3'
_atom_sites_solution_hydrogens     difmap
_atom_sites_solution_primary     direct
_atom_sites_solution_secondary     difmap
_refine_ls_shift/su_max     0.000
_refine_ls_shift/su_mean     0.000
_refine_diff_density_max     0.260
_refine_diff_density_min     -0.240
_refine_ls_extinction_method     SHELXL
_refine_ls_extinction_coef     0.0174(18)
_refine_ls_extinction_expression
                                  'Fc^*^=kFc[1+0.001xFc^2^\l^3^/sin(2\q)]^-1/4^'
loop_
    _atom_type_symbol
    _atom_type_description
    _atom_type_scat_dispersion_real
    _atom_type_scat_dispersion_imag
    _atom_type_scat_source
    'C' 'C' 0.0033 0.0016
                         'International Tables Vol C Tables 4.2.6.8 and 6.1.1.4'
    'H' 'H' 0.0000 0.0000
                         'International Tables Vol C Tables 4.2.6.8 and 6.1.1.4'
    'N' 'N' 0.0061 0.0033
                         'International Tables Vol C Tables 4.2.6.8 and 6.1.1.4'
    'O' 'O' 0.0106 0.0060
                         'International Tables Vol C Tables 4.2.6.8 and 6.1.1.4'
    'Cl' 'Cl' 0.1484 0.1585
                         'International Tables Vol C Tables 4.2.6.8 and 6.1.1.4'
_computing_data_collection
;
APEX3 (Bruker, 2018)
;
_computing_cell_refinement
;
APEX3 and SAINT (Bruker, 2018)
;
_computing_data_reduction
;
SAINT and XPREP (Bruker, 2018)
;
_computing_structure_solution
;
<i>SHELXT2014/5</i> (Sheldrick, 2015a)
;
_computing_structure_refinement
;
<i>SHELXL2014/6</i> (Sheldrick, 2015b)
;
_computing_molecular_graphics
;
DIAMOND (Brandenburg, 2007) and Mercury (Macrae <i>et al.</i>,
2008)
;
_computing_publication_material
;
PLATON (Spek, 2009)
;
loop_
    _atom_site_type_symbol
    _atom_site_label
    _atom_site_fract_x
    _atom_site_fract_y
    _atom_site_fract_z
    _atom_site_U_iso_or_equiv
    _atom_site_adp_type
    _atom_site_calc_flag
    _atom_site_occupancy
    _atom_site_disorder_assembly
    _atom_site_disorder_group
    Cl Cl1 0.60648(5) 0.18411(11) 0.42962(4) 0.0702(3) Uani d 1 . .
    Cl Cl2 0.52933(5) 0.63066(11) 0.40894(4) 0.0679(3) Uani d 1 . .
    O O1 0.12386(15) 0.8018(3) 0.63654(6) 0.0519(5) Uani d 1 . .
    H HO1 0.1545 0.7386 0.6648 0.074(10) Uiso calc 1 . .
    O O2 0.07140(12) 0.8197(2) 0.43851(6) 0.0379(4) Uani d 1 . .
    N N2 0.01565(18) 0.8571(3) 0.34552(8) 0.0530(6) Uani d 1 . .
    H HNA 0.0051 0.8207 0.3104 0.064 Uiso calc 1 . .
    H HNB -0.0032 0.9750 0.3540 0.064 Uiso calc 1 . .
    N N1 0.0608(2) 0.3924(4) 0.28098(9) 0.0748(8) Uani d 1 . .
    C C3 0.47549(17) 0.2502(4) 0.42953(10) 0.0424(6) Uani d 1 . .
    C C4 0.40418(19) 0.1065(4) 0.43879(12) 0.0512(6) Uani d 1 . .
    H H4 0.4266 -0.0260 0.4452 0.061 Uiso calc 1 . .
    C C5 0.29931(18) 0.1579(3) 0.43861(11) 0.0439(6) Uani d 1 . .
    H H5 0.2516 0.0592 0.4448 0.053 Uiso calc 1 . .
    C C6 0.26401(16) 0.3532(3) 0.42946(8) 0.0303(5) Uani d 1 . .
    C C7 0.14837(15) 0.4087(3) 0.43059(8) 0.0305(5) Uani d 1 . .
    H H7 0.1068 0.2841 0.4279 0.037 Uiso calc 1 . .
    C C11 0.14231(15) 0.5105(3) 0.48595(8) 0.0292(4) Uani d 1 . .
    C C12 0.17291(16) 0.4127(3) 0.53832(9) 0.0358(5) Uani d 1 . .
    H H12 0.1980 0.2815 0.5391 0.043 Uiso calc 1 . .
    C C13 0.16731(17) 0.5037(4) 0.58889(9) 0.0382(5) Uani d 1 . .
    H H13 0.1868 0.4337 0.6231 0.046 Uiso calc 1 . .
    C C14 0.13242(16) 0.7003(3) 0.58846(8) 0.0354(5) Uani d 1 . .
    C C10 0.10667(15) 0.7052(3) 0.48756(8) 0.0291(4) Uani d 1 . .
    C C15 0.10195(16) 0.8023(3) 0.53756(8) 0.0337(5) Uani d 1 . .
    H H15 0.0786 0.9346 0.5369 0.040 Uiso calc 1 . .
    C C9 0.06130(16) 0.7304(3) 0.38688(8) 0.0342(5) Uani d 1 . .
    C C8 0.09544(16) 0.5416(3) 0.38111(8) 0.0347(5) Uani d 1 . .
    C C22 0.07678(19) 0.4596(4) 0.32560(10) 0.0459(6) Uani d 1 . .
    C C1 0.33627(17) 0.4972(3) 0.42043(9) 0.0361(5) Uani d 1 . .
    H H1 0.3140 0.6298 0.4143 0.043 Uiso calc 1 . .
    C C2 0.44144(17) 0.4463(3) 0.42042(9) 0.0380(5) Uani d 1 . .
    O O16 0.24114(17) 0.6481(4) 0.73252(9) 0.0769(6) Uani d 1 . .
    C C17 0.2288(3) 0.5035(7) 0.77295(16) 0.0937(12) Uani d 1 . .
    H H171 0.1565 0.4491 0.7630 0.112 Uiso calc 1 . .
    H H172 0.2389 0.5659 0.8102 0.112 Uiso calc 1 . .
    C C18 0.3066(3) 0.3413(7) 0.7754(2) 0.1008(13) Uani d 1 . .
    H H181 0.2976 0.2450 0.8042 0.121 Uiso calc 1 . .
    H H182 0.2930 0.2727 0.7389 0.121 Uiso calc 1 . .
    O O19 0.4122(2) 0.4128(5) 0.78824(13) 0.1129(10) Uani d 1 . .
    C C20 0.4249(4) 0.5602(9) 0.7484(3) 0.140(2) Uani d 1 . .
    H H201 0.4159 0.4986 0.7111 0.169 Uiso calc 1 . .
    H H202 0.4974 0.6137 0.7590 0.169 Uiso calc 1 . .
    C C21 0.3484(3) 0.7239(7) 0.7450(2) 0.1147(16) Uani d 1 . .
    H H211 0.3622 0.7957 0.7810 0.138 Uiso calc 1 . .
    H H212 0.3573 0.8171 0.7154 0.138 Uiso calc 1 . .
loop_
    _atom_site_aniso_label
    _atom_site_aniso_U_11
    _atom_site_aniso_U_22
    _atom_site_aniso_U_33
    _atom_site_aniso_U_12
    _atom_site_aniso_U_13
    _atom_site_aniso_U_23
    Cl1 0.0349(3) 0.0613(5) 0.1189(7) 0.0130(3) 0.0268(4) 0.0064(4)
    Cl2 0.0449(4) 0.0492(4) 0.1188(7) -0.0051(3) 0.0379(4) 0.0059(4)
    O1 0.0682(12) 0.0615(11) 0.0250(8) 0.0233(9) 0.0080(8) -0.0009(8)
    O2 0.0528(9) 0.0356(8) 0.0245(7) 0.0081(7) 0.0070(6) 0.0006(6)
    N2 0.0766(15) 0.0540(13) 0.0266(10) 0.0236(11) 0.0079(9) 0.0035(9)
    N1 0.100(2) 0.0820(18) 0.0351(13) 0.0287(16) -0.0006(12) -0.0151(12)
    C3 0.0294(11) 0.0424(13) 0.0557(14) 0.0061(10) 0.0105(10) -0.0031(11)
    C4 0.0408(13) 0.0324(12) 0.0819(18) 0.0077(10) 0.0171(12) 0.0016(12)
    C5 0.0362(12) 0.0333(12) 0.0634(15) -0.0015(10) 0.0138(11) -0.0009(11)
    C6 0.0300(10) 0.0334(11) 0.0273(10) 0.0020(9) 0.0059(8) -0.0045(9)
    C7 0.0258(10) 0.0325(11) 0.0328(11) -0.0011(8) 0.0062(8) -0.0046(9)
    C11 0.0220(9) 0.0354(11) 0.0305(10) -0.0020(8) 0.0062(8) -0.0008(9)
    C12 0.0333(11) 0.0346(12) 0.0394(12) 0.0048(9) 0.0082(9) 0.0041(9)
    C13 0.0374(12) 0.0481(14) 0.0285(11) 0.0053(10) 0.0060(9) 0.0080(10)
    C14 0.0305(11) 0.0481(13) 0.0275(11) 0.0035(9) 0.0065(8) -0.0018(9)
    C10 0.0244(9) 0.0370(11) 0.0253(10) -0.0007(8) 0.0042(8) 0.0035(9)
    C15 0.0323(11) 0.0377(12) 0.0306(11) 0.0046(9) 0.0061(8) -0.0010(9)
    C9 0.0317(11) 0.0455(13) 0.0261(10) 0.0020(9) 0.0079(8) 0.0005(9)
    C8 0.0284(10) 0.0474(13) 0.0274(10) 0.0041(9) 0.0043(8) -0.0054(9)
    C22 0.0459(13) 0.0541(15) 0.0347(13) 0.0145(11) 0.0028(10) -0.0041(11)
    C1 0.0344(11) 0.0306(11) 0.0450(12) 0.0042(9) 0.0126(9) -0.0021(9)
    C2 0.0320(11) 0.0395(12) 0.0439(12) -0.0026(9) 0.0115(9) -0.0032(10)
    O16 0.0632(13) 0.0935(16) 0.0644(13) 0.0044(12) -0.0062(10) 0.0279(12)
    C17 0.067(2) 0.126(3) 0.091(2) 0.018(2) 0.0234(18) 0.049(2)
    C18 0.082(3) 0.096(3) 0.126(3) 0.008(2) 0.027(2) 0.042(2)
    O19 0.0663(16) 0.131(3) 0.137(2) 0.0268(17) 0.0141(15) 0.043(2)
    C20 0.075(3) 0.139(4) 0.219(6) 0.007(3) 0.056(3) 0.052(5)
    C21 0.079(3) 0.108(3) 0.141(4) -0.018(3) -0.008(2) 0.034(3)
_geom_special_details
;
 All esds (except the esd in the dihedral angle between two l.s. planes)
 are estimated using the full covariance matrix.  The cell esds are taken
 into account individually in the estimation of esds in distances, angles
 and torsion angles; correlations between esds in cell parameters are only
 used when they are defined by crystal symmetry.  An approximate (isotropic)
 treatment of cell esds is used for estimating esds involving l.s. planes.
;
loop_
    _geom_bond_atom_site_label_1
    _geom_bond_atom_site_label_2
    _geom_bond_site_symmetry_2
    _geom_bond_distance
    _geom_bond_publ_flag
    Cl1 C3 . 1.727(2) ?
    Cl2 C2 . 1.727(2) ?
    O1 C14 . 1.365(3) ?
    O1 HO1 . 0.8200 ?
    O2 C9 . 1.357(3) ?
    O2 C10 . 1.393(2) ?
    N2 C9 . 1.335(3) ?
    N2 HNA . 0.8600 ?
    N2 HNB . 0.8600 ?
    N1 C22 . 1.138(3) ?
    C3 C4 . 1.373(3) ?
    C3 C2 . 1.379(3) ?
    C4 C5 . 1.380(3) ?
    C4 H4 . 0.9300 ?
    C5 C6 . 1.379(3) ?
    C5 H5 . 0.9300 ?
    C6 C1 . 1.381(3) ?
    C6 C7 . 1.527(3) ?
    C7 C11 . 1.512(3) ?
    C7 C8 . 1.515(3) ?
    C7 H7 . 0.9800 ?
    C11 C10 . 1.378(3) ?
    C11 C12 . 1.394(3) ?
    C12 C13 . 1.375(3) ?
    C12 H12 . 0.9300 ?
    C13 C14 . 1.383(3) ?
    C13 H13 . 0.9300 ?
    C14 C15 . 1.378(3) ?
    C10 C15 . 1.379(3) ?
    C15 H15 . 0.9300 ?
    C9 C8 . 1.349(3) ?
    C8 C22 . 1.413(3) ?
    C1 C2 . 1.384(3) ?
    C1 H1 . 0.9300 ?
    O16 C17 . 1.403(4) ?
    O16 C21 . 1.426(5) ?
    C17 C18 . 1.459(5) ?
    C17 H171 . 0.9700 ?
    C17 H172 . 0.9700 ?
    C18 O19 . 1.396(5) ?
    C18 H181 . 0.9700 ?
    C18 H182 . 0.9700 ?
    O19 C20 . 1.406(5) ?
    C20 C21 . 1.453(7) ?
    C20 H201 . 0.9700 ?
    C20 H202 . 0.9700 ?
    C21 H211 . 0.9700 ?
    C21 H212 . 0.9700 ?
loop_
    _geom_angle_atom_site_label_1
    _geom_angle_atom_site_label_2
    _geom_angle_atom_site_label_3
    _geom_angle_site_symmetry_1
    _geom_angle_site_symmetry_3
    _geom_angle
    _geom_angle_publ_flag
    C14 O1 HO1 . . 109.5 ?
    C9 O2 C10 . . 118.75(17) ?
    C9 N2 HNA . . 120.0 ?
    C9 N2 HNB . . 120.0 ?
    HNA N2 HNB . . 120.0 ?
    C4 C3 C2 . . 119.4(2) ?
    C4 C3 Cl1 . . 119.81(19) ?
    C2 C3 Cl1 . . 120.80(18) ?
    C3 C4 C5 . . 120.2(2) ?
    C3 C4 H4 . . 119.9 ?
    C5 C4 H4 . . 119.9 ?
    C6 C5 C4 . . 121.1(2) ?
    C6 C5 H5 . . 119.4 ?
    C4 C5 H5 . . 119.4 ?
    C5 C6 C1 . . 118.41(19) ?
    C5 C6 C7 . . 120.53(19) ?
    C1 C6 C7 . . 121.05(19) ?
    C11 C7 C8 . . 109.13(17) ?
    C11 C7 C6 . . 111.39(16) ?
    C8 C7 C6 . . 112.94(16) ?
    C11 C7 H7 . . 107.7 ?
    C8 C7 H7 . . 107.7 ?
    C6 C7 H7 . . 107.7 ?
    C10 C11 C12 . . 116.24(18) ?
    C10 C11 C7 . . 121.97(18) ?
    C12 C11 C7 . . 121.79(19) ?
    C13 C12 C11 . . 122.2(2) ?
    C13 C12 H12 . . 118.9 ?
    C11 C12 H12 . . 118.9 ?
    C12 C13 C14 . . 119.5(2) ?
    C12 C13 H13 . . 120.3 ?
    C14 C13 H13 . . 120.3 ?
    O1 C14 C15 . . 116.6(2) ?
    O1 C14 C13 . . 123.34(19) ?
    C15 C14 C13 . . 120.01(19) ?
    C11 C10 C15 . . 123.07(18) ?
    C11 C10 O2 . . 122.57(17) ?
    C15 C10 O2 . . 114.36(18) ?
    C14 C15 C10 . . 119.0(2) ?
    C14 C15 H15 . . 120.5 ?
    C10 C15 H15 . . 120.5 ?
    N2 C9 C8 . . 127.6(2) ?
    N2 C9 O2 . . 109.9(2) ?
    C8 C9 O2 . . 122.48(19) ?
    C9 C8 C22 . . 117.9(2) ?
    C9 C8 C7 . . 124.17(18) ?
    C22 C8 C7 . . 117.8(2) ?
    N1 C22 C8 . . 179.3(3) ?
    C6 C1 C2 . . 120.7(2) ?
    C6 C1 H1 . . 119.6 ?
    C2 C1 H1 . . 119.6 ?
    C3 C2 C1 . . 120.2(2) ?
    C3 C2 Cl2 . . 120.48(17) ?
    C1 C2 Cl2 . . 119.31(18) ?
    C17 O16 C21 . . 110.4(3) ?
    O16 C17 C18 . . 110.9(3) ?
    O16 C17 H171 . . 109.5 ?
    C18 C17 H171 . . 109.5 ?
    O16 C17 H172 . . 109.5 ?
    C18 C17 H172 . . 109.5 ?
    H171 C17 H172 . . 108.1 ?
    O19 C18 C17 . . 111.6(4) ?
    O19 C18 H181 . . 109.3 ?
    C17 C18 H181 . . 109.3 ?
    O19 C18 H182 . . 109.3 ?
    C17 C18 H182 . . 109.3 ?
    H181 C18 H182 . . 108.0 ?
    C18 O19 C20 . . 109.9(3) ?
    O19 C20 C21 . . 112.6(4) ?
    O19 C20 H201 . . 109.1 ?
    C21 C20 H201 . . 109.1 ?
    O19 C20 H202 . . 109.1 ?
    C21 C20 H202 . . 109.1 ?
    H201 C20 H202 . . 107.8 ?
    O16 C21 C20 . . 110.2(4) ?
    O16 C21 H211 . . 109.6 ?
    C20 C21 H211 . . 109.6 ?
    O16 C21 H212 . . 109.6 ?
    C20 C21 H212 . . 109.6 ?
    H211 C21 H212 . . 108.1 ?
loop_
    _geom_torsion_atom_site_label_1
    _geom_torsion_atom_site_label_2
    _geom_torsion_atom_site_label_3
    _geom_torsion_atom_site_label_4
    _geom_torsion_site_symmetry_1
    _geom_torsion_site_symmetry_2
    _geom_torsion_site_symmetry_3
    _geom_torsion_site_symmetry_4
    _geom_torsion
    _geom_torsion_publ_flag
    C2 C3 C4 C5 . . . . 0.4(4) ?
    Cl1 C3 C4 C5 . . . . -179.8(2) ?
    C3 C4 C5 C6 . . . . -0.3(4) ?
    C4 C5 C6 C1 . . . . 0.0(3) ?
    C4 C5 C6 C7 . . . . -178.7(2) ?
    C5 C6 C7 C11 . . . . 102.8(2) ?
    C1 C6 C7 C11 . . . . -75.9(2) ?
    C5 C6 C7 C8 . . . . -134.0(2) ?
    C1 C6 C7 C8 . . . . 47.3(3) ?
    C8 C7 C11 C10 . . . . -8.1(2) ?
    C6 C7 C11 C10 . . . . 117.2(2) ?
    C8 C7 C11 C12 . . . . 172.12(18) ?
    C6 C7 C11 C12 . . . . -62.5(2) ?
    C10 C11 C12 C13 . . . . 0.5(3) ?
    C7 C11 C12 C13 . . . . -179.75(19) ?
    C11 C12 C13 C14 . . . . -1.4(3) ?
    C12 C13 C14 O1 . . . . 179.6(2) ?
    C12 C13 C14 C15 . . . . 1.1(3) ?
    C12 C11 C10 C15 . . . . 0.8(3) ?
    C7 C11 C10 C15 . . . . -178.98(18) ?
    C12 C11 C10 O2 . . . . -178.63(18) ?
    C7 C11 C10 O2 . . . . 1.6(3) ?
    C9 O2 C10 C11 . . . . 6.9(3) ?
    C9 O2 C10 C15 . . . . -172.56(18) ?
    O1 C14 C15 C10 . . . . -178.52(19) ?
    C13 C14 C15 C10 . . . . 0.1(3) ?
    C11 C10 C15 C14 . . . . -1.1(3) ?
    O2 C10 C15 C14 . . . . 178.35(18) ?
    C10 O2 C9 N2 . . . . 173.17(18) ?
    C10 O2 C9 C8 . . . . -7.7(3) ?
    N2 C9 C8 C22 . . . . -3.7(3) ?
    O2 C9 C8 C22 . . . . 177.2(2) ?
    N2 C9 C8 C7 . . . . 178.9(2) ?
    O2 C9 C8 C7 . . . . -0.1(3) ?
    C11 C7 C8 C9 . . . . 7.6(3) ?
    C6 C7 C8 C9 . . . . -116.9(2) ?
    C11 C7 C8 C22 . . . . -169.73(19) ?
    C6 C7 C8 C22 . . . . 65.8(2) ?
    C5 C6 C1 C2 . . . . 0.2(3) ?
    C7 C6 C1 C2 . . . . 178.92(19) ?
    C4 C3 C2 C1 . . . . -0.2(4) ?
    Cl1 C3 C2 C1 . . . . 179.98(18) ?
    C4 C3 C2 Cl2 . . . . 179.7(2) ?
    Cl1 C3 C2 Cl2 . . . . -0.1(3) ?
    C6 C1 C2 C3 . . . . -0.1(3) ?
    C6 C1 C2 Cl2 . . . . 179.97(16) ?
    C21 O16 C17 C18 . . . . -56.6(5) ?
    O16 C17 C18 O19 . . . . 57.7(5) ?
    C17 C18 O19 C20 . . . . -56.0(5) ?
    C18 O19 C20 C21 . . . . 55.8(6) ?
    C17 O16 C21 C20 . . . . 55.5(5) ?
    O19 C20 C21 O16 . . . . -55.7(6) ?
loop_
    _geom_hbond_atom_site_label_D
    _geom_hbond_atom_site_label_H
    _geom_hbond_atom_site_label_A
    _geom_hbond_site_symmetry_A
    _geom_hbond_distance_DH
    _geom_hbond_distance_HA
    _geom_hbond_distance_DA
    _geom_hbond_angle_DHA
    O1 HO1 O16 . 0.82 1.85 2.658(3) 167.2
    N2 HNB O1 3_576 0.86 2.19 2.978(3) 152.5
    N2 HNA N1 2 0.86 2.22 2.989(3) 148.5
    C4 H4 Cl2 1_545 0.93 2.87 3.692(3) 148.4
_shelx_space_group_comment
;
The symmetry employed for this shelxl refinement is uniquely defined
by the following loop, which should always be used as a source of
symmetry information in preference to the above space-group names.
They are only intended as comments.
;
_shelx_estimated_absorpt_T_min     0.949
_shelx_estimated_absorpt_T_max     0.965
_shelx_hkl_file
;
   3   0   0 2002.90   47.40
   3   0   0 2042.10   48.20
   3   0   0 2082.99   48.10
   3   0   0 1980.00   47.30
  -3   0   0 2038.40   47.40
  -3   0   0 2043.90   48.20
   4   0   0 4786.32  111.49
  -4   0   0 4586.24  110.39
  -4   0   0 4887.01  110.59
  -4   0   0 4830.22  111.49
   4   0   0 4939.41  111.49
  -4   0   0 4783.92  111.49
   4   0   0 4710.33  110.29
   4   0   0 4693.53  110.39
   5   0   0  885.11   23.60
   5   0   0  932.91   23.80
   5   0   0  891.81   22.30
  -5   0   0  890.51   22.20
   5   0   0  907.81   22.20
  -5   0   0  933.51   23.70
  -5   0   0  913.71   23.80
  -5   0   0  907.81   22.40
  -6   0   0 1901.01   45.00
   6   0   0 1760.02   43.20
  -6   0   0 1776.82   43.30
   6   0   0 1896.01   45.10
   6   0   0 1797.12   44.70
  -6   0   0 1755.82   43.10
  -6   0   0 1776.72   44.80
   7   0   0  170.78    7.00
  -7   0   0  176.88    9.40
  -7   0   0  160.28    6.60
   7   0   0  170.08    8.90
  -7   0   0  169.68    9.10
   7   0   0  165.38    9.80
  -7   0   0  162.88    6.90
   7   0   0  164.08    6.40
   8   0   0  119.49    9.30
   8   0   0  126.99    8.90
  -8   0   0  119.09    8.90
   8   0   0  129.79    6.20
   8   0   0  130.49    6.60
  -8   0   0  129.99    6.80
  -8   0   0  138.59    9.50
  -8   0   0  121.19    5.90
  -9   0   0  178.18    7.40
  -9   0   0  171.38    8.40
   9   0   0  181.28   10.80
  -9   0   0  175.68   11.50
  -9   0   0  168.68   11.20
   9   0   0  182.38    7.70
   9   0   0  193.18   11.70
   9   0   0  175.18    8.10
 -10   0   0   34.90    7.60
  10   0   0   33.30    4.90
  10   0   0   30.60    4.60
 -10   0   0   24.80    4.20
 -10   0   0   26.70    5.40
 -10   0   0   21.00    8.80
  10   0   0   23.70    7.60
  10   0   0   24.20    7.80
 -10   0   0   22.80    7.30
  11   0   0   45.10    8.90
  11   0   0   30.70    5.20
 -11   0   0   33.80    8.20
  11   0   0   53.09    6.70
  11   0   0   44.10    7.90
 -11   0   0   51.59    9.10
 -12   0   0   18.80    4.90
  12   0   0   18.10    5.00
 -12   0   0   17.70    7.70
 -12   0   0   16.30    9.60
  12   0   0   13.60    4.50
  12   0   0   14.30    7.90
 -13   0   0  335.67   13.50
  13   0   0  336.77   19.20
  13   0   0  329.27   13.80
 -13   0   0  268.97   19.10
 -14   0   0  160.68   18.80
 -14   0   0  170.28   11.70
  14   0   0  165.28   12.20
  14   0   0  203.48   18.60
 -15   0   0  182.48   12.80
  15   0   0  173.18   20.20
  15   0   0  132.79   12.90
 -15   0   0  194.98   21.00
   0  -1   0   -0.90    0.80
   0  -1   0   -0.10    1.40
   0  -1   0    0.50    0.80
   0  -1   0   -0.20    0.90
   0   1   0    0.40    1.00
   0   1   0    1.00    1.30
   0   1   0    0.80    0.60
   0   1   0   -0.50    1.00
  -1  -1   0 1413.86   30.20
  -1  -1   0 1358.76   31.00
   1  -1   0 1265.77   30.20
  -1   1   0 1330.07   30.40
   1   1   0 1112.89   30.60
  -2  -1   0 3354.86   76.59
   2  -1   0 3404.56   77.09
   2  -1   0 3189.08   76.89
  -2  -1   0 3253.57   76.69
  -2  -1   0 3164.88   76.79
  -2  -1   0 3442.26   77.79
   2  -1   0 3304.17   76.69
  -2   1   0 3167.58   77.39
   2   1   0 3317.17   77.89
   2   1   0 3286.17   76.49
   2   1   0 3297.27   76.69
  -2   1   0 3380.26   76.79
   2   1   0 3394.56   77.49
   2   1   0 3324.07   76.69
  -2   1   0 3399.96   77.79
  -2   1   0 3426.36   77.39
  -3  -1   0 4981.60  114.49
   3  -1   0 4908.81  114.39
   3  -1   0 4960.00  115.69
   3  -1   0 4903.11  114.29
  -3  -1   0 4936.91  114.39
  -3  -1   0 5076.59  115.79
  -3  -1   0 5009.00  115.39
  -3  -1   0 4999.40  114.09
   3  -1   0 5048.59  114.89
   3   1   0 4953.90  114.49
  -3   1   0 4942.71  114.49
   3   1   0 5032.00  115.29
   3   1   0 5025.60  114.29
  -3   1   0 4544.65  115.49
  -3   1   0 4856.71  114.29
  -3   1   0 5014.00  115.69
   3   1   0 5016.00  115.79
   4  -1   0 1639.74   39.60
  -4  -1   0 1638.94   39.70
  -4  -1   0 1694.73   41.20
   4  -1   0 1682.83   39.80
   4  -1   0 1707.63   40.50
  -4  -1   0 1656.23   40.10
   4  -1   0 1683.73   41.50
  -4  -1   0 1694.93   39.40
  -4  -1   0 1676.23   41.50
   4   1   0 1633.74   40.10
  -4   1   0 1695.43   39.90
  -4   1   0 1668.93   40.50
  -4   1   0 1715.23   41.40
   4   1   0 1699.63   41.00
   4   1   0 1704.33   39.70
  -4   1   0 1660.83   39.70
   4   1   0 1686.93   39.80
   5  -1   0 1185.08   27.50
  -5  -1   0 1121.49   27.50
   5  -1   0 1123.09   27.60
   5  -1   0 1146.79   28.60
   5  -1   0 1126.49   29.60
  -5  -1   0 1123.59   28.10
  -5  -1   0 1040.00   31.20
  -5  -1   0 1098.99   29.10
  -5  -1   0 1139.79   27.10
   5   1   0 1145.09   27.60
  -5   1   0 1140.99   28.60
  -5   1   0 1154.48   27.50
  -5   1   0 1175.48   27.80
  -5   1   0 1097.09   30.90
   5   1   0 1175.58   27.50
   5   1   0 1119.79   28.20
   6  -1   0 1720.13   41.50
  -6  -1   0 1721.13   43.40
   6  -1   0 1705.23   44.10
  -6  -1   0 1685.23   44.00
  -6  -1   0 1691.63   41.40
  -6  -1   0 1719.93   41.00
  -6  -1   0 1740.43   42.30
   6  -1   0 1717.73   41.20
  -6   1   0 1775.62   41.70
  -6   1   0 1723.23   42.80
   6   1   0 1702.03   41.30
   6   1   0 1728.13   41.50
   6   1   0 1698.63   43.10
  -6   1   0 1695.43   41.30
   6   1   0 1784.52   42.70
  -6   1   0 1830.22   44.20
   7  -1   0 4191.08   95.29
   7  -1   0 4046.90   97.99
  -7  -1   0 4106.09   96.49
  -7  -1   0 4084.69   94.99
  -7  -1   0 4117.29   97.69
  -7  -1   0 4109.19   98.39
   7  -1   0 4045.70   95.49
   7  -1   0 4081.19   96.89
  -7  -1   0 4033.00   95.49
  -7   1   0 4137.49   95.69
   7   1   0 4041.20   96.69
   7   1   0 4114.29   95.29
   7   1   0 4093.09   97.39
  -7   1   0 4147.88   97.89
  -7   1   0 4060.69   96.99
   7   1   0 4014.20   95.39
  -7   1   0 3908.61   95.29
  -8  -1   0   22.60    3.20
   8  -1   0   11.10    3.20
   8  -1   0   12.50    6.10
   8  -1   0   15.10    4.00
  -8  -1   0   20.90    6.90
  -8  -1   0   20.10    4.80
  -8  -1   0   19.50    3.80
  -8  -1   0   14.90    6.40
   8  -1   0   14.50    5.50
   8   1   0   15.30    3.40
  -8   1   0   11.70    3.90
  -8   1   0   10.60    6.20
   8   1   0   18.30    3.60
  -8   1   0   19.20    5.70
   8   1   0    6.30    6.00
   8   1   0   13.10    5.10
  -8   1   0   15.00    3.60
   9  -1   0   58.39    9.50
  -9  -1   0   68.89    8.60
  -9  -1   0   66.99    9.90
   9  -1   0   72.39    6.20
   9  -1   0   65.29   10.40
  -9  -1   0   65.19    6.00
   9  -1   0   68.79    6.40
  -9  -1   0   70.99    5.50
  -9  -1   0   72.99    9.80
  -9   1   0   57.59    9.20
   9   1   0   82.09    9.50
  -9   1   0   72.09    5.90
   9   1   0   65.59    9.30
   9   1   0   69.59    6.50
  -9   1   0   61.19   10.60
   9   1   0   69.19    5.90
  -9   1   0   66.39    7.50
 -10  -1   0  300.07   14.10
  10  -1   0  279.77   14.50
 -10  -1   0  281.57   13.60
  10  -1   0  277.47   10.40
  10  -1   0  288.97   10.90
 -10  -1   0  279.67   16.60
 -10  -1   0  281.47   10.20
 -10  -1   0  297.17   10.80
  10  -1   0  270.97   14.20
 -10   1   0  271.97   14.60
  10   1   0  281.87   14.20
  10   1   0  291.57   10.80
 -10   1   0  306.47   10.70
 -10   1   0  279.67   12.10
 -10   1   0  266.27   13.10
  10   1   0  283.47   10.50
  10   1   0  294.17   14.50
 -11  -1   0   11.00    7.00
  11  -1   0    7.60    4.60
  11  -1   0    1.60    7.00
  11  -1   0   -2.60    4.00
 -11  -1   0   14.70   10.50
  11  -1   0    8.00    7.80
 -11  -1   0    7.50    5.70
  11   1   0    7.80    6.80
  11   1   0   12.70    4.60
 -11   1   0  -14.70    7.20
  11   1   0   -1.40    4.40
 -11   1   0    8.00    4.60
 -11   1   0   21.40    6.70
 -12  -1   0    8.10    7.70
 -12  -1   0    0.90    5.30
  12  -1   0   11.30    9.20
  12  -1   0    6.10    4.80
 -12  -1   0   -9.90    8.50
 -12   1   0   -6.10    5.50
  12   1   0    6.80    4.30
  12   1   0   -3.70    6.40
 -12   1   0   11.30    8.50
  12   1   0    0.60    4.60
  13  -1   0    7.80    9.40
 -13  -1   0    3.90    7.80
 -13  -1   0    7.30    5.50
 -13  -1   0    3.60   10.40
  13  -1   0   -0.90    6.90
 -13   1   0  -11.50    5.80
 -13   1   0   -7.70   10.20
  13   1   0    2.40    5.70
  13   1   0   15.60    8.40
 -14  -1   0    6.30   11.80
  14  -1   0    0.10    7.20
  14  -1   0   -0.10   10.50
 -14  -1   0    0.40    6.70
 -14   1   0    3.80    6.70
  14   1   0   10.80   10.40
 -14   1   0   -3.50   11.00
  14   1   0   11.20    6.70
  15  -1   0   89.19   11.40
 -15  -1   0  108.39   11.70
 -15  -1   0   84.39   13.90
 -15   1   0   81.89   15.60
 -15   1   0   85.99   11.20
  15   1   0   63.69   13.30
  15   1   0   81.99   11.90
   0  -2   0  819.22   20.40
   0  -2   0  821.42   20.90
   0  -2   0  841.92   21.30
   0  -2   0  827.22   20.20
   0   2   0  866.61   21.40
   0   2   0  834.62   20.40
   0   2   0  827.32   20.10
   1  -2   0   27.80    4.50
  -1  -2   0   14.50    3.20
  -1  -2   0   14.90    3.00
  -1  -2   0   16.60    2.40
  -1  -2   0   21.60    2.30
   1  -2   0   21.00    2.90
   1  -2   0   23.50    2.50
   1   2   0   14.80    2.30
   1   2   0   11.30    3.00
   1   2   0   16.40    3.30
   1   2   0   18.10    2.20
  -1   2   0   20.10    2.40
  -1   2   0   16.60    3.10
  -1   2   0   23.00    3.40
  -1   2   0   13.10    3.30
  -2  -2   0  418.66   11.20
  -2  -2   0  412.26   10.80
  -2  -2   0  430.36   12.40
   2  -2   0  412.46   12.10
   2  -2   0  422.36   11.00
  -2  -2   0  426.66   13.10
   2  -2   0  420.56   11.40
  -2   2   0  422.76   11.30
   2   2   0  421.96   11.10
   2   2   0  413.56   12.80
  -2   2   0  435.06   12.50
   2   2   0  411.06   10.70
  -2   2   0  421.26   11.10
  -2   2   0  425.86   12.90
   2   2   0  422.56   12.30
   2   2   0  423.56   11.10
  -3  -2   0  868.71   22.90
   3  -2   0  879.41   21.70
  -3  -2   0  851.71   21.50
  -3  -2   0  884.81   23.40
  -3  -2   0  850.71   21.10
   3  -2   0  893.11   21.40
   3   2   0  881.01   21.30
   3   2   0  869.11   23.50
   3   2   0  861.21   21.50
  -3   2   0  868.01   23.30
  -3   2   0  878.71   22.70
  -3   2   0  881.21   21.40
   3   2   0  866.11   21.10
   3   2   0  869.21   22.70
  -3   2   0  868.51   21.60
   4  -2   0   49.90    6.30
   4  -2   0   46.60    4.80
  -4  -2   0   41.00    5.60
  -4  -2   0   48.50    3.60
  -4  -2   0   44.30    3.50
   4  -2   0   47.60    4.30
  -4  -2   0   40.80    8.40
  -4  -2   0   44.50    3.90
  -4   2   0   41.50    5.00
  -4   2   0   41.70    5.90
   4   2   0   47.30    3.10
   4   2   0   38.70    5.40
   4   2   0   44.40    6.40
  -4   2   0   49.00    6.00
  -4   2   0   44.00    3.30
   4   2   0   51.19    3.80
   4   2   0   42.50    3.50
  -5  -2   0  784.32   19.40
   5  -2   0  723.53   23.00
   5  -2   0  803.02   20.90
   5  -2   0  788.62   20.10
  -5  -2   0  791.22   22.10
   5  -2   0  769.92   19.60
  -5  -2   0  772.12   19.80
  -5  -2   0  768.32   22.60
  -5  -2   0  785.22   19.90
   5   2   0  827.52   20.30
   5   2   0  768.72   21.70
  -5   2   0  776.12   19.70
   5   2   0  743.33   22.50
  -5   2   0  752.22   21.40
  -5   2   0  763.12   20.00
   5   2   0  771.12   19.70
  -5   2   0  814.72   23.10
  -6  -2   0  125.59    8.60
  -6  -2   0  121.29    6.10
  -6  -2   0  116.79    9.50
   6  -2   0  107.59    9.20
  -6  -2   0  105.69    5.20
   6  -2   0  123.09    5.90
   6  -2   0  112.49    8.60
  -6  -2   0  115.39    6.00
   6  -2   0  125.49    5.70
   6   2   0  108.39    5.60
   6   2   0  141.39    6.80
   6   2   0  109.69    6.40
   6   2   0  119.49    8.30
  -6   2   0  122.19    5.90
  -6   2   0  111.89   10.10
  -6   2   0  122.09    6.60
   7  -2   0  174.18    7.70
   7  -2   0  175.78    7.10
  -7  -2   0  173.88   10.20
   7  -2   0  159.68    9.00
  -7  -2   0  178.58    7.70
  -7  -2   0  166.08    7.00
  -7  -2   0  166.18   12.10
  -7  -2   0  178.18    6.70
   7  -2   0  174.88   10.80
  -7   2   0  167.58   10.70
   7   2   0  154.98    9.80
   7   2   0  172.58    8.20
   7   2   0  172.98    7.10
  -7   2   0  171.08    9.20
   7   2   0  176.38    7.60
  -7   2   0  176.98    8.10
  -7   2   0  181.38    7.20
  -8  -2   0  624.44   22.10
   8  -2   0  638.24   19.20
  -8  -2   0  607.24   16.60
  -8  -2   0  613.84   18.70
  -8  -2   0  615.84   17.10
  -8  -2   0  624.94   20.30
   8  -2   0  603.44   17.30
   8  -2   0  622.94   21.20
   8  -2   0  610.74   16.90
   8   2   0  611.84   18.30
   8   2   0  617.14   17.50
  -8   2   0  638.34   19.30
  -8   2   0  623.94   16.90
  -8   2   0  590.84   20.80
   8   2   0  616.24   17.10
  -8   2   0  602.64   17.50
   8   2   0  623.74   20.60
  -9  -2   0   72.89    9.90
  -9  -2   0  100.19    6.80
   9  -2   0   73.19   10.70
  -9  -2   0   94.89    7.90
   9  -2   0   97.19   10.20
   9  -2   0   82.59    7.00
  -9  -2   0  103.39   12.30
  -9  -2   0   99.89    6.40
   9  -2   0   85.59    6.70
   9   2   0  100.49    7.40
  -9   2   0   74.19   11.10
   9   2   0  117.79    9.90
  -9   2   0   93.39    8.10
   9   2   0   76.69   11.20
  -9   2   0   88.79    6.20
  -9   2   0   87.19    9.50
   9   2   0   89.19    6.80
 -10  -2   0  300.37   11.60
  10  -2   0  251.37   17.10
  10  -2   0  309.27   11.40
  10  -2   0  282.47   11.10
 -10  -2   0  302.07   12.90
 -10  -2   0  295.47   10.60
  10  -2   0  291.27   14.70
  10   2   0  338.77   15.00
  10   2   0  309.67   11.30
 -10   2   0  292.37   17.00
 -10   2   0  283.67   14.00
 -10   2   0  303.57   13.80
  10   2   0  291.07   11.10
 -10   2   0  284.77   12.10
 -11  -2   0    5.10    5.20
  11  -2   0   -7.50    8.50
  11  -2   0    3.90    5.20
  11  -2   0    2.70    7.80
 -11  -2   0    8.30    6.20
  11  -2   0   -2.00    4.40
 -11  -2   0    7.10    8.30
  11   2   0  -15.40    7.00
 -11   2   0   -0.60    6.40
  11   2   0    7.70    4.80
 -11   2   0    0.80    4.90
  11   2   0    3.50    4.30
 -12  -2   0  215.38   11.20
  12  -2   0  217.98   16.60
 -12  -2   0  193.78   13.20
 -12  -2   0  235.68   16.00
  12   2   0  231.78   10.60
 -12   2   0  235.08   11.10
 -12   2   0  197.78   17.50
  12   2   0  219.88   14.00
 -13  -2   0   -9.60   11.40
 -13  -2   0    6.80    6.10
  13  -2   0   -5.20    6.70
  13   2   0   11.50    7.00
 -13   2   0    2.70    9.70
 -13   2   0    1.40    6.00
 -14  -2   0   73.39   14.30
  14  -2   0  100.39   11.50
 -14  -2   0  119.09   11.70
 -14   2   0  114.59   18.20
  14   2   0  108.09   11.30
 -14   2   0   92.89   11.10
  14   2   0  136.99   14.40
  15  -2   0   34.00    9.10
 -15  -2   0   33.80   11.40
 -15  -2   0   51.19    7.80
  15   2   0   31.80    8.30
 -15   2   0   52.19    7.60
 -15   2   0   56.49   13.90
   0  -3   0   -3.10    3.70
   0  -3   0    6.70    2.30
   0  -3   0   -1.00    2.40
   0  -3   0    4.10    3.40
   0   3   0   -0.60    4.00
   0   3   0    6.50    2.30
   0   3   0   -0.90    2.30
  -1  -3   0 3034.20   71.39
  -1  -3   0 3004.00   71.09
  -1  -3   0 3127.79   72.79
   1  -3   0 2953.90   71.39
  -1  -3   0 3090.19   72.29
   1  -3   0 3032.40   71.79
   1  -3   0 3108.59   72.49
   1  -3   0 2992.10   71.09
  -1   3   0 2967.30   71.09
   1   3   0 3030.40   71.39
   1   3   0 3087.19   72.89
  -1   3   0 3067.09   72.79
   1   3   0 3074.69   72.09
  -1   3   0 3087.69   72.59
  -1   3   0 3037.70   71.49
   1   3   0 2980.10   70.99
   2  -3   0   82.99    4.50
  -2  -3   0   70.79    4.50
  -2  -3   0   78.19    6.70
   2  -3   0   81.69    6.50
  -2  -3   0   73.39    4.30
   2  -3   0   79.59    5.20
   2   3   0   78.79    7.80
  -2   3   0   74.29    5.10
   2   3   0   82.59    4.50
   2   3   0   78.09    4.10
  -2   3   0   75.79    6.70
  -2   3   0   79.99    4.50
   2   3   0   65.09    7.60
  -3  -3   0 3149.39   74.59
  -3  -3   0 3259.17   76.09
  -3  -3   0 3160.88   74.19
   3  -3   0 3099.89   74.69
  -3  -3   0 3234.18   76.59
   3  -3   0 3017.50   77.09
   3  -3   0 3129.79   74.29
  -3   3   0 3217.48   75.99
   3   3   0 3219.38   74.59
   3   3   0 3219.38   76.69
   3   3   0 3131.59   74.09
  -3   3   0 3231.28   74.79
  -3   3   0 3132.79   74.39
   3   3   0 3078.09   74.59
   3   3   0 3232.08   75.99
  -3   3   0 3283.87   76.99
   4  -3   0   85.69    5.70
   4  -3   0   77.49    4.60
  -4  -3   0   82.99    4.90
  -4  -3   0   82.79    5.50
  -4  -3   0   67.99    8.20
  -4  -3   0   73.99    7.30
   4   3   0   81.99    4.50
  -4   3   0   92.19    4.80
   4   3   0   75.99    7.30
   4   3   0   79.99    5.40
  -4   3   0   87.49    5.90
   4   3   0   65.79    9.50
  -4   3   0   87.29    8.00
   4   3   0   72.09    5.60
  -5  -3   0    1.60    2.60
  -5  -3   0   -3.40    5.90
   5  -3   0    6.90    2.90
  -5  -3   0    0.30    4.90
   5  -3   0    3.50    3.60
  -5  -3   0    1.30    2.90
  -5   3   0    3.20    4.90
   5   3   0    5.20    2.50
   5   3   0    3.90    3.00
   5   3   0   -0.10    5.00
   5   3   0    0.40    2.40
  -5   3   0    4.30    2.90
   5   3   0    5.50    5.80
  -5   3   0    2.10    5.20
  -5   3   0    4.70    3.30
   6  -3   0   27.70    3.90
   6  -3   0   29.80    5.30
  -6  -3   0   36.50    4.50
  -6  -3   0   31.50    7.10
  -6  -3   0   34.50    4.30
   6  -3   0   36.80    5.00
  -6  -3   0   32.40    6.40
   6   3   0   23.70    3.70
   6   3   0   31.80    4.70
  -6   3   0   30.90    4.30
   6   3   0   38.20    6.60
   6   3   0   28.10    7.20
  -6   3   0   29.60    6.20
  -6   3   0   39.20    6.00
   6   3   0   26.90    3.90
  -6   3   0   30.50    7.10
  -7  -3   0   -0.30    7.20
  -7  -3   0    2.20    3.20
  -7  -3   0    3.20    5.80
   7  -3   0    6.40    3.60
  -7  -3   0    2.00    3.10
   7  -3   0    4.40    5.20
  -7  -3   0    3.30    3.40
   7  -3   0    1.10    3.80
  -7   3   0   -1.10    6.90
  -7   3   0    7.50    5.90
   7   3   0    6.10    3.50
  -7   3   0    1.60    4.40
  -7   3   0    6.00    3.50
   7   3   0    6.20    3.70
   7   3   0   -0.50    6.00
  -8  -3   0   17.40    3.60
   8  -3   0   19.40    6.30
  -8  -3   0   17.40    7.20
  -8  -3   0   18.90    3.90
  -8  -3   0   23.00    8.80
  -8  -3   0   19.80    4.70
   8  -3   0   14.70    4.50
   8  -3   0   16.70    4.10
  -8   3   0   18.20    6.80
   8   3   0   15.60    7.00
   8   3   0   39.10    7.20
  -8   3   0    7.60    8.30
   8   3   0   22.50    4.50
  -8   3   0   22.30    3.80
   8   3   0   18.20    4.60
  -8   3   0   21.10    4.90
   9  -3   0   -4.10    4.80
   9  -3   0   -4.10    4.20
   9  -3   0   -6.30    6.60
  -9  -3   0   -3.10    3.70
  -9  -3   0   -2.80    4.30
   9   3   0   -4.90    4.40
   9   3   0   -2.70    4.40
  -9   3   0    4.60    6.60
  -9   3   0    5.10    4.50
 -10  -3   0   95.19    8.30
  10  -3   0  106.99    8.10
  10  -3   0   95.29   12.30
 -10  -3   0   82.79   13.80
 -10  -3   0   97.29    8.60
 -10   3   0   99.99    8.20
 -10   3   0   90.59   15.70
  10   3   0  105.99    8.10
  10   3   0   87.49    8.00
  11  -3   0    7.40    7.90
  11  -3   0    5.00    5.70
 -11  -3   0   -7.10    9.00
 -11  -3   0    2.30    5.30
 -11  -3   0    0.90    5.30
  11   3   0   -1.40    4.70
 -11   3   0   -8.60    8.40
  11   3   0    5.50    6.60
 -11   3   0   -4.80    4.60
  12  -3   0   70.49    9.60
 -12  -3   0   73.59    9.50
 -12  -3   0   72.99   13.10
 -12  -3   0   55.19    9.70
 -12   3   0   62.49   10.80
  12   3   0   57.39   11.00
 -12   3   0   56.49    9.10
 -13  -3   0   22.20   12.50
 -13  -3   0   -9.30    6.80
  13  -3   0    7.50    7.50
 -13   3   0    8.90    7.10
  13   3   0    6.10    6.10
  13   3   0   -3.50    6.70
 -13   3   0   -6.50   10.00
  14  -3   0    5.00    8.10
 -14  -3   0   -8.10    6.30
 -14  -3   0   -2.80   11.20
  14   3   0   -0.30    7.90
 -14   3   0    5.10    7.00
 -14   3   0   -7.30   12.20
   0  -4   0  213.48    9.40
   0  -4   0  206.78    7.40
   0  -4   0  216.18   10.30
   0  -4   0  222.78    8.50
   0   4   0  223.68   10.80
   0   4   0  200.88    7.30
   0   4   0  214.28   10.10
   0   4   0  214.38    8.40
  -1  -4   0  702.23   18.20
  -1  -4   0  715.93   18.90
   1  -4   0  713.83   19.50
  -1  -4   0  699.03   20.10
   1  -4   0  677.03   18.70
   1  -4   0  706.13   20.40
  -1  -4   0  693.53   20.70
   1  -4   0  704.83   18.40
  -1   4   0  683.43   18.70
  -1   4   0  703.13   20.70
  -1   4   0  698.53   18.30
   1   4   0  713.03   18.20
   1   4   0  689.93   21.00
  -1   4   0  701.23   20.70
   1   4   0  671.53   18.60
   2  -4   0  123.79    6.40
  -2  -4   0  117.19    8.50
  -2  -4   0  124.59    6.60
   2  -4   0  120.09    5.70
   2  -4   0  126.59    7.30
   2  -4   0  126.19    8.40
  -2  -4   0  111.19    9.50
  -2  -4   0  123.39    5.60
   2   4   0  119.09    5.80
   2   4   0  123.09    6.20
  -2   4   0  120.39    5.60
  -2   4   0  135.09    9.40
  -2   4   0  122.39    6.80
  -2   4   0  134.59    9.10
   2   4   0  126.19    9.80
   2   4   0  118.89    8.40
  -3  -4   0    6.40    2.80
   3  -4   0    0.40    5.10
   3  -4   0    7.10    3.80
  -3  -4   0    0.80    5.90
   3  -4   0    8.20    3.00
  -3  -4   0    4.90    3.60
  -3  -4   0    9.70    5.20
  -3   4   0    4.70    3.40
  -3   4   0    2.70    2.80
   3   4   0    6.00    3.20
   3   4   0    7.20    2.70
  -3   4   0    6.00    5.30
   3   4   0    5.20    5.40
   3   4   0    4.60    5.70
  -3   4   0    8.10    5.40
   3   4   0    0.40    3.60
  -4  -4   0  970.60   24.50
  -4  -4   0  976.40   27.40
  -4  -4   0  977.80   28.20
   4  -4   0  957.30   25.10
  -4  -4   0  966.10   25.20
   4  -4   0  943.71   24.80
   4  -4   0  951.80   26.80
   4   4   0  950.40   25.10
   4   4   0  989.00   28.10
  -4   4   0  960.20   24.70
   4   4   0  959.30   24.60
   4   4   0  987.40   27.40
  -4   4   0  970.60   25.50
   4   4   0  990.30   24.40
  -4   4   0  967.10   27.10
  -4   4   0  952.00   28.50
   5  -4   0   64.09    6.00
   5  -4   0   76.19    5.50
  -5  -4   0   72.09    9.30
  -5  -4   0   69.89    6.40
   5  -4   0   72.59    8.10
  -5  -4   0   74.29    5.90
  -5  -4   0   66.59   10.70
  -5   4   0   82.49    9.40
   5   4   0   65.09   10.10
   5   4   0   84.19    6.50
   5   4   0   73.59    5.00
   5   4   0   74.99    5.40
  -5   4   0   77.69    7.30
  -5   4   0   80.49    5.90
  -5   4   0   81.69    9.30
   5   4   0   71.29    8.90
  -6  -4   0   15.80    3.90
  -6  -4   0    3.40    7.40
   6  -4   0   15.40    4.70
  -6  -4   0   11.80    7.10
   6  -4   0   15.20    4.00
   6  -4   0   13.70    5.70
  -6  -4   0   13.10    4.40
   6   4   0   12.00    7.50
  -6   4   0    5.50    6.40
   6   4   0   11.90    6.90
  -6   4   0    8.20    4.80
   6   4   0   14.10    3.40
   6   4   0   13.70    4.30
  -6   4   0    7.40    4.00
   6   4   0   14.30    3.40
  -6   4   0    8.10    7.60
   7  -4   0  146.39    8.70
  -7  -4   0  157.28   12.20
  -7  -4   0  136.39    8.10
  -7  -4   0  128.19    7.50
   7  -4   0  122.29    7.60
  -7  -4   0  147.99   13.20
   7  -4   0  130.79   10.10
   7   4   0  129.69    7.20
  -7   4   0  108.89   12.70
   7   4   0  130.39    6.60
  -7   4   0  124.09    8.50
  -7   4   0  134.19    7.20
  -7   4   0  129.69   11.70
   7   4   0  124.49   11.00
   7   4   0  129.89    8.10
   7   4   0  141.09   12.30
   8  -4   0   -1.80    6.70
  -8  -4   0    6.50    8.20
  -8  -4   0    8.70    8.20
   8  -4   0    0.10    4.90
   8   4   0    1.10    4.60
   8   4   0    6.10    4.20
  -8   4   0   -3.50    7.10
  -8   4   0    1.90    3.90
  -9  -4   0   98.19   12.70
  -9  -4   0   86.69    8.60
   9  -4   0   77.49   12.20
  -9   4   0  100.69   12.10
   9   4   0   84.39    7.70
  -9   4   0   75.79    7.90
   9   4   0   77.49    8.20
 -10  -4   0    6.90    8.90
 -10  -4   0   17.70    5.90
  10  -4   0   13.90    8.70
  10  -4   0    6.10    6.20
  10   4   0   11.00    5.50
 -10   4   0    5.50    4.70
  10   4   0   14.20    5.40
 -10   4   0   12.40    9.30
  11  -4   0  -11.40    7.90
 -11  -4   0  -11.60   10.20
  11  -4   0    0.00    6.40
 -11  -4   0    9.20    6.20
  11   4   0   11.70    5.40
 -11   4   0    2.20    5.70
  11   4   0    0.30    6.70
 -11   4   0   -5.30    9.30
  12  -4   0    0.80    7.20
 -12  -4   0   21.90   12.40
 -12  -4   0    3.30    7.10
  12   4   0    6.70    7.40
 -12   4   0    7.80    6.10
 -12   4   0    1.50   10.40
 -13  -4   0   16.90   12.50
 -13  -4   0   13.70    7.70
  13  -4   0   20.80    8.80
  13   4   0   22.00    8.10
 -13   4   0   -8.10   13.20
 -13   4   0   23.30    7.60
   0  -5   0   -2.60    5.30
   0  -5   0    1.00    3.80
   0  -5   0   -0.60    6.40
   0  -5   0  -10.00    3.60
   0   5   0   -3.30    4.00
   0   5   0    0.70    3.40
   0   5   0   -2.00    5.40
   0   5   0   -3.50    6.00
  -1  -5   0    5.80    6.40
  -1  -5   0    4.70    3.30
  -1  -5   0   -0.20    4.30
   1  -5   0    0.20    5.40
   1  -5   0   10.90    6.30
   1  -5   0   -0.80    4.30
  -1  -5   0    2.70    5.30
   1  -5   0    4.00    3.70
   1   5   0   11.80    6.80
  -1   5   0    7.10    6.00
  -1   5   0   -3.10    4.30
   1   5   0   -4.40    4.40
   1   5   0    9.10    3.50
   1   5   0    8.20    5.50
  -1   5   0   -0.20    3.10
  -1   5   0   -2.50    5.70
  -2  -5   0   13.30    4.10
   2  -5   0   12.00    6.50
   2  -5   0    2.90    3.50
   2  -5   0    3.40    4.70
  -2  -5   0    6.30    4.50
  -2  -5   0    7.50    6.60
   2  -5   0    1.10    5.10
  -2  -5   0   12.90    6.30
  -2   5   0   11.40    4.00
  -2   5   0    7.10    6.10
  -2   5   0    1.00    6.20
   2   5   0   15.00    3.70
   2   5   0   15.50    4.80
   2   5   0    6.60    6.90
  -2   5   0    6.60    4.20
   3  -5   0   41.80    6.10
  -3  -5   0   49.30    6.50
  -3  -5   0   44.90    5.40
   3  -5   0   48.90    6.10
  -3  -5   0   46.00    7.40
  -3  -5   0   35.80    8.20
   3  -5   0   37.70    7.10
   3  -5   0   49.99    8.10
   3   5   0   30.10    4.90
  -3   5   0   38.00    8.40
   3   5   0   49.99    6.60
   3   5   0   41.20    7.70
  -3   5   0   48.20    8.00
   3   5   0   46.80    5.20
  -3   5   0   45.60    5.70
   3   5   0   43.50    8.50
  -3   5   0   38.90    5.70
  -4  -5   0   98.69    7.60
   4  -5   0   91.69    8.90
   4  -5   0   98.69   10.90
   4  -5   0  101.49    7.80
  -4  -5   0   88.39    6.80
   4  -5   0   99.89    6.90
  -4  -5   0  114.59    9.80
  -4  -5   0   73.79   12.20
   4   5   0   87.19   12.10
  -4   5   0  102.29    7.00
   4   5   0  106.39   10.40
  -4   5   0   83.69    6.90
  -4   5   0  100.59   13.20
   4   5   0   98.89    6.00
   4   5   0   89.89    7.00
   4   5   0   99.59    8.10
  -4   5   0   91.29   10.70
  -5  -5   0   12.70    5.30
  -5  -5   0    9.50    8.80
  -5  -5   0    9.90    7.10
   5  -5   0   -2.20    4.30
  -5   5   0    9.60    5.50
  -5   5   0    7.00    6.70
   5   5   0    9.80    3.80
   5   5   0   10.30    7.90
   5   5   0    6.30    3.90
   5   5   0    4.80    4.80
  -5   5   0   -6.60    7.30
   5   5   0   10.10    7.70
  -6  -5   0  190.48   16.60
  -6  -5   0  190.58   10.00
   6  -5   0  187.58   12.20
  -6   5   0  188.88   12.60
   6   5   0  195.18   14.30
  -6   5   0  183.08    9.50
   6   5   0  200.68    8.00
   6   5   0  182.58    8.50
   6   5   0  180.68    9.30
   7  -5   0   37.60    8.20
  -7  -5   0   36.40    6.30
   7  -5   0   42.20    6.50
  -7  -5   0   42.90    9.30
   7   5   0   34.30    6.20
  -7   5   0   38.70    5.80
   7   5   0   49.40   11.20
  -7   5   0   44.80    7.80
   7   5   0   35.90    5.50
   8  -5   0   58.49    7.50
  -8  -5   0   48.60    6.80
   8  -5   0   57.79    9.30
  -8  -5   0   59.89   11.20
   8   5   0   46.00    7.00
  -8   5   0   57.09    6.60
   8   5   0   66.69    6.90
   8   5   0   45.30   11.30
   9  -5   0   39.00    9.40
  -9  -5   0   36.90    6.60
   9  -5   0   29.90    7.20
  -9  -5   0   29.40    9.90
  -9   5   0   33.40    6.10
   9   5   0   29.90    4.30
  -9   5   0   38.90   10.40
 -10  -5   0   39.20    7.50
  10  -5   0   55.39    7.80
 -10  -5   0   41.00   11.20
  10  -5   0   39.00    9.00
 -10   5   0   36.70   11.10
 -10   5   0   44.40    7.10
  10   5   0   36.40    7.60
 -11  -5   0   23.00    7.60
  11  -5   0   30.40    8.00
 -11  -5   0   29.40   12.10
 -11   5   0   -5.90   12.00
 -11   5   0   29.60    7.20
  11   5   0   14.00    8.10
 -12  -5   0   30.00    7.60
  12  -5   0   -7.60    8.50
 -12  -5   0    8.90   10.60
 -12   5   0   10.50    6.50
 -12   5   0    1.10   13.00
  12   5   0    2.10    7.60
   0  -6   0  300.67   13.40
   0  -6   0  290.87   15.70
   0  -6   0  298.17   12.50
   0   6   0  296.07   15.30
   0   6   0  280.97   10.60
   0   6   0  272.87   15.30
   1  -6   0    0.90    5.90
   1  -6   0   10.40    5.70
   1  -6   0   -1.80    7.20
  -1  -6   0    8.60    5.70
  -1  -6   0   -2.40    7.70
  -1  -6   0    0.50    6.90
  -1   6   0  -10.80    7.40
  -1   6   0   -1.60    6.30
  -1   6   0    5.60    4.50
   1   6   0    2.70    4.60
   1   6   0   -3.30    6.70
   1   6   0  -11.50    7.60
   2  -6   0   44.90    7.00
  -2  -6   0   43.40    6.60
  -2  -6   0   42.50    7.70
  -2  -6   0   36.90    8.80
   2  -6   0   65.19    8.60
   2  -6   0   33.70    8.30
   2   6   0   28.90    7.40
  -2   6   0   20.10    8.60
   2   6   0   31.70    5.40
  -2   6   0   34.10    5.00
  -2   6   0   34.10    7.80
   2   6   0   41.50    8.30
   3  -6   0   67.39    8.90
   3  -6   0   59.29    9.40
  -3  -6   0   79.29   10.20
  -3  -6   0   93.09   12.60
   3  -6   0   99.09   12.40
  -3  -6   0   79.29    8.60
  -3   6   0   72.49    6.70
  -3   6   0   48.80    9.60
   3   6   0   70.29    8.30
   3   6   0   75.59    8.20
  -3   6   0   72.79   12.40
   3   6   0   53.19    8.00
   3   6   0   75.29   10.50
  -4  -6   0    5.20    7.60
  -4  -6   0    5.10    5.20
   4  -6   0   10.80    7.80
   4  -6   0   12.60    6.00
   4  -6   0   12.90    6.30
  -4   6   0    5.70    5.20
   4   6   0    7.10    4.90
   4   6   0   30.00   14.70
   4   6   0   12.50    4.50
  -4   6   0   13.60    7.70
   4   6   0   11.90    6.50
   5  -6   0    7.00    6.10
  -5  -6   0   12.10    8.80
  -5  -6   0   14.60    6.20
   5  -6   0   -0.90    6.20
  -5   6   0   14.30    7.90
   5   6   0   11.90   10.50
   5   6   0    6.90    4.70
  -5   6   0   20.30    5.70
   5   6   0    6.50    4.60
  -6  -6   0    7.50    5.80
   6  -6   0    2.90    8.40
   6  -6   0    6.00    6.20
   6  -6   0    4.20    6.20
  -6  -6   0   -0.70    8.90
  -6   6   0    0.20    5.10
   6   6   0    1.20    9.40
   6   6   0   11.30    4.70
   6   6   0    4.10    4.30
   7  -6   0   14.10    6.70
  -7  -6   0    3.10    9.40
   7  -6   0    0.20    8.20
  -7  -6   0    8.00    6.50
   7   6   0   16.00   11.50
   7   6   0   10.20    3.80
   7   6   0    8.70    4.80
  -7   6   0   19.00   10.10
  -7   6   0   23.70    6.20
  -8  -6   0   66.49   10.30
   8  -6   0   41.80    7.90
  -8  -6   0   62.09   11.20
  -8   6   0   40.00   11.40
   8   6   0   50.89    7.40
  -8   6   0   55.59    7.30
   8   6   0   49.10   13.30
   9  -6   0   11.70    7.60
  -9  -6   0   12.50   11.60
  -9  -6   0   -2.80    7.00
  -9   6   0    3.50   11.30
  -9   6   0   12.10    6.60
  10  -6   0   33.40    9.30
 -10  -6   0   31.60    8.00
 -10  -6   0   26.90   13.10
  10   6   0   39.90    9.00
 -10   6   0   15.80   13.80
 -10   6   0   25.20    7.50
  11  -6   0   15.80    8.80
  11   6   0   -4.20    9.10
 -11   6   0   -4.70   14.90
   0  -7   0    6.20    6.00
   0   7   0  -15.80    9.50
   0   7   0  -14.40    8.10
   0   7   0    8.30    5.00
   1  -7   0  105.79    9.80
  -1  -7   0  117.29   10.80
   1  -7   0  137.19   13.10
  -1  -7   0   98.89   13.30
  -1   7   0  140.79   15.40
  -1   7   0  123.09    8.90
   1   7   0  133.89   14.70
   1   7   0  120.99    8.70
   1   7   0  100.49   16.60
   2  -7   0   10.70    6.30
  -2  -7   0  -11.70    9.20
  -2  -7   0   12.30    6.40
   2  -7   0   22.00    8.00
   2   7   0   12.50    5.10
   2   7   0   16.50    7.60
  -2   7   0    7.60    5.40
   2   7   0    3.10   10.90
  -2   7   0    3.50    9.70
  -3  -7   0  258.97   13.50
   3  -7   0  272.97   14.40
  -3  -7   0  290.37   17.50
   3  -7   0  274.57   13.80
  -3   7   0  266.17   19.10
  -3   7   0  254.87   11.30
   3   7   0  283.57   11.50
   3   7   0  259.07   19.70
   3   7   0  250.37   12.90
  -4  -7   0   89.09   10.80
   4  -7   0   63.29    9.30
   4  -7   0  104.59   11.50
  -4  -7   0   99.49   12.10
   4   7   0   82.99    8.30
  -4   7   0   76.39    9.00
  -4   7   0   74.99   12.70
   4   7   0   74.99   13.20
   4   7   0   78.99    9.30
   5  -7   0    8.20    7.40
  -5  -7   0   14.90    9.40
   5  -7   0  -11.40    6.10
  -5  -7   0    8.70    7.10
   5   7   0    6.50    5.50
  -5   7   0    3.40   10.70
   5   7   0    0.50   12.00
  -5   7   0   -9.80    5.60
   6  -7   0   10.20    7.10
  -6  -7   0   -1.40    6.40
   6  -7   0    3.10    8.10
  -6  -7   0   -4.50   10.70
  -6   7   0    7.40    6.10
  -6   7   0  -12.70   11.80
   6   7   0    6.60    5.70
   6   7   0  -12.60   13.10
   7  -7   0   52.29    9.10
  -7  -7   0   43.40   13.30
  -7  -7   0   44.00    7.70
   7  -7   0   34.50   12.50
   7   7   0   37.70    6.90
   7   7   0   37.60   15.30
  -7   7   0   57.09   13.60
  -7   7   0   41.60    7.00
   8  -7   0   -3.50    8.10
  -8  -7   0   -2.40    6.50
  -8  -7   0    9.20   12.70
   8   7   0   -0.60    6.20
  -8   7   0    9.00   13.50
   8   7   0    6.10   14.60
  -8   7   0   -4.90    6.10
   0  -8   0   -4.40    7.80
   0  -8   0    9.70   10.70
   0   8   0   -7.50    5.90
   0   8   0  -17.80   12.50
   1  -8   0   28.30   11.70
  -1  -8   0   45.50    9.00
   1  -8   0   47.90    8.30
  -1  -8   0   55.89   12.10
  -1   8   0   31.10   13.80
  -1   8   0   56.29    8.90
   1   8   0   37.30    6.80
   1   8   0   41.60   14.60
  -2  -8   0   10.60   11.80
  -2  -8   0    1.30    7.30
   2  -8   0    5.70   11.10
   2  -8   0   -8.00    7.90
   2   8   0   -8.80   13.80
   2   8   0    2.60    6.50
  -2   8   0   12.30    6.00
  -2   8   0    8.90   13.20
  -3  -8   0    3.10    7.00
   3  -8   0   15.80   10.60
   3  -8   0   -1.90    7.10
  -3  -8   0   15.40   12.20
   3   8   0    7.90    6.80
  -3   8   0   14.50   13.10
  -3   8   0   10.10    6.70
   3   8   0  -18.00   13.90
   4  -8   0  108.49   13.60
   4  -8   0  109.89   10.50
  -4  -8   0  124.99   15.30
  -4  -8   0   81.59   14.90
   4   8   0  136.99   22.90
  -4   8   0   89.19   10.00
   4   8   0   98.09   10.60
  -4   8   0   66.69   14.70
  -5   8   0   24.00   14.60
   5   8   0   -3.10    6.70
 -15   0   1    0.10   19.30
 -15   0   1    4.20    7.30
  15   0  -1    8.90   12.40
  15   0  -1   -7.50    7.60
  14   0  -1   15.70    7.20
  14   0  -1   10.80   11.10
 -14   0   1    5.70   11.70
 -14   0   1    6.70    7.20
  13   0  -1   11.00    7.20
  13   0  -1   15.60    9.60
 -13   0   1   15.50    6.10
 -13   0   1   11.00   10.40
 -12   0   1    4.50    9.30
 -12   0   1    6.60    4.90
 -12   0   1   -2.00    7.30
  12   0  -1    0.50    4.50
  12   0  -1   -4.70    7.70
 -11   0   1    7.70    7.50
  11   0  -1    4.50    4.30
  11   0  -1   11.60    7.00
  11   0  -1   14.10    4.40
  11   0  -1    0.30    6.60
 -11   0   1   10.30    7.60
 -10   0   1   -3.50    6.10
 -10   0   1   -4.10    8.50
 -10   0   1    3.90    4.90
  10   0  -1    0.60    4.10
  10   0  -1   -5.90    3.80
  10   0  -1    0.10    7.20
 -10   0   1   -2.20    3.70
 -10   0   1   -5.00    6.70
  10   0  -1    6.30    6.80
  -9   0   1  -13.50    5.70
   9   0  -1   -5.60    3.70
  -9   0   1   -8.20    6.90
  -9   0   1    0.60    3.30
  -9   0   1   -4.90    4.20
   9   0  -1   -4.20    3.40
   9   0  -1    1.90    5.90
  -9   0   1   -2.40    5.60
   9   0  -1   -3.70    5.90
   8   0  -1    8.40    5.20
  -8   0   1    3.20    3.00
  -8   0   1    2.60    5.20
  -8   0   1   -7.60    4.70
  -8   0   1   -0.10    3.70
   8   0  -1    2.80    4.90
   8   0  -1   -4.70    3.30
   8   0  -1   -3.30    2.70
  -7   0   1   -3.70    2.40
   7   0  -1   16.80    5.20
  -7   0   1   -4.80    3.00
  -7   0   1   -7.70    4.20
   7   0  -1   -5.40    3.10
   7   0  -1    4.50    4.90
  -7   0   1   -3.60    4.90
   7   0  -1   -2.00    2.60
  -6   0   1    3.70    3.90
  -6   0   1    3.00    2.60
   6   0  -1    1.20    3.80
  -6   0   1   -1.20    2.90
  -6   0   1   -2.60    4.20
   6   0  -1   -1.50    2.70
   6   0  -1    3.30    2.40
  -5   0   1    5.30    2.10
   5   0  -1    5.90    2.60
   5   0  -1   -0.90    3.40
  -5   0   1    5.60    3.70
   5   0  -1    2.70    2.00
  -5   0   1   -3.60    3.20
  -5   0   1    2.90    2.50
   5   0  -1    2.30    3.40
   4   0  -1    3.80    3.20
  -4   0   1    2.50    3.10
   4   0  -1    7.80    2.50
   4   0  -1    4.40    3.30
   4   0  -1    6.70    2.00
  -4   0   1   12.10    3.80
   3   0  -1   -4.60    2.40
   3   0  -1    2.20    1.60
  -3   0   1   -1.50    1.80
  -3   0   1   -2.80    2.50
  -3   0   1    1.20    1.80
   3   0  -1   -2.60    2.70
   2   0  -1    9.20    1.20
  -2   0   1    0.90    1.30
  -2   0   1    6.20    1.60
   2   0  -1    4.50    1.40
  -2   0  -1   -2.30    1.30
   2   0   1    0.10    0.70
  -2   0  -1    0.30    0.80
  -2   0  -1   -0.10    1.00
  -2   0  -1    2.00    1.60
   2   0   1    0.90    1.20
   2   0   1    0.90    0.80
   2   0   1    1.00    1.20
   3   0   1   -0.30    1.40
   3   0   1    0.30    1.60
  -3   0  -1   -0.30    1.70
  -3   0  -1    1.60    2.50
  -3   0  -1   -2.80    2.50
   3   0   1   -0.80    2.50
  -4   0  -1   -3.80    2.10
   4   0   1   -5.00    3.10
   4   0   1    1.30    1.80
  -4   0  -1   -2.30    3.10
  -4   0  -1   -1.20    3.50
   4   0   1   -3.30    3.10
   4   0   1   -2.80    1.90
  -4   0  -1   -0.60    1.80
   5   0   1   -2.30    3.00
  -5   0  -1   -5.30    3.50
  -5   0  -1   -2.10    2.00
   5   0   1   -5.90    3.20
   5   0   1    1.80    1.80
  -5   0  -1    1.80    2.00
  -5   0  -1   -1.90    3.00
   5   0   1   -0.20    2.00
  -6   0  -1    1.80    3.00
  -6   0  -1    2.20    2.20
  -6   0  -1   -0.10    4.00
   6   0   1    7.80    4.30
   6   0   1    2.30    5.40
   6   0   1    1.70    2.40
   6   0   1    2.30    2.70
  -7   0  -1   -1.60    2.60
   7   0   1    4.20    4.50
  -7   0  -1   -2.40    4.90
  -7   0  -1    1.60    2.90
   7   0   1   -1.60    2.70
   7   0   1   -1.40    2.40
  -7   0  -1   -0.40    4.40
   7   0   1  -10.60    4.30
   8   0   1   -0.40    5.40
  -8   0  -1    4.90    3.10
  -8   0  -1    4.20    5.60
  -8   0  -1   -4.50    3.80
   8   0   1   -5.70    3.20
   8   0   1   -1.30    5.00
   8   0   1    1.20    2.90
  -8   0  -1   -2.30    5.20
  -9   0  -1    9.20    3.60
  -9   0  -1    2.10    5.60
   9   0   1    7.70    3.80
  -9   0  -1   -0.90    5.90
   9   0   1    7.30    5.90
   9   0   1    0.70    5.80
   9   0   1    7.80    3.40
  -9   0  -1    8.00    4.70
 -10   0  -1   -4.50    5.00
 -10   0  -1   -3.10    5.60
 -10   0  -1    2.60    4.00
  10   0   1   -2.10    7.50
  10   0   1   -1.90    4.00
  10   0   1   -6.50    3.80
  10   0   1   -1.70    6.20
 -10   0  -1   -8.10    6.60
 -11   0  -1   -2.30    7.40
  11   0   1    3.60    4.20
 -11   0  -1   -4.90    6.60
  11   0   1    0.00    4.30
  11   0   1    8.60    6.20
  11   0   1    8.20    7.00
 -12   0  -1   -1.60    8.60
  12   0   1   -1.60    4.40
  12   0   1    8.00    4.90
 -12   0  -1    2.40    4.80
 -12   0  -1   -4.70    7.60
  12   0   1   -6.80    7.10
  13   0   1   14.40    9.10
 -13   0  -1   11.80   10.60
 -13   0  -1    7.90    5.90
  13   0   1    0.40    5.20
 -14   0  -1    1.80    6.20
  14   0   1    8.00    6.60
 -14   0  -1    7.70   12.10
 -15   0  -1   -1.50   13.50
  15   0   1   27.50    7.80
 -15   0  -1    9.60    7.30
  15  -1  -1   10.40   13.20
  15  -1  -1  -10.50    7.90
 -15  -1   1    1.70    7.40
 -15  -1   1   10.20   12.10
 -15   1   1    1.10    8.00
  15   1  -1   16.50    8.20
  15   1  -1   15.30   12.20
 -15   1   1   -4.00   13.30
 -14  -1   1    8.80    6.00
  14  -1  -1    3.20    7.40
  14  -1  -1   -7.10   10.80
 -14  -1   1    1.80   11.10
 -14   1   1    0.00    5.90
  14   1  -1   -3.10   10.40
  14   1  -1   -4.50    6.70
 -14   1   1   -1.60   10.50
  13  -1  -1   21.10    6.60
 -13  -1   1    7.20   10.70
 -13  -1   1   23.10    6.80
 -13  -1   1   22.80    8.70
  13  -1  -1   40.30   11.20
  13   1  -1   27.10    8.80
 -13   1   1   31.70   11.30
  13   1  -1   26.50    7.60
 -13   1   1   15.60    6.40
  12  -1  -1   -4.40    4.80
 -12  -1   1   -9.10    8.80
 -12  -1   1    7.00    7.70
  12  -1  -1   12.20    9.70
 -12  -1   1    5.20    5.50
  12   1  -1    0.00    4.70
 -12   1   1   -8.00    5.20
 -12   1   1    3.00    8.90
  12   1  -1    5.30    7.80
  11  -1  -1  254.97   15.80
 -11  -1   1  238.48   16.50
 -11  -1   1  249.88   11.50
 -11  -1   1  244.18   13.60
  11  -1  -1  210.48   14.00
  11  -1  -1  226.48    9.80
  11  -1  -1  248.58   10.60
  11   1  -1  243.38   10.40
 -11   1   1  252.67   14.30
  11   1  -1  234.98   10.20
  11   1  -1  254.87   14.80
 -11   1   1  228.18   15.10
 -11   1   1  249.08   10.60
  10  -1  -1  450.85   17.80
  10  -1  -1  451.15   14.00
 -10  -1   1  444.46   18.80
 -10  -1   1  447.76   13.80
  10  -1  -1  415.26   18.40
 -10  -1   1  439.26   18.10
 -10  -1   1  443.26   13.50
  10  -1  -1  454.45   14.30
 -10  -1   1  467.05   16.80
  10   1  -1  432.16   17.40
  10   1  -1  439.26   13.80
 -10   1   1  456.55   14.00
 -10   1   1  468.95   17.30
 -10   1   1  431.76   18.60
 -10   1   1  433.96   15.10
  10   1  -1  441.96   17.20
  10   1  -1  443.06   14.10
  -9  -1   1  161.28    6.60
   9  -1  -1  163.78    8.00
  -9  -1   1  165.98   10.80
   9  -1  -1  137.59   10.90
   9  -1  -1  156.68    7.40
  -9  -1   1  154.58   13.50
  -9  -1   1  167.68    7.30
  -9  -1   1  151.78    9.80
   9  -1  -1  144.79   11.00
  -9   1   1  147.69   11.10
  -9   1   1  163.08   10.10
   9   1  -1  151.58   10.30
   9   1  -1  165.88    8.30
  -9   1   1  150.98    8.20
   9   1  -1  158.48   11.80
   9   1  -1  156.18    7.40
  -9   1   1  156.98    7.50
  -8  -1   1   -3.60    5.40
  -8  -1   1    1.50    2.70
  -8  -1   1    1.40    4.40
   8  -1  -1   -4.80    4.70
  -8  -1   1    0.20    6.40
   8  -1  -1   -0.30    3.10
  -8  -1   1    1.60    3.40
   8  -1  -1    1.60    3.80
   8  -1  -1   -2.90    5.80
   8   1  -1   -7.20    5.70
   8   1  -1   -0.30    3.10
  -8   1   1    4.60    5.10
   8   1  -1   -2.50    3.30
   8   1  -1    6.90    5.00
  -8   1   1    2.10    2.90
  -8   1   1    0.70    3.60
  -8   1   1   -5.30    5.80
  -7  -1   1  173.28    6.80
  -7  -1   1  162.48    9.70
   7  -1  -1  175.08    6.80
  -7  -1   1  136.59    9.50
   7  -1  -1  148.09    8.70
   7  -1  -1  140.29    9.80
  -7  -1   1  167.58    6.20
  -7  -1   1  166.58   11.60
   7  -1  -1  167.18    7.30
  -7   1   1  148.29    9.70
  -7   1   1  193.18    7.10
  -7   1   1  175.58    7.70
   7   1  -1  159.88    6.70
   7   1  -1  164.38    9.40
   7   1  -1  184.48    7.40
  -7   1   1  164.18    9.00
   7   1  -1  163.68    9.40
  -6  -1   1 1365.56   34.00
   6  -1  -1 1390.66   34.20
   6  -1  -1 1320.87   36.40
  -6  -1   1 1386.96   35.00
  -6  -1   1 1385.06   36.00
   6  -1  -1 1407.66   33.90
  -6  -1   1 1381.36   33.60
   6  -1  -1 1423.06   36.80
  -6  -1   1 1396.56   36.70
  -6   1   1 1449.65   36.80
  -6   1   1 1399.56   34.00
   6   1  -1 1473.15   36.20
   6   1  -1 1386.56   33.90
  -6   1   1 1398.86   35.40
  -6   1   1 1385.36   34.20
   6   1  -1 1514.15   35.60
   6   1  -1 1399.56   34.20
  -5  -1   1  163.18    5.30
  -5  -1   1  146.59    7.60
   5  -1  -1  158.48    6.10
   5  -1  -1  155.98    7.00
  -5  -1   1  157.08    5.60
   5  -1  -1  149.49    7.90
   5  -1  -1  149.79    5.50
  -5  -1   1  153.08   13.00
  -5  -1   1  160.18    6.70
  -5   1   1  150.08    8.90
   5   1  -1  165.28    6.10
  -5   1   1  155.18    7.40
  -5   1   1  154.68    6.40
   5   1  -1  161.48    6.80
  -5   1   1  159.68    5.80
   5   1  -1  156.18    5.70
   4  -1  -1 3137.59   74.99
  -4  -1   1 3197.98   75.59
   4  -1  -1 3288.47   75.99
   4  -1  -1 3257.47   76.79
  -4  -1   1 3223.68   76.29
   4  -1  -1 3160.98   75.19
  -4  -1   1 3131.09   75.09
  -4  -1   1 3336.67   76.89
  -4  -1   1 3196.48   74.79
   4   1  -1 3258.57   76.89
   4   1  -1 3220.48   75.09
  -4   1   1 3111.89   74.99
  -4   1   1 3309.17   76.69
   4   1  -1 3174.98   75.19
  -4   1   1 3297.87   75.29
   4   1  -1 3309.77   76.29
  -4   1   1 3224.08   75.99
  -3  -1   1 9571.24  216.88
   3  -1  -1 9408.56  216.18
  -3  -1   1 9157.58  216.48
   3   1  -1 9581.34  216.58
  -3   1   1 8865.91  216.98
   3   1  -1 9373.86  216.88
  -3   1   1 9689.83  216.88
  -2  -1   1 2630.34   58.99
  -2  -1   1 2518.25   57.79
   2  -1  -1 2322.17   58.39
   2  -1  -1 2509.85   57.89
   2  -1  -1 2353.36   59.69
  -2  -1   1 2284.07   58.39
  -2  -1   1 2546.95   58.19
  -2  -1   1 2513.05   58.79
   2   1  -1 2588.34   58.69
   2   1  -1 2447.85   59.79
   2   1  -1 2573.24   58.19
  -2   1   1 2591.14   58.09
   2   1  -1 2424.36   57.89
  -2   1   1 2613.34   58.99
   2   1  -1 2562.64   57.99
   1  -1  -1 1989.20   46.70
  -1  -1   1 2175.78   46.80
  -1   1   1 1905.21   46.80
   1   1  -1 2004.20   46.90
   0  -1  -1 3075.39   64.79
   0  -1   1 2674.93   64.69
   0   1  -1 2661.13   64.79
   1  -1   1  353.36    9.20
  -1  -1  -1  388.96    9.10
   1  -1   1  397.86   10.00
  -1  -1  -1  385.76   10.00
  -1  -1  -1  314.77    9.20
   1   1   1  386.26   10.00
  -1   1  -1  394.26    9.40
   2  -1   1 1194.88   27.70
   2  -1   1 1227.28   27.80
  -2  -1  -1 1186.38   27.50
  -2  -1  -1 1161.48   27.40
  -2  -1  -1 1214.98   28.80
   2  -1   1 1211.38   27.90
  -2  -1  -1 1199.18   27.70
  -2  -1  -1 1162.48   29.40
  -2   1  -1 1209.18   29.00
   2   1   1 1163.28   29.00
   2   1   1 1195.78   27.70
   2   1   1 1188.18   27.50
  -2   1  -1 1065.09   27.90
  -2   1  -1 1223.78   27.80
   2   1   1 1168.08   27.50
  -2   1  -1  990.00   30.10
   2   1   1 1217.08   28.60
   3  -1   1 1868.91   43.90
  -3  -1  -1 1924.01   45.40
   3  -1   1 1887.01   45.40
  -3  -1  -1 1904.51   45.00
  -3  -1  -1 1839.02   43.60
  -3  -1  -1 1836.92   43.80
   3  -1   1 1851.21   43.70
   3  -1   1 1907.61   44.30
  -3  -1  -1 1803.82   43.80
   3   1   1 1836.22   43.90
   3   1   1 1879.81   43.80
   3   1   1 1908.01   45.00
  -3   1  -1 1875.71   45.30
  -3   1  -1 1876.31   43.90
  -3   1  -1 1897.71   44.30
  -3   1  -1 1850.11   43.80
   4  -1   1 2199.98   51.49
  -4  -1  -1 2220.38   52.69
   4  -1   1 2171.48   50.89
   4  -1   1 2181.28   50.69
   4  -1   1 2166.58   52.59
  -4  -1  -1 2164.18   52.19
  -4  -1  -1 2160.18   50.49
  -4  -1  -1 2106.19   50.99
  -4  -1  -1 2123.19   50.79
  -4   1  -1 2173.98   51.49
   4   1   1 2192.68   52.09
   4   1   1 2104.89   51.09
   4   1   1 2178.18   50.69
  -4   1  -1 2140.99   50.79
   4   1   1 2163.48   50.79
  -4   1  -1 2182.98   52.49
  -4   1  -1 2209.08   50.99
   5  -1   1 2471.35   59.19
   5  -1   1 2466.65   58.09
  -5  -1  -1 2388.36   56.69
   5  -1   1 2435.66   56.89
  -5  -1  -1 2408.06   58.69
  -5  -1  -1 2365.96   56.99
  -5  -1  -1 2475.55   59.49
  -5  -1  -1 2403.36   57.59
   5  -1   1 2420.26   57.09
   5   1   1 2404.56   57.69
   5   1   1 2452.85   56.89
  -5   1  -1 2429.86   56.99
   5   1   1 2420.66   57.09
  -5   1  -1 2497.95   62.99
  -5   1  -1 2474.95   57.29
  -5   1  -1 2433.06   58.09
   5   1   1 2329.87   60.09
   6  -1   1 1153.88   31.40
   6  -1   1 1144.59   31.70
  -6  -1  -1 1197.08   29.70
  -6  -1  -1 1163.78   28.80
   6  -1   1 1197.68   28.70
  -6  -1  -1 1201.28   31.80
   6  -1   1 1190.48   28.90
  -6  -1  -1 1166.48   28.40
  -6  -1  -1 1145.89   30.80
   6   1   1 1163.58   29.80
   6   1   1 1170.98   30.80
   6   1   1 1161.58   28.80
  -6   1  -1 1163.98   28.70
  -6   1  -1 1172.08   29.10
  -6   1  -1 1239.08   31.60
  -6   1  -1 1185.38   30.30
  -7  -1  -1   21.30    6.70
   7  -1   1   30.30    4.60
   7  -1   1   27.80    4.10
   7  -1   1   21.40    5.80
  -7  -1  -1   11.80    4.20
  -7  -1  -1    7.80    5.40
   7  -1   1   21.60    4.90
   7   1   1   18.20    3.30
   7   1   1   14.00    4.40
  -7   1  -1   14.30    5.60
   7   1   1   26.30    4.00
   7   1   1   13.30    5.20
  -7   1  -1   18.50    5.20
   8  -1   1  125.29   10.10
  -8  -1  -1  110.99    8.20
   8  -1   1  112.59    6.00
  -8  -1  -1  119.29    6.40
   8  -1   1  115.79    6.70
   8  -1   1  105.39    8.90
  -8  -1  -1  106.49   10.70
  -8  -1  -1  120.29   10.20
  -8  -1  -1  115.99    5.30
   8   1   1  114.59   10.10
   8   1   1  114.99    6.00
   8   1   1  116.59    9.10
   8   1   1  112.69    6.30
  -8   1  -1  110.09   10.30
  -8   1  -1  110.19    8.90
  -8   1  -1  115.29    5.80
  -8   1  -1  121.89    7.30
  -9  -1  -1    9.00    6.70
  -9  -1  -1    4.90    5.10
  -9  -1  -1    7.00    3.80
   9  -1   1    9.70    6.20
   9  -1   1    6.50    6.20
   9  -1   1    1.80    3.80
   9  -1   1   10.00    3.70
  -9  -1  -1    2.20    7.30
  -9  -1  -1    0.30    3.20
  -9   1  -1    5.80    3.70
   9   1   1    4.80    3.90
   9   1   1   -3.30    5.20
  -9   1  -1    0.00    6.60
   9   1   1    1.20    3.50
   9   1   1    6.30    6.20
  -9   1  -1   11.00    4.60
  -9   1  -1   -3.30    5.70
  10  -1   1  766.02   24.50
 -10  -1  -1  795.12   25.50
 -10  -1  -1  760.62   29.30
 -10  -1  -1  789.52   20.90
  10  -1   1  805.02   25.70
  10  -1   1  790.92   21.10
 -10  -1  -1  760.72   21.40
 -10  -1  -1  815.12   23.90
  10  -1   1  790.62   21.40
  10   1   1  789.62   21.30
 -10   1  -1  769.92   22.40
  10   1   1  780.32   24.00
 -10   1  -1  816.92   24.60
  10   1   1  730.33   24.40
 -10   1  -1  759.72   25.70
 -10   1  -1  785.82   21.40
  10   1   1  782.72   21.20
 -11  -1  -1   48.40    9.30
  11  -1   1   45.70    7.10
 -11  -1  -1   47.00    6.50
  11  -1   1   43.10    9.20
  11  -1   1   35.50    5.20
 -11  -1  -1   43.80    7.80
  11  -1   1   48.70    8.90
  11   1   1   36.50    7.50
  11   1   1   41.70    5.50
 -11   1  -1   50.39    7.00
  11   1   1   48.60    5.50
 -11   1  -1   40.80    7.70
 -11   1  -1   45.70    9.20
  12  -1   1   42.20    5.70
  12  -1   1   40.80    6.00
 -12  -1  -1   38.60    5.70
 -12  -1  -1   41.70   10.50
  12  -1   1   30.20   10.10
 -12  -1  -1   42.10    8.60
  12   1   1   42.80    5.80
  12   1   1   37.00    5.50
  12   1   1   40.90    8.20
 -12   1  -1   25.80    8.90
 -12   1  -1   38.90    6.30
 -13  -1  -1  -12.50    9.60
  13  -1   1   -4.70    6.10
 -13  -1  -1    5.30    7.90
 -13  -1  -1    6.40    5.50
 -13   1  -1   -0.60    6.00
 -13   1  -1   -6.40    9.90
  13   1   1    2.80    5.10
  13   1   1    3.70    7.50
 -14  -1  -1    8.40   12.10
  14  -1   1   -2.10    7.00
 -14  -1  -1   -9.10    6.50
 -14   1  -1   -3.40   11.10
  14   1   1    4.10   10.00
 -14   1  -1   -3.70    6.60
  14   1   1  -13.00    9.60
 -15  -1  -1   -7.00   11.90
 -15  -1  -1    2.90    7.20
  15  -1   1   -2.90    8.10
 -15   1  -1   12.30    7.50
  15   1   1    9.20    7.10
 -15   1  -1   -8.90   12.90
 -15  -2   1   -9.70   10.50
  15  -2  -1    3.50    8.80
 -15  -2   1   18.30    6.90
 -15   2   1   34.70   13.70
  15   2  -1   18.10   10.20
  15   2  -1   15.50    8.00
 -15   2   1   20.00    6.50
 -14  -2   1   42.00   14.30
 -14  -2   1   72.29   11.20
  14  -2  -1   40.30    7.90
  14   2  -1   38.70    7.90
  14   2  -1   48.50   10.40
 -14   2   1   68.69    9.10
 -14   2   1   48.90   12.30
 -13  -2   1   15.40    7.70
  13  -2  -1   23.40    7.00
  13  -2  -1   33.10   10.50
 -13  -2   1   32.10    7.10
 -13  -2   1   43.50   11.60
 -13   2   1   33.50   10.20
 -13   2   1   34.20    6.80
  13   2  -1   21.80    8.70
  13   2  -1   30.10    7.00
 -12  -2   1   19.60    9.60
 -12  -2   1   18.20    7.60
  12  -2  -1   17.20   10.70
  12  -2  -1   14.20    6.10
 -12  -2   1   19.90    6.00
  12   2  -1   18.60    7.60
  12   2  -1   10.50    5.30
 -12   2   1   24.60    9.20
 -12   2   1   14.40    5.40
 -11  -2   1   51.59   10.00
  11  -2  -1   41.40    6.00
  11  -2  -1   41.20    8.10
 -11  -2   1   39.70    7.00
 -11  -2   1   42.40    6.10
  11  -2  -1   25.60    9.70
  11   2  -1   38.80    5.30
  11   2  -1   78.29   12.50
 -11   2   1   38.70    5.90
  11   2  -1   47.20    6.00
 -11   2   1   38.30    7.90
 -10  -2   1 1325.07   42.60
  10  -2  -1 1380.06   35.90
  10  -2  -1 1457.45   36.50
  10  -2  -1 1417.86   40.80
 -10  -2   1 1418.56   35.60
  10  -2  -1 1419.66   38.90
 -10  -2   1 1434.26   37.60
 -10  -2   1 1464.65   36.50
  10   2  -1 1465.85   36.50
 -10   2   1 1394.76   41.00
 -10   2   1 1486.75   39.00
  10   2  -1 1407.46   36.00
 -10   2   1 1376.36   40.60
 -10   2   1 1427.16   36.60
  10   2  -1 1508.55   38.60
   9  -2  -1  455.75   18.40
   9  -2  -1  477.35   14.30
  -9  -2   1  492.45   14.60
  -9  -2   1  469.55   15.50
   9  -2  -1  469.55   17.10
   9  -2  -1  465.05   14.60
  -9  -2   1  476.15   13.60
  -9  -2   1  461.55   17.60
  -9  -2   1  450.15   19.30
  -9   2   1  467.35   15.30
  -9   2   1  455.95   18.50
   9   2  -1  487.05   16.30
   9   2  -1  472.75   14.70
  -9   2   1  492.65   14.50
  -9   2   1  448.06   16.30
   9   2  -1  464.85   14.40
   9   2  -1  422.66   17.30
  -8  -2   1    3.20    2.90
   8  -2  -1   -6.90    6.00
   8  -2  -1    6.50    3.80
  -8  -2   1   14.10    8.00
  -8  -2   1    8.40    3.40
   8  -2  -1    5.60    3.80
  -8  -2   1   10.20    5.00
  -8  -2   1    0.00    5.60
   8  -2  -1    6.80    5.70
   8   2  -1    5.40    4.00
  -8   2   1    7.70    5.60
   8   2  -1    9.90    3.70
  -8   2   1    0.40    7.00
   8   2  -1    2.70    6.00
   8   2  -1   13.20    4.80
  -8   2   1    6.90    3.50
  -8   2   1    0.20    4.00
  -7  -2   1   45.10    5.20
   7  -2  -1   28.30    4.40
  -7  -2   1   34.20    3.80
   7  -2  -1   25.50    5.40
  -7  -2   1   26.40    6.40
  -7  -2   1   21.50    6.60
  -7  -2   1   24.20    4.20
   7  -2  -1   30.30    6.80
   7  -2  -1   37.10    4.20
  -7   2   1   44.90    4.80
   7   2  -1   24.50    3.70
  -7   2   1   40.80    5.90
   7   2  -1   35.90    5.50
   7   2  -1   29.10    6.00
   7   2  -1   24.60    4.40
  -7   2   1   25.50    6.20
  -6  -2   1  152.18    7.00
  -6  -2   1  145.59    6.00
   6  -2  -1  161.48    7.10
  -6  -2   1  146.99    6.40
  -6  -2   1  161.08    9.30
   6  -2  -1  135.19    9.70
  -6  -2   1  143.99   10.10
   6  -2  -1  164.08    6.40
   6  -2  -1  151.48    8.20
   6   2  -1  139.29   10.10
  -6   2   1  143.29    9.80
   6   2  -1  169.78    9.10
   6   2  -1  144.69    7.00
  -6   2   1  154.28    6.70
   6   2  -1  152.28    6.50
  -6   2   1  158.38    6.20
   6   2  -1  164.08    7.60
   5  -2  -1  872.91   21.80
   5  -2  -1  866.01   23.10
  -5  -2   1  860.51   22.20
  -5  -2   1  875.51   24.60
  -5  -2   1  845.42   22.00
   5  -2  -1  888.71   22.30
   5  -2  -1  846.02   25.20
  -5  -2   1  874.31   24.10
  -5  -2   1  873.61   21.60
  -5   2   1  890.81   23.70
  -5   2   1  884.01   24.90
  -5   2   1  876.11   22.20
   5   2  -1  875.11   21.50
   5   2  -1  892.21   25.20
  -5   2   1  846.02   21.80
   5   2  -1  884.81   22.40
   5   2  -1  859.41   21.90
   5   2  -1  879.11   23.80
  -4  -2   1    0.00    5.30
   4  -2  -1    2.70    2.30
  -4  -2   1    2.60    2.20
  -4  -2   1    4.30    4.00
  -4  -2   1   -2.70    2.20
   4  -2  -1    4.50    3.30
   4  -2  -1    2.60    2.70
   4  -2  -1    3.00    4.20
  -4   2   1    0.40    2.20
  -4   2   1    2.20    3.50
  -4   2   1    0.90    4.10
   4   2  -1    3.00    1.90
  -4   2   1    1.20    2.40
   4   2  -1   -0.90    2.60
   4   2  -1   -2.30    4.50
   3  -2  -1 3217.88   76.79
  -3  -2   1 3255.57   76.39
  -3  -2   1 3448.95   78.49
   3  -2  -1 3321.57   78.49
   3  -2  -1 3308.77   76.59
  -3  -2   1 3300.07   77.79
  -3  -2   1 3185.78   76.69
  -3   2   1 3326.47   77.49
   3   2  -1 3239.88   76.69
   3   2  -1 3220.68   76.79
   3   2  -1 3340.87   77.79
  -3   2   1 3330.37   76.79
   3   2  -1 3338.47   78.39
  -3   2   1 3418.46   78.49
  -3   2   1 3198.18   76.49
   3   2  -1 3174.88   76.29
   2  -2  -1   23.10    3.50
  -2  -2   1   19.80    2.60
   2  -2  -1   24.90    3.10
  -2  -2   1   17.40    4.10
   2  -2  -1   28.90    5.10
  -2  -2   1   22.60    3.90
  -2  -2   1   23.70    2.50
   2  -2  -1   24.20    3.00
   2   2  -1   18.10    3.60
  -2   2   1   23.30    3.10
  -2   2   1   23.60    3.00
   2   2  -1   25.80    3.40
   2   2  -1   21.10    4.60
   2   2  -1   18.70    2.70
  -2   2   1   31.00    4.70
   2   2  -1   25.40    3.60
  -2   2   1   21.40    3.90
  -1  -2   1 8206.08  188.78
  -1  -2   1 8499.85  189.38
   1  -2  -1 8321.97  188.78
  -1  -2   1 8004.30  188.28
  -1  -2   1 8404.16  188.18
   1  -2  -1 8012.90  188.38
   1   2  -1 8336.67  189.38
  -1   2   1 7104.49  190.78
  -1   2   1 8478.25  189.28
  -1   2   1 8289.27  188.38
   1   2  -1 8283.57  188.38
   1   2  -1 8216.38  188.78
   0  -2  -1   13.70    2.80
   0  -2  -1    9.20    2.60
   0  -2   1    9.70    2.80
   0  -2   1   12.30    3.10
   0  -2   1    9.50    2.00
   0  -2  -1   11.70    2.10
   0  -2  -1   17.20    2.00
   0  -2   1   11.60    1.80
   0   2   1   12.70    1.80
   0   2  -1   15.20    2.40
   0   2  -1   15.30    2.50
   0   2  -1   12.00    3.30
   0   2  -1   13.30    2.00
   0   2   1   17.00    2.70
   0   2   1   13.20    2.00
  -1  -2  -1  720.43   17.20
  -1  -2  -1  701.63   18.30
  -1  -2  -1  692.53   18.50
  -1  -2  -1  686.43   17.40
   1  -2   1  710.73   17.60
   1  -2   1  715.73   18.70
   1  -2   1  721.03   17.30
  -1   2  -1  689.83   17.30
   1   2   1  695.83   17.10
   1   2   1  707.93   18.30
  -1   2  -1  729.63   18.80
  -1   2  -1  701.33   17.50
   1   2   1  703.63   17.40
   1   2   1  695.93   18.60
  -2  -2  -1  183.88    7.60
  -2  -2  -1  183.18    5.60
   2  -2   1  185.58    7.70
   2  -2   1  181.38    6.20
  -2  -2  -1  178.38    5.80
  -2  -2  -1  175.08    7.40
   2  -2   1  188.38    5.80
  -2   2  -1  178.08    7.90
   2   2   1  167.48    7.90
   2   2   1  185.88    6.00
  -2   2  -1  187.28    5.90
  -2   2  -1  182.28    6.30
   2   2   1  187.68    5.40
   2   2   1  186.68    5.50
   2   2   1  187.68    7.30
  -2   2  -1  181.68    7.80
  -3  -2  -1  641.64   16.60
  -3  -2  -1  658.13   16.30
   3  -2   1  673.83   17.00
   3  -2   1  673.83   16.50
  -3  -2  -1  652.53   18.00
   3  -2   1  650.53   16.80
  -3  -2  -1  648.04   18.30
  -3   2  -1  664.73   18.90
   3   2   1  652.23   16.10
  -3   2  -1  653.33   16.80
   3   2   1  651.03   18.70
   3   2   1  678.93   18.30
  -3   2  -1  650.83   16.50
   3   2   1  664.73   16.60
  -3   2  -1  665.73   18.10
   3   2   1  659.33   16.20
  -4  -2  -1 2858.11   68.09
   4  -2   1 2967.80   68.69
   4  -2   1 3003.90   68.99
  -4  -2  -1 2759.02   74.49
  -4  -2  -1 2995.40   70.19
  -4  -2  -1 2924.71   68.59
  -4  -2  -1 2935.21   68.19
   4   2   1 2896.51   68.19
  -4   2  -1 2987.40   70.09
  -4   2  -1 2827.82   68.39
  -4   2  -1 2665.33   69.39
   4   2   1 2974.80   68.49
   4   2   1 2987.10   70.59
  -4   2  -1 3062.29   70.89
   4   2   1 3048.40   70.19
   4   2   1 2910.31   68.09
   5  -2   1  238.28    9.10
  -5  -2  -1  231.78    8.00
  -5  -2  -1  243.68    7.60
  -5  -2  -1  225.28    7.30
   5  -2   1  237.58    7.70
   5  -2   1  234.28    8.10
  -5  -2  -1  231.78   10.20
  -5  -2  -1  248.38   11.40
  -5   2  -1  243.88   10.20
  -5   2  -1  241.58    7.80
  -5   2  -1  275.27   12.00
   5   2   1  238.88   10.10
   5   2   1  264.27    8.20
  -5   2  -1  244.08    8.40
   5   2   1  206.68    8.40
   6  -2   1   21.80    3.70
  -6  -2  -1   14.30    3.20
   6  -2   1   10.90    5.60
  -6  -2  -1   16.50    3.10
  -6  -2  -1   15.80    2.70
   6  -2   1   10.30    5.20
  -6  -2  -1   16.10    6.40
   6  -2   1   15.70    2.90
  -6  -2  -1   16.90    5.40
  -6   2  -1    9.40    5.50
   6   2   1   15.20    3.00
  -6   2  -1   21.30    3.80
   6   2   1   13.40    5.20
   6   2   1   16.40    3.40
   6   2   1   18.00    3.30
  -6   2  -1   24.60    3.70
  -7  -2  -1  270.77    8.70
   7  -2   1  274.07    9.60
  -7  -2  -1  269.77    9.30
   7  -2   1  283.77   13.70
  -7  -2  -1  268.37   12.30
  -7  -2  -1  261.07   13.20
   7  -2   1  265.67   11.10
  -7  -2  -1  274.77    9.50
   7  -2   1  277.57    9.00
   7   2   1  275.77   12.60
   7   2   1  268.47    9.00
  -7   2  -1  268.57   10.00
  -7   2  -1  267.17    9.20
  -7   2  -1  271.17   10.90
   7   2   1  266.77   10.00
   7   2   1  273.27    9.30
  -7   2  -1  251.77   12.70
  -8  -2  -1   21.00    6.40
  -8  -2  -1   23.30    3.50
  -8  -2  -1   25.10    3.70
   8  -2   1   19.70    4.20
   8  -2   1   13.80    7.00
   8  -2   1   16.10    3.70
   8  -2   1   14.70    5.70
  -8  -2  -1   27.10    8.30
  -8  -2  -1   20.50    4.20
   8   2   1   20.20    4.70
  -8   2  -1   28.20    5.00
   8   2   1   22.00    3.90
  -8   2  -1   12.90    5.10
   8   2   1   16.20    4.00
  -8   2  -1   19.40    7.20
   8   2   1   21.40    6.60
  -8   2  -1   21.40    3.70
  -9  -2  -1   77.69   11.90
  -9  -2  -1  105.69    6.00
  -9  -2  -1  107.89    7.00
  -9  -2  -1   97.69    7.90
   9  -2   1  106.49    7.00
  -9  -2  -1  103.79   11.40
   9  -2   1   89.99   11.40
   9  -2   1   97.89   10.20
   9  -2   1  101.59    7.60
   9   2   1  101.79   10.60
  -9   2  -1   76.89    8.40
   9   2   1  106.79    7.40
   9   2   1  106.29    6.80
  -9   2  -1   97.09    6.90
  -9   2  -1   87.89   12.70
   9   2   1  120.69    9.90
  -9   2  -1  102.79    9.40
  10  -2   1   12.30    4.90
  10  -2   1   16.50    7.60
 -10  -2  -1   21.10    4.70
 -10  -2  -1   16.50    5.70
  10  -2   1   10.90    4.80
 -10  -2  -1   18.60    4.40
 -10  -2  -1   21.20   13.60
 -10   2  -1   14.90    6.50
  10   2   1   21.50    4.70
  10   2   1   12.10    4.70
 -10   2  -1   14.10   10.60
  10   2   1   14.50    6.50
 -10   2  -1   20.90    5.50
 -10   2  -1   14.30    6.40
 -11  -2  -1   -8.70    8.20
  11  -2   1   11.00    8.10
 -11  -2  -1   -3.80    5.10
 -11  -2  -1    0.30    5.80
  11  -2   1   -5.20    4.60
  11  -2   1   -7.40    3.90
  11   2   1    2.60    4.40
 -11   2  -1    0.20    6.10
 -11   2  -1   -2.60    4.90
  11   2   1    2.80    4.70
 -12  -2  -1  189.08   10.80
 -12  -2  -1  204.98   16.70
 -12  -2  -1  175.18   12.60
  12  -2   1  172.98    9.80
  12   2   1  170.98    9.90
  12   2   1  162.68   12.50
 -12   2  -1  179.38   10.50
  12   2   1  195.08    9.80
 -13  -2  -1  156.68   18.20
  13  -2   1  145.19   11.40
 -13  -2  -1  142.19   10.90
 -13   2  -1  153.48   10.80
 -13   2  -1  129.29   16.10
  13   2   1  133.59    9.70
  13   2   1  131.59   12.70
 -14  -2  -1   98.49   14.70
  14  -2   1  119.89   12.00
 -14  -2  -1  132.49   11.70
 -14   2  -1  115.59   18.00
  14   2   1   92.99   10.90
 -14   2  -1  107.59   11.10
  14   2   1  111.09   12.10
  15  -2   1    4.40    8.10
 -15  -2  -1   21.50   11.40
 -15  -2  -1    3.60    6.80
 -15   2  -1   13.90    6.50
 -15   2  -1   14.00   13.50
  14  -3  -1   -2.40    8.20
 -14  -3   1   23.20    7.80
 -14  -3   1   15.20   12.30
  14   3  -1   -8.70    7.80
 -14   3   1   15.80    7.30
 -14   3   1   -1.50   13.20
 -13  -3   1   47.30    7.80
  13  -3  -1   33.20    7.50
 -13  -3   1   49.50   13.80
  13   3  -1   36.00    8.00
 -13   3   1   51.09    7.90
 -13   3   1   13.70   11.50
  13   3  -1   53.09    8.00
 -12  -3   1   62.39    9.70
  12  -3  -1   49.99    7.40
 -12   3   1   34.10   10.20
 -12   3   1   65.69    9.00
  12   3  -1   25.70    7.80
  12   3  -1   43.60    6.90
 -11  -3   1   63.69   10.60
  11  -3  -1   66.09    9.10
 -11  -3   1   68.79    9.10
  11  -3  -1   56.49    8.50
 -11  -3   1   68.09    8.70
  11   3  -1   56.59    7.90
 -11   3   1   62.39    8.20
  11   3  -1   73.39   11.40
 -11   3   1   55.59   10.60
  10  -3  -1  281.87   15.20
 -10  -3   1  264.67   11.80
  10  -3  -1  280.77   17.00
 -10  -3   1  277.67   15.70
  10  -3  -1  246.88   11.40
 -10  -3   1  273.07   11.70
  10   3  -1  272.27   11.30
  10   3  -1  262.37   11.00
 -10   3   1  263.77   10.80
  10   3  -1  305.37   13.50
 -10   3   1  238.98   14.10
  -9  -3   1  147.59    8.90
   9  -3  -1  154.88   12.20
   9  -3  -1  160.08    8.20
  -9  -3   1  152.18   14.90
  -9  -3   1  155.68    8.70
  -9  -3   1  128.39    7.10
   9  -3  -1  164.18    9.00
   9  -3  -1  142.69   15.90
  -9   3   1  144.79    9.20
   9   3  -1  191.68   10.50
   9   3  -1  142.59    8.80
  -9   3   1  160.98   12.20
   9   3  -1  163.88    8.80
   8  -3  -1  140.79    7.60
   8  -3  -1  119.99   11.40
  -8  -3   1  122.39    6.50
   8  -3  -1  127.09    8.00
  -8  -3   1  133.19    7.90
  -8  -3   1  124.89    7.70
  -8  -3   1  137.49   13.80
  -8  -3   1  134.69   11.80
   8  -3  -1  118.39   10.40
  -8   3   1  136.99   10.20
   8   3  -1  123.79   11.90
  -8   3   1  118.19   11.80
   8   3  -1  130.99    8.50
  -8   3   1  128.29    8.60
   8   3  -1  128.79    7.90
   8   3  -1  135.99    7.80
  -8   3   1  132.19    7.20
  -7  -3   1   61.29    8.80
   7  -3  -1   58.19    8.10
  -7  -3   1   57.09    5.80
   7  -3  -1   70.19    5.40
  -7  -3   1   63.59    5.40
   7  -3  -1   69.99    6.60
  -7  -3   1   50.89    8.80
  -7  -3   1   63.29    6.00
   7  -3  -1   50.29    9.40
  -7   3   1   67.49    5.20
  -7   3   1   51.49    7.00
   7   3  -1   59.49    5.80
   7   3  -1   54.39    8.20
   7   3  -1   62.29    6.50
  -7   3   1   61.59    9.00
   7   3  -1   61.49    9.90
  -7   3   1   60.19    9.90
   6  -3  -1   13.10    3.80
   6  -3  -1    4.90    4.50
  -6  -3   1   17.90    5.90
   6  -3  -1   13.90    6.40
  -6  -3   1    9.70    3.00
  -6  -3   1    8.80    3.20
  -6  -3   1    4.40    6.30
  -6  -3   1    7.60    3.30
   6  -3  -1   10.00    3.40
  -6   3   1    6.30    5.20
   6   3  -1    4.40    5.30
  -6   3   1   15.40    3.50
  -6   3   1   12.80    6.50
   6   3  -1   20.20    7.00
   6   3  -1   14.30    3.70
   6   3  -1    5.90    3.30
  -6   3   1    9.00    4.20
   6   3  -1    7.70    2.60
   5  -3  -1   34.80    5.50
  -5  -3   1   32.90    6.30
   5  -3  -1   30.20    4.00
   5  -3  -1   38.50    6.30
  -5  -3   1   28.40    3.70
  -5  -3   1   36.80    6.40
  -5  -3   1   27.20    3.80
   5   3  -1   34.60    6.60
  -5   3   1   35.70    5.50
   5   3  -1   33.00    4.60
   5   3  -1   30.00    4.90
   5   3  -1   29.60    3.80
  -5   3   1   30.40    6.50
  -5   3   1   28.20    4.00
  -5   3   1   32.10    5.40
   5   3  -1   36.80    5.80
  -4  -3   1 4402.36  103.59
  -4  -3   1 4349.67  100.89
  -4  -3   1 4242.28  101.29
   4  -3  -1 4296.37  101.39
  -4  -3   1 4389.16  102.99
   4  -3  -1 4369.96  101.09
   4   3  -1 4160.18  100.69
  -4   3   1 4248.88  101.09
   4   3  -1 4392.66  103.69
   4   3  -1 4392.46  102.79
  -4   3   1 4438.56  103.69
  -4   3   1 4404.76  101.49
   4   3  -1 4385.16  101.29
   4   3  -1 4218.88  101.29
  -4   3   1 4325.17  102.49
  -3  -3   1  739.33   20.40
  -3  -3   1  739.63   19.10
   3  -3  -1  732.33   19.10
   3  -3  -1  745.53   20.20
  -3  -3   1  741.13   18.50
   3  -3  -1  729.23   18.70
  -3  -3   1  750.12   21.50
  -3   3   1  739.73   19.20
  -3   3   1  707.73   18.60
   3   3  -1  737.33   21.40
   3   3  -1  707.13   18.40
  -3   3   1  755.32   22.00
  -3   3   1  728.53   20.20
   3   3  -1  740.03   19.10
   3   3  -1  715.23   18.90
   3   3  -1  722.23   20.20
   2  -3  -1   32.10    4.00
   2  -3  -1   34.70    3.80
  -2  -3   1   33.00    5.30
   2  -3  -1   38.00    5.80
  -2  -3   1   40.70    6.20
  -2  -3   1   32.80    3.90
  -2  -3   1   36.30    3.30
   2   3  -1   35.10    5.30
   2   3  -1   36.30    3.60
   2   3  -1   36.90    4.30
  -2   3   1   39.60    4.10
  -2   3   1   36.90    3.80
   2   3  -1   35.50    5.20
  -2   3   1   42.20    5.90
   1  -3  -1   51.59    5.40
   1  -3  -1   54.99    5.70
  -1  -3   1   57.89    4.20
  -1  -3   1   40.00    5.70
  -1  -3   1   54.49    5.60
   1  -3  -1   50.79    4.60
   1  -3  -1   55.29    3.50
  -1  -3   1   54.39    3.50
  -1   3   1   55.89    3.90
  -1   3   1   50.49    6.00
  -1   3   1   49.20    4.10
   1   3  -1   52.99    4.50
   1   3  -1   57.89    5.20
   1   3  -1   57.89    3.80
   1   3  -1   47.70    6.90
  -1   3   1   47.60    5.90
   0  -3  -1 2749.02   63.79
   0  -3  -1 2687.23   62.49
   0  -3   1 2641.34   62.39
   0  -3   1 2738.23   64.19
   0  -3   1 2633.64   63.09
   0  -3  -1 2595.64   62.69
   0  -3  -1 2614.44   63.39
   0  -3   1 2610.64   62.79
   0   3  -1 2687.63   64.19
   0   3   1 2658.23   63.59
   0   3   1 2699.43   62.79
   0   3   1 2686.83   63.79
   0   3  -1 2670.73   62.79
   0   3  -1 2608.54   62.39
   0   3   1 2674.03   62.39
  -1  -3  -1  520.35   14.30
   1  -3   1  535.45   14.00
   1  -3   1  532.65   14.60
  -1  -3  -1  539.05   14.00
   1  -3   1  549.35   14.60
  -1  -3  -1  552.84   15.90
   1  -3   1  553.74   16.00
  -1  -3  -1  547.95   15.70
   1   3   1  536.65   16.10
   1   3   1  536.65   13.90
  -1   3  -1  526.15   14.40
   1   3   1  553.44   14.40
  -1   3  -1  530.85   16.10
   1   3   1  507.35   16.40
  -1   3  -1  551.64   14.10
  -2  -3  -1   24.70    4.70
  -2  -3  -1   17.20    3.00
   2  -3   1   22.80    3.10
  -2  -3  -1   19.70    2.70
   2  -3   1   16.90    5.10
   2  -3   1   18.30    3.00
  -2  -3  -1   15.10    4.20
  -2   3  -1   13.40    4.40
   2   3   1   19.20    3.10
  -2   3  -1   18.50    2.60
   2   3   1   23.20    2.70
   2   3   1   29.50    5.10
   2   3   1   18.20    4.50
  -2   3  -1   19.60    3.30
  -2   3  -1    3.30    4.80
   3  -3   1  591.94   16.00
  -3  -3  -1  594.04   18.10
  -3  -3  -1  585.14   15.20
  -3  -3  -1  590.54   17.40
  -3  -3  -1  589.44   15.80
   3  -3   1  572.34   17.20
   3  -3   1  582.44   15.30
  -3   3  -1  598.64   15.50
   3   3   1  580.04   18.00
   3   3   1  600.84   15.20
  -3   3  -1  577.64   18.60
   3   3   1  586.64   15.10
   3   3   1  595.74   17.30
  -3   3  -1  591.14   15.90
   3   3   1  602.64   15.70
  -3   3  -1  582.94   17.40
   4  -3   1  898.21   23.50
  -4  -3  -1  909.01   25.40
  -4  -3  -1  947.91   23.10
  -4  -3  -1  929.71   23.60
   4  -3   1  936.91   23.30
   4  -3   1  932.01   24.10
  -4  -3  -1  945.71   26.30
  -4   3  -1  892.61   26.20
  -4   3  -1  934.21   23.40
   4   3   1  924.31   22.80
   4   3   1  914.01   22.90
  -4   3  -1  953.30   25.70
  -4   3  -1  943.61   23.90
   4   3   1  938.11   23.40
   4   3   1  929.71   25.30
   4   3   1  917.81   26.40
  -5  -3  -1  757.62   22.80
   5  -3   1  762.42   20.60
   5  -3   1  771.42   20.10
   5  -3   1  737.73   19.60
  -5  -3  -1  760.92   22.10
  -5  -3  -1  781.92   20.00
  -5  -3  -1  755.72   19.40
   5   3   1  779.32   23.40
  -5   3  -1  744.73   20.10
   5   3   1  758.42   22.40
  -5   3  -1  766.92   22.30
   5   3   1  720.83   19.10
   5   3   1  769.22   19.20
  -5   3  -1  751.42   19.60
   5   3   1  772.42   19.80
  -5   3  -1  732.13   23.00
  -6  -3  -1  415.86   16.00
  -6  -3  -1  435.86   17.20
  -6  -3  -1  429.76   12.60
   6  -3   1  413.66   12.20
  -6  -3  -1  427.06   12.20
   6  -3   1  430.26   12.70
   6  -3   1  429.96   14.00
   6   3   1  401.26   15.30
  -6   3  -1  413.46   12.50
  -6   3  -1  431.76   13.40
   6   3   1  425.56   12.60
  -6   3  -1  414.86   16.80
  -6   3  -1  425.26   15.70
   6   3   1  407.46   13.00
   6   3   1  433.56   11.70
   6   3   1  415.56   17.00
  -7  -3  -1  369.06   11.40
   7  -3   1  385.16   13.50
  -7  -3  -1  371.36   11.70
   7  -3   1  363.56   11.70
  -7  -3  -1  368.76   11.20
   7  -3   1  376.46   12.30
  -7  -3  -1  372.76   17.20
  -7  -3  -1  378.06   14.80
  -7   3  -1  362.66   12.80
   7   3   1  379.56   12.20
   7   3   1  356.56   14.90
  -7   3  -1  369.76   16.20
  -7   3  -1  371.76   14.80
  -7   3  -1  388.56   11.90
   7   3   1  371.06   11.50
   7   3   1  381.76   11.90
   8  -3   1  457.25   16.10
   8  -3   1  460.25   14.40
  -8  -3  -1  486.55   20.20
  -8  -3  -1  451.95   14.30
  -8  -3  -1  455.55   13.70
  -8  -3  -1  441.46   17.40
   8  -3   1  461.35   13.90
  -8  -3  -1  429.56   13.40
  -8   3  -1  479.45   17.90
   8   3   1  438.16   17.20
   8   3   1  482.55   14.50
   8   3   1  449.95   14.30
  -8   3  -1  455.65   15.10
  -8   3  -1  417.76   19.20
  -8   3  -1  455.95   13.90
   8   3   1  461.85   14.20
  -9  -3  -1   30.20    4.70
  -9  -3  -1   31.20    4.70
   9  -3   1   33.30    5.00
   9  -3   1   18.10    4.50
  -9  -3  -1   28.10    5.20
  -9  -3  -1   19.60   13.00
   9  -3   1   35.60    7.50
   9   3   1   24.40    5.10
   9   3   1   17.50    5.00
  -9   3  -1   21.10    7.20
  -9   3  -1   24.70    7.30
  10  -3   1  125.59    8.20
 -10  -3  -1  133.59    8.50
  10  -3   1  113.79   12.40
 -10  -3  -1  123.99    8.10
 -10  -3  -1  132.19   13.10
  10   3   1  123.39    8.40
  10   3   1  131.19    8.70
 -10   3  -1  120.59   13.60
  10   3   1   95.79   10.70
 -10   3  -1  130.39    8.80
 -11  -3  -1   49.20    6.80
  11  -3   1   39.90    9.10
 -11  -3  -1   44.40    9.90
 -11  -3  -1   55.69    8.10
  11  -3   1   54.49   10.50
  11   3   1   50.59    6.30
  11   3   1   37.60    5.30
 -11   3  -1   37.70    9.70
  11   3   1   47.50    6.90
 -11   3  -1   53.79    7.10
 -12  -3  -1   22.80   11.40
  12  -3   1   37.90    7.40
 -12  -3  -1   40.10    7.20
 -12   3  -1   40.40   11.20
  12   3   1   42.10    6.40
  12   3   1   33.00    7.20
 -12   3  -1   43.10    7.20
 -13  -3  -1   57.19   13.30
 -13  -3  -1   68.59    8.40
  13  -3   1   75.89   11.60
 -13   3  -1   76.19    9.10
 -13   3  -1   57.59   12.70
  13   3   1   73.89    8.80
  14  -3   1   -3.90    8.10
 -14  -3  -1   -3.70    7.20
 -14  -3  -1   18.80   11.30
 -14   3  -1  -21.10   10.90
  14   3   1    1.40    7.00
 -14   3  -1    5.80    6.90
 -13  -4   1   44.80    8.50
  13  -4  -1   37.40    9.10
 -13  -4   1   45.90   13.90
 -13   4   1   38.70    8.20
  13   4  -1   37.30    8.50
 -13   4   1   22.40   12.40
  12  -4  -1    3.30    7.20
 -12  -4   1   13.80    7.00
 -12  -4   1    4.50   12.00
 -12   4   1    7.00   10.70
 -12   4   1    4.80    6.20
  12   4  -1   15.10    7.20
  11  -4  -1  165.38   11.60
 -11  -4   1  157.48   17.10
 -11  -4   1  190.68   11.10
 -11   4   1  151.98   16.30
  11   4  -1  158.28   11.50
 -11   4   1  169.08    9.90
  11   4  -1  172.98   11.20
  10  -4  -1   77.89    9.60
 -10  -4   1  100.99   12.30
  10  -4  -1   96.69   13.40
 -10  -4   1   97.39    9.20
  10   4  -1   96.49    9.90
 -10   4   1  105.59    8.60
  10   4  -1   80.69   10.60
 -10   4   1   92.69   13.90
  -9  -4   1   10.90    9.30
  -9  -4   1   14.30    5.50
   9  -4  -1   18.30    8.20
   9  -4  -1    2.50    5.50
  -9   4   1    4.40    7.40
  -9   4   1   -1.20    4.20
   9   4  -1    7.80    4.80
   8  -4  -1   36.60    7.80
   8  -4  -1   32.90    5.40
  -8  -4   1   25.10    9.90
   8   4  -1   29.00    5.40
  -8   4   1   14.70    6.30
   8   4  -1   51.59    7.40
  -8   4   1   55.99    6.80
  -7  -4   1  626.54   23.30
  -7  -4   1  633.14   18.00
  -7  -4   1  658.13   21.80
   7  -4  -1  591.24   17.60
  -7  -4   1  587.64   17.30
   7  -4  -1  630.14   19.80
   7  -4  -1  636.24   18.50
   7   4  -1  625.04   18.20
   7   4  -1  604.84   21.00
   7   4  -1  621.64   17.70
  -7   4   1  571.54   22.30
  -7   4   1  622.64   20.90
   7   4  -1  637.04   16.90
   7   4  -1  614.84   23.00
  -7   4   1  599.84   18.20
  -7   4   1  628.14   17.80
  -6  -4   1  292.97   10.40
  -6  -4   1  335.17   11.60
   6  -4  -1  322.27   11.60
  -6  -4   1  320.47   15.60
  -6  -4   1  326.27   14.50
   6  -4  -1  317.27   10.70
   6  -4  -1  312.27   13.20
   6   4  -1  333.97   11.10
   6   4  -1  324.07   11.50
  -6   4   1  313.17   15.60
  -6   4   1  342.87   14.30
  -6   4   1  317.87   12.10
  -6   4   1  305.07   10.60
   6   4  -1  333.67   10.30
   6   4  -1  314.77   14.20
   6   4  -1  333.97   16.30
  -5  -4   1   83.59   11.10
   5  -4  -1   74.69    7.00
  -5  -4   1   84.99    6.50
   5  -4  -1   78.79    5.60
  -5  -4   1   83.49    9.70
  -5  -4   1   86.69    6.00
  -5   4   1   72.69    7.20
   5   4  -1   82.79    6.20
   5   4  -1   70.19    6.70
  -5   4   1   76.89    5.80
  -5   4   1   83.89    9.20
   5   4  -1   81.39    5.40
   5   4  -1   79.49   10.30
   5   4  -1   83.29    8.90
  -5   4   1   89.69   11.50
  -4  -4   1  179.98    8.20
  -4  -4   1  183.28    7.40
  -4  -4   1  175.48    9.90
   4  -4  -1  177.58    8.40
   4  -4  -1  178.98    7.30
  -4  -4   1  181.78   12.10
   4  -4  -1  187.98   10.00
   4   4  -1  179.78   10.70
  -4   4   1  188.18   10.10
   4   4  -1  175.58    7.90
   4   4  -1  173.08    8.20
   4   4  -1  188.58   11.50
  -4   4   1  179.58    8.00
   4   4  -1  184.28    7.20
  -4   4   1  173.18    7.60
  -4   4   1  160.88   11.80
  -3  -4   1  403.36   12.40
  -3  -4   1  390.96   15.50
   3  -4  -1  385.36   12.20
  -3  -4   1  416.46   14.50
   3  -4  -1  402.26   13.90
  -3  -4   1  390.26   11.50
   3  -4  -1  381.66   11.70
   3   4  -1  396.16   15.30
  -3   4   1  401.36   11.90
   3   4  -1  391.16   12.40
   3   4  -1  403.96   12.50
   3   4  -1  412.16   14.30
   3   4  -1  394.26   11.60
  -3   4   1  403.26   12.70
  -3   4   1  391.76   14.10
  -3   4   1  388.56   15.40
   2  -4  -1  285.57   10.10
   2  -4  -1  284.17    9.10
   2  -4  -1  271.97   11.20
  -2  -4   1  281.57    9.00
  -2  -4   1  297.57   10.00
   2  -4  -1  281.57   10.70
  -2  -4   1  293.17   12.80
  -2  -4   1  285.97   11.00
   2   4  -1  287.47   10.00
  -2   4   1  303.97   11.90
   2   4  -1  300.67   13.20
   2   4  -1  286.77    8.90
   2   4  -1  289.67   11.40
  -2   4   1  281.37    9.20
  -2   4   1  273.97    9.90
  -2   4   1  289.57   12.30
   1  -4  -1  213.08    9.30
   1  -4  -1  205.98    7.70
  -1  -4   1  204.48   10.70
   1  -4  -1  217.58    8.40
   1  -4  -1  208.28    9.70
  -1  -4   1  206.68    9.40
  -1  -4   1  197.98    7.80
  -1  -4   1  201.88    7.60
   1   4  -1  211.08    8.30
  -1   4   1  202.68    9.90
  -1   4   1  211.18   10.40
   1   4  -1  205.58   11.00
   1   4  -1  208.18    7.40
  -1   4   1  209.58    7.60
  -1   4   1  201.08    8.20
   0  -4  -1  135.79    6.50
   0  -4  -1  133.49    8.20
   0  -4   1  146.89    9.30
   0  -4  -1  134.29    8.80
   0  -4   1  139.49    7.70
   0  -4   1  131.29    6.50
   0  -4   1  137.19    5.90
   0  -4  -1  140.79    6.20
   0   4  -1  134.09    6.50
   0   4   1  136.49    9.00
   0   4  -1  131.89    9.50
   0   4   1  131.79    5.70
   0   4  -1  140.49    5.90
   0   4   1  136.59    6.90
  -1  -4  -1    6.30    3.10
  -1  -4  -1   -0.50    4.70
   1  -4   1    8.80    3.80
   1  -4   1    4.50    4.80
  -1  -4  -1   -2.00    4.50
   1  -4   1    3.40    3.40
  -1  -4  -1    5.80    2.70
   1  -4   1    3.00    2.90
   1   4   1    3.20    2.40
  -1   4  -1    6.10    5.00
  -1   4  -1    2.60    2.60
  -1   4  -1    3.50    3.50
   1   4   1    2.60    3.90
   1   4   1   -2.10    2.90
  -1   4  -1    4.70    5.00
   1   4   1    0.20    5.10
   2  -4   1   45.70    6.20
  -2  -4  -1   35.40    5.70
   2  -4   1   40.80    5.50
   2  -4   1   32.70    5.50
  -2  -4  -1   33.30    5.20
  -2  -4  -1   35.00    6.10
  -2  -4  -1   34.70    4.50
   2  -4   1   46.60    4.80
  -2   4  -1   39.10    6.00
  -2   4  -1   39.60    4.60
   2   4   1   39.20    3.80
   2   4   1   49.10    7.40
  -2   4  -1   50.29    8.10
  -2   4  -1   33.00    4.30
   2   4   1   34.90    6.10
   2   4   1   36.50    4.60
  -3  -4  -1  372.06   11.20
  -3  -4  -1  366.16   11.80
   3  -4   1  375.96   12.00
   3  -4   1  372.96   14.00
  -3  -4  -1  390.66   14.80
  -3  -4  -1  366.16   13.60
   3  -4   1  354.36   11.00
   3   4   1  381.26   11.70
  -3   4  -1  366.96   14.10
  -3   4  -1  348.87   11.10
  -3   4  -1  360.66   11.70
  -3   4  -1  365.76   14.90
   3   4   1  363.96   10.80
   3   4   1  365.46   11.00
   3   4   1  387.26   15.10
   3   4   1  358.76   13.40
  -4  -4  -1   55.09    5.20
  -4  -4  -1   55.69    9.00
  -4  -4  -1   46.90    7.60
   4  -4   1   53.69    8.70
  -4  -4  -1   47.70    5.20
   4  -4   1   54.79    5.40
   4  -4   1   51.59    6.10
   4   4   1   49.90    4.50
  -4   4  -1   60.99    6.70
   4   4   1   53.39    7.30
  -4   4  -1   54.59    5.30
   4   4   1   54.79    4.60
  -4   4  -1   62.19    9.20
   4   4   1   60.89    9.10
  -4   4  -1   51.79   10.10
   4   4   1   59.99    5.90
  -5  -4  -1   -6.30    5.30
  -5  -4  -1    5.10    3.50
   5  -4   1   -6.80    3.80
   5  -4   1    2.70    4.60
  -5  -4  -1    4.30    3.10
  -5  -4  -1   -1.20    6.50
   5  -4   1   -0.90    3.40
  -5   4  -1    7.50    3.60
   5   4   1   -1.40    6.70
   5   4   1   -1.00    2.70
  -5   4  -1   -3.40    6.80
  -5   4  -1   -3.10    3.80
   5   4   1    5.90    6.30
   5   4   1    2.00    3.90
   5   4   1    0.30    2.40
  -5   4  -1   -1.20    5.60
   6  -4   1  116.49    9.10
  -6  -4  -1  125.99    7.00
  -6  -4  -1  127.59    7.30
  -6  -4  -1  117.39   10.50
   6  -4   1  124.39    6.80
   6  -4   1  134.79    7.90
  -6  -4  -1  136.69   12.30
   6   4   1  134.79    6.20
   6   4   1  133.09    6.00
  -6   4  -1  112.49   11.60
  -6   4  -1  129.69    6.70
  -6   4  -1  125.09    7.90
  -6   4  -1  151.38   11.30
   6   4   1  136.39    7.80
   6   4   1  129.29   11.50
   6   4   1  136.99   10.80
   7  -4   1  452.05   14.40
  -7  -4  -1  430.36   14.00
  -7  -4  -1  435.06   13.40
  -7  -4  -1  443.96   17.50
  -7  -4  -1  422.26   19.50
   7  -4   1  410.86   13.60
   7  -4   1  432.36   15.70
   7   4   1  417.46   19.10
   7   4   1  430.16   13.90
   7   4   1  408.46   17.60
   7   4   1  433.16   12.50
   7   4   1  431.56   12.50
  -7   4  -1  425.26   14.60
  -7   4  -1  417.26   20.50
  -7   4  -1  438.56   13.80
  -7   4  -1  421.36   17.20
   8  -4   1    7.00    6.70
  -8  -4  -1    6.90    8.10
   8  -4   1    6.50    4.60
   8  -4   1    3.80    4.80
  -8   4  -1   -5.40    6.70
   8   4   1    5.10    4.70
   8   4   1    6.40    4.70
  -8   4  -1    1.00    4.10
   8   4   1    9.80    3.60
   9  -4   1   59.89    9.00
   9  -4   1   46.80    6.80
  -9  -4  -1   71.79   11.20
  -9  -4  -1   49.70    8.10
   9   4   1   64.19    7.50
   9   4   1   60.79    7.20
  -9   4  -1   49.70    6.20
   9   4   1   63.89    7.20
  10  -4   1   25.90    6.50
 -10  -4  -1   25.30    6.30
 -10  -4  -1   16.80    9.60
  10  -4   1   31.60    9.10
  10   4   1   28.80    5.30
 -10   4  -1   26.70    9.80
  10   4   1   22.90    5.40
 -10   4  -1   21.50    5.30
 -11  -4  -1   40.50    7.00
 -11  -4  -1   13.50   10.60
  11  -4   1   30.40    7.00
  11  -4   1    9.20    8.30
  11   4   1   33.30    5.20
 -11   4  -1   28.60    6.50
  11   4   1   38.00    6.90
 -11   4  -1   43.30   10.90
  12  -4   1   95.39   10.90
 -12  -4  -1   98.69   11.00
 -12  -4  -1   89.99   13.50
 -12   4  -1   99.49    9.60
  12   4   1  102.19   11.00
 -12   4  -1   83.99   13.70
  13  -4   1  197.18   14.10
 -13  -4  -1  172.78   17.10
 -13  -4  -1  170.68   12.80
 -13   4  -1  137.99   20.50
  13   4   1  150.78   12.50
 -13   4  -1  172.58   12.10
  12  -5  -1   24.50    8.70
 -12  -5   1    3.80   11.60
 -12  -5   1   25.50    7.70
  12   5  -1   25.50    8.70
 -12   5   1   25.00    7.00
 -12   5   1   28.80   13.30
 -11  -5   1  129.39   10.70
 -11  -5   1  119.19   18.30
  11  -5  -1  152.38   12.30
  11   5  -1  104.49   12.70
 -11   5   1  145.59   18.40
 -11   5   1  130.69   10.90
  10  -5  -1    6.10    6.50
  10  -5  -1   -6.00   10.00
 -10  -5   1    5.30   10.80
 -10  -5   1    6.60    6.20
 -10   5   1    4.90   10.40
 -10   5   1    3.70    6.00
  10   5  -1    9.70    6.80
  -9  -5   1   90.69   12.60
   9  -5  -1   79.09    9.80
  -9  -5   1   63.49    9.30
   9  -5  -1   58.09   10.00
  -9   5   1   60.19    7.10
   9   5  -1   48.90    7.80
  -9   5   1   58.99   10.70
  -8  -5   1    1.20    8.80
  -8  -5   1    3.00    5.50
   8  -5  -1   -6.70    7.90
   8  -5  -1   -5.60    5.80
   8   5  -1   -3.60   10.00
  -8   5   1    6.60    5.20
   8   5  -1    2.70    4.40
  -8   5   1    5.90    7.70
   8   5  -1   -5.20    4.40
   7  -5  -1   63.59    8.80
  -7  -5   1   61.79    9.80
   7  -5  -1   50.99    7.80
  -7  -5   1   60.49    8.20
   7   5  -1   58.49   11.40
  -7   5   1   60.59    9.10
  -7   5   1   53.39    7.40
   7   5  -1   57.49    7.00
   7   5  -1   55.19    6.00
   6  -5  -1   33.80    8.90
   6  -5  -1   29.50    7.50
  -6  -5   1   20.40    9.00
  -6  -5   1   28.50    5.40
  -6   5   1   31.90    7.50
   6   5  -1   15.80    9.60
  -6   5   1   31.10    5.20
   6   5  -1   32.80    4.30
   6   5  -1   31.30    4.80
   6   5  -1   25.60    6.00
  -5  -5   1   17.40    5.20
  -5  -5   1   14.60    7.00
  -5  -5   1   28.20    8.90
   5  -5  -1   23.80    5.10
   5   5  -1   21.20    5.40
  -5   5   1   24.30    7.20
   5   5  -1   24.30    4.80
   5   5  -1   28.20    8.80
  -5   5   1   12.50    8.60
   5   5  -1    7.70    7.20
  -5   5   1   20.50    5.10
   5   5  -1   24.00    4.00
  -4  -5   1    4.60    4.20
  -4  -5   1    9.40    3.80
   4  -5  -1   11.40    4.80
  -4  -5   1    4.90    7.60
   4  -5  -1   12.20    4.00
  -4  -5   1    7.50    5.60
   4  -5  -1    9.00    6.40
  -4   5   1    7.90    3.60
   4   5  -1    0.90    6.60
   4   5  -1   11.60    3.90
  -4   5   1    4.50    4.10
   4   5  -1   11.80    4.40
  -4   5   1   -1.70    7.50
   4   5  -1    4.00    4.80
   4   5  -1   -2.90    7.00
  -4   5   1    7.50    6.70
   3  -5  -1   83.39    9.80
   3  -5  -1   89.59    6.20
  -3  -5   1   62.39    8.50
  -3  -5   1   89.39    7.20
   3  -5  -1   91.29    8.70
  -3  -5   1   92.19    9.80
   3  -5  -1  109.89    7.70
  -3  -5   1   88.79    6.70
   3   5  -1   96.39   10.50
   3   5  -1   95.99    7.80
  -3   5   1   78.99   12.20
  -3   5   1   95.79    6.50
  -3   5   1   93.89    8.00
   3   5  -1   91.29    7.70
  -3   5   1   73.59   10.50
   3   5  -1   95.49    6.00
   3   5  -1   85.89   10.60
   2  -5  -1   10.30    4.80
  -2  -5   1    3.10    4.40
  -2  -5   1    1.00    5.50
  -2  -5   1   14.30    4.00
   2  -5  -1   -1.30    5.50
   2  -5  -1   -0.20    3.70
   2  -5  -1    3.30    5.30
  -2  -5   1   10.20    7.20
  -2   5   1   -2.30    5.90
   2   5  -1    8.10    3.40
   2   5  -1   13.50    4.80
   2   5  -1    3.20    5.80
   2   5  -1   -2.10    7.10
  -2   5   1   11.60    6.20
  -2   5   1    2.30    4.20
  -2   5   1   -1.90    3.00
  -1  -5   1   14.40    6.50
   1  -5  -1   22.00    6.00
  -1  -5   1   23.00    4.30
  -1  -5   1   16.80    4.80
   1  -5  -1   28.20    5.10
   1  -5  -1   30.80    6.70
   1  -5  -1   17.70    4.40
  -1  -5   1   20.40    6.10
  -1   5   1   20.10    6.50
  -1   5   1   14.10    4.90
   1   5  -1   18.70    7.00
  -1   5   1   20.10    4.00
   1   5  -1   23.80    3.80
   1   5  -1   20.00    5.10
  -1   5   1   19.10    6.90
   0  -5   1  188.38   12.00
   0  -5  -1  183.48   10.50
   0  -5  -1  187.48   11.50
   0  -5   1  173.78    8.20
   0  -5  -1  174.18    7.70
   0  -5  -1  171.98    8.10
   0  -5   1  181.48    7.70
   0  -5   1  182.18   10.00
   0   5  -1  172.18    7.60
   0   5  -1  189.88   11.80
   0   5   1  174.38    8.90
   0   5   1  188.08   10.60
   0   5  -1  184.18    9.10
   0   5  -1  194.78   11.30
   0   5   1  181.48   11.50
   0   5   1  180.98    7.60
  -1  -5  -1  151.58    7.60
   1  -5   1  147.59    7.10
  -1  -5  -1  152.58    7.70
   1  -5   1  150.28    8.30
  -1  -5  -1  151.58   10.30
  -1  -5  -1  157.68   11.50
   1  -5   1  144.09    9.40
   1  -5   1  159.98   11.20
  -1   5  -1  155.18   11.20
   1   5   1  157.58   11.30
   1   5   1  163.58    7.10
  -1   5  -1  141.99   11.10
   1   5   1  156.08    7.90
   1   5   1  161.98    9.70
  -1   5  -1  152.08    8.60
  -1   5  -1  147.09    6.80
  -2  -5  -1  338.17   11.10
  -2  -5  -1  338.67   11.60
   2  -5   1  329.27   11.50
  -2  -5  -1  340.77   14.30
   2  -5   1  346.37   15.00
   2  -5   1  355.86   12.30
  -2  -5  -1  335.57   15.30
   2  -5   1  340.37   12.50
   2   5   1  311.77   12.80
  -2   5  -1  322.97   11.80
  -2   5  -1  340.57   15.60
   2   5   1  353.26   10.90
  -2   5  -1  333.47   11.00
   2   5   1  346.57   12.00
   2   5   1  355.26   15.20
  -2   5  -1  348.67   15.30
  -3  -5  -1  268.27   10.10
   3  -5   1  281.27   11.50
  -3  -5  -1  279.47   13.50
   3  -5   1  279.07   10.30
   3  -5   1  264.87   13.80
   3  -5   1  267.67   10.40
  -3  -5  -1  290.87   14.80
  -3  -5  -1  279.27   10.30
   3   5   1  283.97   14.90
  -3   5  -1  290.77   13.80
   3   5   1  264.97   10.90
  -3   5  -1  278.57    9.60
   3   5   1  283.97   10.40
  -3   5  -1  272.77   11.30
   3   5   1  243.68   11.50
   3   5   1  248.18   13.60
  -3   5  -1  264.27   15.00
   3   5   1  281.57    9.50
   4  -5   1   50.79    8.30
  -4  -5  -1   54.69    6.80
  -4  -5  -1   41.50    5.40
   4  -5   1   48.30    6.10
   4  -5   1   52.79    6.30
  -4  -5  -1   60.79    9.40
  -4  -5  -1   51.09    8.10
   4  -5   1   56.09    7.90
   4   5   1   51.49    8.70
  -4   5  -1   53.59    7.30
  -4   5  -1   50.69    5.50
   4   5   1   46.20    8.50
   4   5   1   46.00    5.60
  -4   5  -1   49.80    7.80
  -4   5  -1   47.10    8.80
   4   5   1   48.80    5.30
   4   5   1   56.29    6.20
  -5  -5  -1    6.70    7.40
  -5  -5  -1   -1.00    6.00
  -5  -5  -1    1.60    7.80
  -5  -5  -1   -7.90    4.80
   5  -5   1   -3.50    4.50
   5   5   1    4.10    3.40
  -5   5  -1   -8.20    8.20
   5   5   1   10.90    8.90
   5   5   1   -5.70    6.30
   5   5   1    0.30    4.80
  -5   5  -1    0.20    6.50
   5   5   1    2.90    3.00
  -6  -5  -1   16.20    8.40
   6  -5   1   12.80    6.70
  -6  -5  -1   26.50    8.50
   6  -5   1   11.80    5.50
  -6  -5  -1   16.90    5.30
   6   5   1   33.30    9.40
   6   5   1   12.00    3.30
   6   5   1   16.40    5.00
  -6   5  -1   16.70    5.10
  -6   5  -1   29.70    8.10
   6   5   1   10.30    3.70
  -7  -5  -1    6.30    5.30
   7  -5   1    6.40    5.60
  -7  -5  -1    2.80    9.10
   7  -5   1    3.30    7.00
   7   5   1    6.90    3.30
   7   5   1   -0.60    8.80
   7   5   1    4.50    3.40
  -7   5  -1   -2.20    4.50
   7   5   1   10.50    5.80
  -7   5  -1   -3.20    7.60
  -8  -5  -1  -12.20    8.60
  -8  -5  -1    3.90    5.90
   8  -5   1   -2.50    5.50
   8  -5   1   16.40    8.10
  -8   5  -1   -3.30    4.80
  -8   5  -1   -6.10    8.70
   9  -5   1   46.60    9.20
  -9  -5  -1   40.50   11.00
  -9  -5  -1   41.90    6.40
   9  -5   1   61.29    9.50
  -9   5  -1   49.99    7.60
  -9   5  -1   55.39   10.70
 -10  -5  -1   -3.50   10.40
 -10  -5  -1   18.70    7.00
  10  -5   1   27.50    7.10
  10   5   1   16.40    7.20
 -10   5  -1    2.60   10.00
 -10   5  -1   25.60    6.60
 -11  -5  -1   -0.20   10.50
 -11  -5  -1    5.30    7.00
  11  -5   1    7.90    7.70
  11   5   1   -4.10    7.30
 -11   5  -1  -10.00    6.40
 -11   5  -1   -8.80   12.70
 -12  -5  -1   10.90   10.40
  12  -5   1   28.80    9.00
 -12  -5  -1   19.90    7.00
  12   5   1    8.00    8.40
 -12   5  -1    3.70   14.10
 -12   5  -1   16.00    6.60
  11  -6  -1   16.80    9.00
 -11  -6   1   14.40   14.00
  11   6  -1    3.10    8.70
 -11   6   1    8.00   13.80
  10  -6  -1   -5.80    7.90
 -10  -6   1   10.20    7.60
 -10  -6   1   21.20   12.80
  10   6  -1    5.50    8.40
 -10   6   1    9.80   12.60
 -10   6   1    1.10    6.80
  -9  -6   1   95.19   11.20
   9  -6  -1   98.19   11.60
  -9  -6   1  114.89   18.30
   9   6  -1  110.29    8.60
  -9   6   1   89.99   10.40
  -9   6   1   95.99   13.60
   9   6  -1   90.29   15.30
  -8  -6   1    6.50    6.60
  -8  -6   1   13.20   11.40
   8  -6  -1    3.40    8.20
   8  -6  -1    9.30    7.40
  -8   6   1   20.00   10.60
   8   6  -1   13.40   12.40
   8   6  -1    6.20    5.20
  -8   6   1    5.60    5.50
   7  -6  -1   62.99    9.90
  -7  -6   1   70.49   11.80
   7  -6  -1   72.99   10.10
  -7  -6   1   92.59   10.10
   7   6  -1   80.89    7.70
   7   6  -1   67.09    7.50
  -7   6   1   87.29    8.10
  -7   6   1   76.89   13.40
   7   6  -1   71.89   12.60
   6  -6  -1  213.88   15.40
  -6  -6   1  240.38   11.40
   6  -6  -1  254.57   12.50
  -6  -6   1  240.78   15.60
   6   6  -1  228.38   17.60
   6   6  -1  235.78   10.80
  -6   6   1  246.68   11.30
   6   6  -1  235.18   10.20
  -6   6   1  262.57   15.60
   5  -6  -1   55.89    7.60
  -5  -6   1   61.19    8.90
   5  -6  -1   56.19    7.80
  -5  -6   1   56.89   10.50
  -5   6   1   49.40    8.70
   5   6  -1   57.59    8.10
  -5   6   1   58.39    7.20
   5   6  -1   56.79    6.90
   5   6  -1   57.19   11.70
   4  -6  -1   35.40    8.80
  -4  -6   1   45.50    6.80
   4  -6  -1   39.10    6.80
   4  -6  -1   44.60    7.20
   4   6  -1   51.79    6.80
  -4   6   1   44.00    8.80
   4   6  -1   43.20   16.90
  -4   6   1   28.00    5.00
   4   6  -1   48.40    7.90
   3  -6  -1    1.80    5.90
  -3  -6   1   18.10    7.10
  -3  -6   1   -1.20    4.70
   3  -6  -1   28.40    8.00
  -3  -6   1   -2.10    9.10
   3  -6  -1   -2.90    6.00
   3   6  -1    7.50    4.10
   3   6  -1    1.60    5.40
   3   6  -1    4.20    8.40
  -3   6   1  -13.80    8.10
  -3   6   1    8.10    5.00
  -3   6   1    3.90    7.10
  -2  -6   1   21.50    5.50
   2  -6  -1   17.60    6.20
   2  -6  -1   21.40    6.80
  -2  -6   1   20.50    7.20
  -2  -6   1   17.70    7.70
   2  -6  -1   14.50    7.70
  -2   6   1    2.80    8.50
  -2   6   1   38.90    8.10
   2   6  -1   34.40    8.80
  -2   6   1   21.70    5.10
   2   6  -1   19.00    4.30
   2   6  -1   23.50    7.80
  -1  -6   1  108.79   10.00
   1  -6  -1   86.59   11.80
  -1  -6   1   80.19   12.50
  -1  -6   1  107.89    8.20
   1  -6  -1   95.49    8.20
   1  -6  -1  107.49    9.50
  -1   6   1  120.09   11.80
   1   6  -1   99.99    6.70
   1   6  -1  109.59   12.20
   1   6  -1  108.29   11.60
  -1   6   1  100.49    7.60
  -1   6   1   87.59   12.50
   0  -6  -1    3.90    7.20
   0  -6   1    5.70    5.70
   0  -6  -1    4.50    5.10
   0  -6  -1   -1.00    6.30
   0  -6   1    8.90    7.60
   0  -6   1    4.10    5.10
   0   6   1    4.90    7.40
   0   6  -1   -1.00    7.80
   0   6  -1   -1.70    4.20
   0   6   1   -1.80    6.40
   0   6  -1   10.00    7.30
   0   6   1   -0.90    6.90
  -1  -6  -1  123.79    8.60
   1  -6   1  127.09   10.50
   1  -6   1  138.99    9.80
  -1  -6  -1  139.49   11.10
   1  -6   1  129.79   13.30
  -1  -6  -1  106.59   12.50
  -1   6  -1  118.99   13.20
   1   6   1  129.19   11.90
  -1   6  -1  128.39    8.20
   1   6   1  141.19   12.60
  -1   6  -1  132.49   13.10
   2  -6   1  203.98   10.70
   2  -6   1  192.78   11.40
  -2  -6  -1  201.48   11.90
  -2  -6  -1  169.48    9.60
   2  -6   1  178.08   13.80
  -2  -6  -1  176.78   14.10
  -2   6  -1  161.38   14.10
   2   6   1  166.28   12.20
  -2   6  -1  188.38   13.60
   2   6   1  188.78   12.60
  -2   6  -1  194.98    9.50
   2   6   1  200.48   14.90
   3  -6   1   57.99    8.90
   3  -6   1   44.30    7.00
   3  -6   1   59.19    9.70
  -3  -6  -1   64.09   14.40
  -3  -6  -1   77.19    8.60
  -3  -6  -1   51.49    9.50
   3   6   1   61.89    9.40
  -3   6  -1   91.09   11.90
  -3   6  -1   61.89    7.50
   3   6   1   52.29    7.50
   3   6   1   54.39    7.70
   3   6   1   61.19    8.60
   4  -6   1   -2.70    5.90
   4  -6   1    1.10    5.70
   4  -6   1   -6.10    7.30
  -4  -6  -1    3.10    5.70
  -4  -6  -1   -2.50    8.60
   4   6   1   -3.90    5.50
  -4   6  -1   18.40    8.00
   4   6   1   -4.90    4.30
   4   6   1    3.60    8.50
  -4   6  -1   -0.10    4.70
  -5  -6  -1   -2.90    7.80
   5  -6   1   -3.30    5.90
  -5  -6  -1   10.60    6.00
   5  -6   1    1.30    5.80
   5   6   1   -2.10    4.20
   5   6   1    4.50    4.10
   5   6   1   -1.00    5.10
   5   6   1    0.80    9.80
  -5   6  -1    1.10    4.50
  -5   6  -1   -0.10    8.20
  -6  -6  -1   68.49    9.20
   6  -6   1   59.59    9.20
  -6  -6  -1   44.90    9.90
   6  -6   1   50.39    7.20
   6  -6   1   55.49    9.20
   6   6   1   39.50    5.60
   6   6   1   44.40    6.90
  -6   6  -1   57.69   10.70
  -6   6  -1   51.79    6.70
   6   6   1   64.99   12.30
   7  -6   1   70.99   11.50
   7  -6   1   74.99    9.90
  -7  -6  -1   72.59   12.10
  -7  -6  -1   69.29    9.90
   7   6   1   87.09    7.70
  -7   6  -1   92.69   15.30
   7   6   1  110.39   17.60
  -7   6  -1   73.49    9.10
   8  -6   1  116.19   10.90
  -8  -6  -1   97.49   13.20
  -8  -6  -1   91.49   10.90
   8   6   1  109.99    8.10
   8   6   1  110.29   18.70
  -8   6  -1  103.89   16.30
  -8   6  -1  119.49   10.40
  -9  -6  -1  136.79   16.60
   9  -6   1  134.79   12.10
  -9  -6  -1  129.49   10.80
  -9   6  -1  127.89   10.90
  -9   6  -1  116.49   18.80
  10  -6   1   18.20    8.70
 -10  -6  -1   38.00   12.30
 -10  -6  -1   21.90    7.80
 -10   6  -1   12.50   13.00
 -10   6  -1   23.80    6.90
  10   6   1   21.50    8.00
  -8  -7   1   10.10    7.30
   8  -7  -1    7.30    8.40
  -8  -7   1   33.30   12.40
   8  -7  -1  -10.50    8.80
   8   7  -1   -9.50   14.40
  -8   7   1    7.60    6.30
  -8   7   1    4.00   12.70
   8   7  -1    5.00    6.40
   7  -7  -1   14.30    9.80
  -7  -7   1  -10.90    7.00
   7  -7  -1    9.30    7.80
  -7  -7   1    5.10   12.10
  -7   7   1   22.10   13.10
  -7   7   1  -12.00    6.00
   7   7  -1   -5.10   14.10
   7   7  -1    9.30    6.00
  -6  -7   1   -7.40    6.10
  -6  -7   1   -6.20   10.60
   6  -7  -1   -2.60    8.00
  -6   7   1   -8.00   10.90
   6   7  -1   -5.30   13.90
   6   7  -1    8.80    6.10
  -6   7   1   -0.60    6.00
   5  -7  -1    2.30    9.30
   5  -7  -1   -2.30    6.90
  -5  -7   1    3.40    6.70
  -5  -7   1   -6.00   10.40
  -5   7   1    0.80    6.10
  -5   7   1    1.90   11.30
   5   7  -1    0.70    5.10
   5   7  -1   13.50   11.90
   5   7  -1    2.80    5.10
  -4  -7   1  -10.00    6.60
  -4  -7   1    7.40   10.30
   4  -7  -1    1.70    7.10
   4  -7  -1    9.30    8.20
   4   7  -1    9.10   11.80
   4   7  -1    3.20    5.10
   4   7  -1    3.40    5.90
  -4   7   1    8.60    5.80
  -4   7   1   -4.10    9.90
  -3  -7   1    4.50    6.60
   3  -7  -1   12.30    6.90
  -3  -7   1    2.90    9.10
   3  -7  -1   -1.20    8.70
   3   7  -1    8.40   11.30
   3   7  -1   12.30    6.10
  -3   7   1    6.50    5.60
   3   7  -1   15.50    5.70
   3   7  -1   30.00   12.70
   2  -7  -1    5.70    7.10
  -2  -7   1   22.60    6.80
  -2  -7   1   17.00    9.70
  -2   7   1    6.30   15.30
   2   7  -1    5.80   11.00
   2   7  -1   17.80    5.50
  -2   7   1   15.80    5.50
   2   7  -1   11.90    8.30
  -1  -7   1   35.30   10.70
  -1  -7   1   25.60    7.20
   1  -7  -1   33.10   10.80
   1  -7  -1   25.50    7.50
  -1   7   1   29.60   16.70
   1   7  -1   22.10    9.10
   1   7  -1   29.70    5.30
  -1   7   1   26.70    5.90
   1   7  -1   41.70   11.70
  -1   7   1   23.40    9.50
   0  -7   1   23.80    8.30
   0  -7  -1   36.20    9.80
   0  -7   1   37.90    7.40
   0  -7  -1   35.70    7.40
   0   7  -1   26.20    5.20
   0   7  -1   23.80    8.70
   0   7  -1   24.70   11.10
   0   7   1   12.70   16.90
   0   7   1   26.50    5.60
   0   7   1   24.90    9.80
  -1  -7  -1  127.99    9.80
   1  -7   1  106.59   11.90
  -1  -7  -1  100.69   13.80
   1  -7   1  107.19   10.80
  -1   7  -1  147.69   16.50
  -1   7  -1  109.59    8.80
   1   7   1  117.79    8.80
   1   7   1  102.99   14.60
   1   7   1  128.09   15.80
  -2  -7  -1    5.50    6.90
   2  -7   1    2.20    6.70
   2  -7   1   -9.20    6.60
  -2  -7  -1  -11.30    8.40
   2   7   1    1.10   10.30
   2   7   1  -10.30    7.40
   2   7   1    3.30    4.70
  -2   7  -1   11.60    5.60
  -2   7  -1    9.80   10.40
   3  -7   1   23.30    6.80
   3  -7   1   34.50    7.60
  -3  -7  -1   47.30   11.10
  -3  -7  -1   47.50    7.60
  -3   7  -1   26.40   11.20
   3   7   1   25.70   12.00
   3   7   1   24.90    6.10
  -3   7  -1   26.00    6.30
   3   7   1   52.89    7.60
  -4  -7  -1   19.50   10.00
   4  -7   1   22.50    7.50
   4  -7   1   29.90    7.50
  -4  -7  -1   10.80    6.80
   4   7   1    3.40    5.20
  -4   7  -1   20.40    6.10
  -4   7  -1   11.60   10.70
   4   7   1   40.50   12.50
   4   7   1   14.20    4.60
   5  -7   1   31.40    7.60
  -5  -7  -1   33.20    7.70
   5  -7   1   50.59    8.40
  -5  -7  -1   41.50   12.00
  -5   7  -1   29.50    6.80
   5   7   1   23.00   13.10
   5   7   1   38.20    6.30
  -5   7  -1   32.10   12.30
  -6  -7  -1    5.30   11.20
  -6  -7  -1   23.10    7.30
   6  -7   1   15.70    7.20
   6  -7   1    5.90    7.70
  -6   7  -1   25.70    6.70
   6   7   1   20.90    5.90
  -6   7  -1   16.20   11.80
   6   7   1   15.50   13.50
   7  -7   1   37.40    8.70
   7  -7   1   46.90    7.60
  -7  -7  -1   28.50   11.80
  -7  -7  -1   28.60    7.60
  -7   7  -1   39.60    7.60
   7   7   1   45.70    7.00
   7   7   1   34.50   15.00
  -7   7  -1   33.40   13.60
   8  -7   1   40.90    8.70
  -8  -7  -1   34.20    7.30
  -8  -7  -1    0.10   11.90
   8   7   1   42.70   15.00
  -8   7  -1   33.40   14.10
  -8   7  -1   36.80    6.80
   8   7   1   38.40    6.90
   5  -8  -1  135.29   13.50
   5  -8  -1   99.09   16.00
  -5  -8   1  122.99   19.70
   5   8  -1   71.99   16.40
  -5   8   1   77.99   11.40
   5   8  -1   95.29   10.40
  -5   8   1   62.49   14.40
  -4  -8   1   15.90    7.80
  -4  -8   1  -13.30   12.70
   4  -8  -1   21.70   11.10
   4  -8  -1   15.90    7.70
  -4   8   1    1.70    5.90
   4   8  -1   11.00    6.90
   4   8  -1   -9.60   14.40
  -4   8   1   11.00   12.90
  -3  -8   1   32.90    6.90
  -3  -8   1   17.30   12.70
   3  -8  -1   25.30   11.60
   3  -8  -1   17.00    8.10
   3   8  -1   32.80    7.30
   3   8  -1   27.10   14.40
  -3   8   1   33.70   12.70
  -3   8   1   25.70    6.90
   2  -8  -1   11.00   11.10
   2  -8  -1    2.90    7.10
  -2  -8   1    3.70    7.40
  -2  -8   1   19.90   11.80
  -2   8   1    6.80    6.10
   2   8  -1   13.70    6.30
  -2   8   1  -12.20   11.90
   2   8  -1    3.90   14.60
   1  -8  -1   -1.60    8.10
  -1  -8   1   -9.90    7.10
  -1  -8   1   11.00   11.00
   1  -8  -1    2.80   10.70
  -1   8   1    5.20    5.80
   1   8  -1   -4.90   13.80
   1   8  -1   -1.70    6.10
  -1   8   1  -18.40   12.10
   0  -8   1    9.70   11.20
   0  -8  -1  -11.30   10.60
   0  -8  -1   -1.20    7.60
   0  -8   1    6.90    7.30
   0   8  -1    7.20    6.20
   0   8   1   10.40    6.30
   0   8  -1   -2.40   12.90
   0   8   1  -15.10   11.70
   1  -8   1   -1.00   10.70
  -1  -8  -1   25.60   11.70
  -1  -8  -1   -8.70    7.70
   1  -8   1    5.00    7.80
   1   8   1   15.20   13.70
  -1   8  -1   15.00    6.20
  -1   8  -1   -9.80   12.80
   1   8   1    2.10    6.60
  -2  -8  -1   33.10   12.60
  -2  -8  -1   21.40    7.80
   2  -8   1   30.60   10.70
   2  -8   1    8.30    8.20
  -2   8  -1   19.10    6.60
   2   8   1    2.70   13.70
  -2   8  -1   -6.60   13.20
   2   8   1   12.40    7.20
  -3  -8  -1   14.40    6.90
   3  -8   1   -4.10    8.00
   3  -8   1   15.00    9.10
  -3  -8  -1   18.10   12.80
  -3   8  -1   22.80   13.70
   3   8   1   -4.90   13.80
   3   8   1    4.00    7.10
  -3   8  -1   -2.00    6.10
  -4  -8  -1    7.00   13.10
   4  -8   1   27.60    8.10
  -4  -8  -1   -2.10    9.50
   4   8   1   13.90    7.40
  -4   8  -1   30.40    6.70
  -4   8  -1   27.80   14.20
   4   8   1    2.20   14.30
  15   0  -2   10.20   11.60
 -15   0   2    2.60    7.10
 -15   0   2    6.50   12.10
  15   0  -2    1.20    7.80
  14   0  -2  243.18   20.20
  14   0  -2  246.98   13.70
 -14   0   2  254.07   13.10
 -14   0   2  279.97   20.60
 -13   0   2  334.87   13.70
  13   0  -2  343.77   13.90
 -13   0   2  317.77   19.40
  13   0  -2  350.46   20.10
  12   0  -2  305.37   17.50
 -12   0   2  314.87   16.30
  12   0  -2  321.37   12.50
 -12   0   2  311.87   16.80
 -12   0   2  318.17   12.50
 -11   0   2 1202.68   34.80
  11   0  -2 1193.88   35.20
  11   0  -2 1193.48   30.90
  11   0  -2 1179.58   37.10
 -11   0   2 1204.18   34.50
  11   0  -2 1104.89   30.40
 -10   0   2   -2.80    4.90
  10   0  -2    2.10    4.00
  10   0  -2   11.60    7.20
  10   0  -2    4.00    7.40
 -10   0   2    2.70    6.90
  10   0  -2    3.70    4.40
 -10   0   2   -3.90    8.50
 -10   0   2   -2.40    6.60
 -10   0   2   -1.10    3.50
  -9   0   2   62.29    9.20
   9   0  -2   47.20    7.10
   9   0  -2   53.19    5.70
  -9   0   2   37.90    5.90
  -9   0   2   55.59    9.30
   9   0  -2   65.09   10.20
   9   0  -2   50.69    6.10
  -9   0   2   63.19    9.20
  -9   0   2   49.99    5.60
  -8   0   2   91.99    9.60
  -8   0   2  104.79    5.90
   8   0  -2   94.79    5.30
   8   0  -2   85.99    8.20
  -8   0   2   98.79    8.60
  -8   0   2  101.59    9.30
   8   0  -2   93.39    6.40
   8   0  -2  106.19    9.30
  -8   0   2   89.39    6.60
  -7   0   2   48.50    5.40
   7   0  -2   49.40    4.70
   7   0  -2   79.19    8.50
  -7   0   2   73.19    7.40
   7   0  -2   71.19    7.20
  -7   0   2   52.59    8.20
  -7   0   2   54.09    4.70
   7   0  -2   43.80    5.30
  -7   0   2   52.69    7.90
   6   0  -2   13.90    4.60
  -6   0   2   10.30    2.70
  -6   0   2   18.60    5.00
   6   0  -2   10.30    2.40
  -6   0   2   12.00    2.90
  -6   0   2   13.50    4.90
   6   0  -2   10.80    3.30
   5   0  -2 6146.39  145.39
  -5   0   2 6322.97  146.69
   5   0  -2 6194.18  146.59
  -5   0   2 6089.79  145.29
   5   0  -2 6247.87  145.29
  -5   0   2 6446.96  146.69
   5   0  -2 6430.76  146.59
  -5   0   2 6429.66  145.59
  -3   0   2 6086.49  136.19
   3   0  -2 5479.35  138.69
   3   0  -2 5909.81  136.29
  -3   0   2 5867.61  137.09
   3   0  -2 5808.32  135.99
  -3   0   2 6055.49  136.99
  -3   0   2 6076.29  136.99
   3   0  -2 5980.70  136.89
   2   0  -2  666.93   15.30
  -2   0   2  616.64   16.00
   2   0  -2  561.74   15.80
  -2   0   2  723.33   15.50
   2   0   2 1071.39   26.40
  -2   0  -2 1110.99   25.80
  -2   0  -2 1120.79   25.80
  -2   0  -2 1133.49   26.50
  -2   0  -2 1129.99   26.50
   2   0   2 1072.59   25.70
   3   0   2 3793.32   87.99
  -3   0  -2 3591.04   87.09
  -3   0  -2 3837.32   87.19
   3   0   2 3706.03   86.99
  -3   0  -2 3804.72   87.99
   3   0   2 3855.21   87.89
   3   0   2 3818.12   86.99
  -4   0  -2  822.32   20.00
   4   0   2  805.92   21.00
  -4   0  -2  820.52   21.10
  -4   0  -2  825.02   21.00
   4   0   2  820.62   21.00
   4   0   2  810.92   19.70
  -4   0  -2  815.22   19.80
   4   0   2  821.32   20.40
  -5   0  -2  290.17    9.90
   5   0   2  309.07    8.20
  -5   0  -2  293.37    8.40
   5   0   2  288.57   10.10
  -5   0  -2  294.57    8.80
   5   0   2  299.77    8.50
  -5   0  -2  298.87   10.10
   5   0   2  296.17   10.20
  -6   0  -2  559.84   14.80
  -6   0  -2  637.44   17.50
   6   0   2  523.35   16.90
  -6   0  -2  557.54   16.60
   6   0   2  554.24   16.50
   6   0   2  555.34   14.50
   6   0   2  566.54   14.80
  -7   0  -2  488.25   15.80
   7   0   2  495.05   16.10
  -7   0  -2  490.15   13.70
   7   0   2  502.55   16.10
  -7   0  -2  488.75   16.00
   7   0   2  494.65   13.50
  -7   0  -2  512.35   14.20
   7   0   2  517.55   13.70
  -8   0  -2   39.70    6.10
   8   0   2   39.60    4.80
  -8   0  -2   39.60    4.70
   8   0   2   38.30    6.20
  -8   0  -2   32.00    4.60
  -8   0  -2   48.70    6.80
   8   0   2   35.70    6.30
   8   0   2   33.00    5.10
  -9   0  -2 1487.05   38.60
  -9   0  -2 1458.85   36.50
  -9   0  -2 1430.36   35.80
  -9   0  -2 1425.26   38.50
   9   0   2 1446.26   38.40
   9   0   2 1422.66   35.50
   9   0   2 1434.36   35.60
   9   0   2 1458.15   38.70
 -10   0  -2  216.48   13.40
 -10   0  -2  226.28    9.40
  10   0   2  238.98   14.00
  10   0   2  232.98    9.20
 -10   0  -2  242.68   11.00
  10   0   2  242.68   13.30
  10   0   2  238.08    9.30
 -10   0  -2  224.18   13.20
  11   0   2  313.27   11.60
  11   0   2  342.17   16.00
  11   0   2  345.97   11.80
  11   0   2  318.07   15.60
 -11   0  -2  348.77   16.70
 -11   0  -2  309.87   16.10
 -12   0  -2   20.70    5.60
  12   0   2   18.70    5.00
  12   0   2   15.20    5.10
 -12   0  -2    7.40    7.90
 -12   0  -2   -0.90    8.60
  12   0   2   17.80    8.10
  13   0   2    1.40    4.90
 -13   0  -2   12.40    6.10
 -13   0  -2    2.00   10.40
  14   0   2   61.19    9.70
 -14   0  -2   51.39    7.60
 -14   0  -2   18.30   13.10
 -15   0  -2  214.08   13.60
 -15   0  -2  215.68   22.00
  15   0   2  227.88   15.60
 -15  -1   2   75.69   11.50
  15  -1  -2  109.49   19.10
  15  -1  -2   81.39   12.00
 -15  -1   2  100.09   15.00
  15   1  -2   56.99    9.10
 -15   1   2   67.99   14.60
  15   1  -2   65.59   13.60
 -15   1   2   75.79   10.90
 -14  -1   2   27.70    7.10
  14  -1  -2   15.30   11.40
 -14  -1   2   28.80   11.60
  14  -1  -2   27.90    7.70
 -14   1   2   17.30   11.20
 -14   1   2   28.80    7.00
  14   1  -2   22.40   11.70
  14   1  -2   26.50    7.50
  13  -1  -2   -0.60   10.10
 -13  -1   2   -7.50    9.70
  13  -1  -2   -6.50    6.40
 -13  -1   2    9.10    5.90
 -13   1   2   -4.70    5.20
  13   1  -2    4.30    8.80
 -13   1   2   -4.50    9.80
  13   1  -2    7.40    6.30
  12  -1  -2   -4.20    5.50
 -12  -1   2    4.70    5.00
  12  -1  -2    0.80    9.50
 -12  -1   2   -6.80    7.50
 -12  -1   2   -6.00    8.60
 -12   1   2    0.80    9.00
 -12   1   2    4.70    5.30
  12   1  -2    5.50    8.60
  12   1  -2   -0.10    4.90
 -11  -1   2  452.25   22.40
  11  -1  -2  486.55   15.30
 -11  -1   2  454.65   16.60
 -11  -1   2  462.35   18.20
  11  -1  -2  450.65   14.60
  11  -1  -2  453.25   18.40
  11  -1  -2  479.85   20.60
 -11   1   2  459.15   19.70
  11   1  -2  448.06   14.70
 -11   1   2  454.25   14.80
  11   1  -2  502.45   19.30
  11   1  -2  476.95   15.40
 -11   1   2  478.85   18.70
 -10  -1   2  128.69   10.70
 -10  -1   2  133.79    7.70
  10  -1  -2  117.79    7.50
  10  -1  -2  145.69   12.20
  10  -1  -2  118.29    7.90
  10  -1  -2  133.39   13.10
 -10  -1   2  120.79    7.10
 -10  -1   2  118.39   12.70
 -10  -1   2  135.49   12.30
  10   1  -2  135.79    8.00
 -10   1   2  139.59    9.20
 -10   1   2  138.89   10.90
  10   1  -2  121.39    7.60
 -10   1   2  130.69    7.70
 -10   1   2  118.29   13.10
  10   1  -2  136.39   11.80
  10   1  -2  128.09   12.50
  -9  -1   2  263.77   13.00
   9  -1  -2  269.27   13.20
  -9  -1   2  264.07    9.90
   9  -1  -2  272.87   14.30
  -9  -1   2  260.27   14.40
   9  -1  -2  286.77   10.50
   9  -1  -2  256.47    9.90
  -9  -1   2  274.77    9.30
  -9  -1   2  284.47   12.20
  -9   1   2  282.77   11.10
  -9   1   2  276.37   12.50
  -9   1   2  266.47   14.20
   9   1  -2  285.97   12.80
   9   1  -2  266.47   13.10
   9   1  -2  269.07   10.30
   9   1  -2  260.17    9.70
  -9   1   2  286.27   10.00
  -8  -1   2  275.97   13.40
   8  -1  -2  257.77   12.20
  -8  -1   2  267.17    9.60
   8  -1  -2  286.67   10.00
  -8  -1   2  264.17   12.30
  -8  -1   2  295.17   11.50
   8  -1  -2  271.37   12.70
   8  -1  -2  280.37    9.50
  -8  -1   2  285.37    9.00
   8   1  -2  274.57   11.80
   8   1  -2  279.57   10.00
   8   1  -2  257.97   12.10
  -8   1   2  272.97   11.90
  -8   1   2  262.47    9.80
  -8   1   2  267.67    9.50
  -8   1   2  280.97   13.40
   8   1  -2  274.17    9.10
  -7  -1   2 3752.52   89.09
  -7  -1   2 3806.92   88.59
  -7  -1   2 3665.13   91.89
  -7  -1   2 3867.71   91.89
  -7  -1   2 3781.62   91.19
   7  -1  -2 3783.62   89.19
   7  -1  -2 3762.92   91.59
   7  -1  -2 3795.32   88.89
   7  -1  -2 3874.81   90.79
  -7   1   2 3870.51   91.59
  -7   1   2 3803.42   89.29
   7   1  -2 3815.02   88.89
  -7   1   2 3842.02   90.79
  -7   1   2 3693.03   88.89
   7   1  -2 3825.02   89.19
   7   1  -2 3848.21   90.99
   7   1  -2 3738.83   90.39
  -6  -1   2 1514.95   37.50
  -6  -1   2 1468.65   38.20
  -6  -1   2 1492.65   36.40
  -6  -1   2 1505.55   36.00
   6  -1  -2 1602.74   39.40
   6  -1  -2 1487.75   37.90
  -6  -1   2 1505.95   39.20
   6  -1  -2 1496.05   36.30
   6  -1  -2 1479.35   36.60
   6   1  -2 1491.15   36.60
  -6   1   2 1474.65   37.80
  -6   1   2 1483.75   36.60
   6   1  -2 1505.95   38.10
   6   1  -2 1484.85   36.30
  -6   1   2 1484.95   36.30
  -6   1   2 1549.45   39.00
   6   1  -2 1552.84   37.90
   5  -1  -2  369.46   12.50
   5  -1  -2  381.36   10.80
  -5  -1   2  400.66   11.50
   5  -1  -2  385.16   12.10
  -5  -1   2  379.06   10.50
   5  -1  -2  335.57   11.00
  -5  -1   2  372.96   10.40
  -5  -1   2  375.46   12.50
  -5   1   2  341.07   14.00
   5   1  -2  386.86   10.80
   5   1  -2  377.16   10.40
  -5   1   2  383.76   10.50
  -5   1   2  386.16   12.20
   5   1  -2  387.16   11.60
  -4  -1   2 9601.24  223.58
   4  -1  -2 9758.82  223.28
  -4  -1   2 9999.00  223.98
   4  -1  -2 9573.14  223.88
   4  -1  -2 9278.57  222.18
  -4   1   2 9557.24  223.28
   4   1  -2 9847.61  223.48
   4   1  -2 9572.54  223.88
   4   1  -2 9396.36  222.28
  -4   1   2 9938.21  223.88
  -4   1   2 9762.52  222.48
   3  -1  -2 4626.34  107.89
  -3  -1   2 4721.33  108.79
   3  -1  -2 4589.04  107.69
  -3  -1   2 4688.23  108.29
  -3  -1   2 4558.94  107.79
   3  -1  -2 4601.84  109.09
  -3  -1   2 4703.43  107.59
   3  -1  -2 4728.93  108.59
  -3  -1   2 4845.52  109.19
   3   1  -2 4673.83  107.79
   3   1  -2 4718.53  108.69
   3   1  -2 4648.04  108.39
   3   1  -2 4758.42  109.29
   3   1  -2 4561.34  107.59
  -3   1   2 4510.55  107.69
  -3   1   2 4678.33  107.89
  -3   1   2 4705.43  109.09
  -2  -1   2 6176.68  143.29
  -2  -1   2 6419.16  143.69
   2   1  -2 6164.38  143.19
  -2   1   2 6232.18  143.49
   2   1  -2 6022.70  142.59
   2   1  -2 6175.58  143.09
   1  -1  -2  478.15   12.70
  -1  -1   2  476.85   12.90
   1  -1  -2  555.14   12.60
   1  -1  -2  566.24   13.30
  -1   1   2  475.85   12.60
   1   1  -2  464.85   13.50
   1   1  -2  598.04   13.10
  -1   1   2  566.64   12.80
   0  -1  -2 1615.04   35.80
   0  -1   2 1564.94   35.70
   0  -1  -2 1626.44   35.90
   0   1  -2 1351.76   35.60
   1  -1   2 1183.98   27.60
  -1  -1  -2 1250.87   28.40
   1  -1   2 1261.27   28.60
  -1  -1  -2 1273.57   28.50
   1  -1   2 1021.40   27.60
  -1  -1  -2 1218.18   27.60
  -1  -1  -2 1181.18   27.50
  -1   1  -2 1220.18   28.60
   1   1   2 1127.39   28.20
   1   1   2 1091.39   27.50
  -1   1  -2 1235.98   27.70
   1   1   2 1032.60   27.40
   1   1   2 1250.77   28.40
  -1   1  -2 1195.58   27.60
   2  -1   2  256.17    6.90
   2  -1   2  255.97    6.70
  -2  -1  -2  256.77    6.40
  -2  -1  -2  256.17    6.20
  -2  -1  -2  247.88    8.40
   2  -1   2  250.17    6.60
  -2  -1  -2  249.68    6.60
  -2  -1  -2  244.68    7.90
  -2   1  -2  208.98    6.90
  -2   1  -2  243.48    6.80
   2   1   2  251.27    7.90
  -2   1  -2  246.68    6.90
   2   1   2  252.77    6.60
  -2   1  -2  254.47    8.40
   3  -1   2 3041.00   73.19
   3  -1   2 3167.08   73.39
  -3  -1  -2 3118.09   72.89
   3  -1   2 3104.39   72.89
  -3  -1  -2 3285.97   74.59
  -3  -1  -2 3138.49   72.99
  -3  -1  -2 3168.88   74.19
  -3  -1  -2 3137.69   72.79
  -3   1  -2 3137.19   73.09
  -3   1  -2 3235.08   74.59
  -3   1  -2 3043.60   72.99
  -3   1  -2 3135.99   73.39
   3   1   2 3286.07   74.19
   3   1   2 3162.88   72.99
   3   1   2 3110.39   72.89
   3   1   2 3116.99   72.89
   4  -1   2  578.74   14.50
  -4  -1  -2  564.74   14.10
  -4  -1  -2  590.14   16.40
   4  -1   2  564.24   14.40
   4  -1   2  557.34   15.20
  -4  -1  -2  572.74   14.80
  -4  -1  -2  564.44   14.50
  -4  -1  -2  564.24   16.70
   4   1   2  579.34   14.80
  -4   1  -2  570.54   14.50
   4   1   2  573.34   16.30
  -4   1  -2  582.34   15.30
  -4   1  -2  578.54   16.60
   4   1   2  585.14   14.50
  -4   1  -2  571.64   14.60
   4   1   2  585.74   14.30
   5  -1   2    2.60    2.40
  -5  -1  -2    1.30    4.10
  -5  -1  -2    4.10    2.20
  -5  -1  -2    1.20    4.80
   5  -1   2    3.80    2.10
   5  -1   2    3.10    4.10
  -5  -1  -2   -2.50    2.50
   5  -1   2    7.30    3.30
  -5   1  -2    4.20    2.20
   5   1   2    4.30    2.00
   5   1   2   -2.70    2.60
   5   1   2   -4.10    3.70
  -5   1  -2    0.60    2.60
  -5   1  -2   -0.80    3.30
   5   1   2    2.10    2.20
  -6  -1  -2   50.29    6.20
   6  -1   2   40.10    4.40
   6  -1   2   29.00    4.50
   6  -1   2   36.70    4.30
  -6  -1  -2   37.50    5.30
  -6  -1  -2   45.40    4.10
  -6  -1  -2   39.80    6.80
   6  -1   2   26.90    5.30
  -6   1  -2   43.80    4.00
   6   1   2   37.60    6.30
  -6   1  -2   37.20    6.00
  -6   1  -2   31.20    5.40
  -6   1  -2   42.40    4.70
   6   1   2   33.10    5.60
   6   1   2   38.80    3.60
   6   1   2   34.60    4.20
   7  -1   2    4.50    4.30
  -7  -1  -2    2.10    3.00
  -7  -1  -2   11.20    6.20
   7  -1   2   -1.10    4.90
   7  -1   2    6.60    3.10
  -7  -1  -2   -2.80    3.70
  -7  -1  -2    3.40    5.40
   7  -1   2    0.50    2.60
   7   1   2   -2.50    3.80
  -7   1  -2    3.70    2.90
   7   1   2    2.70    2.90
  -7   1  -2    1.50    3.50
  -7   1  -2    1.00    4.70
   7   1   2   -4.20    5.00
   7   1   2   -2.20    2.40
  -7   1  -2   -2.50    4.10
   8  -1   2  912.31   26.80
  -8  -1  -2  938.71   26.80
   8  -1   2  925.71   25.80
  -8  -1  -2  923.01   27.90
  -8  -1  -2  929.71   25.20
   8  -1   2  911.81   23.40
  -8  -1  -2  915.91   23.80
   8  -1   2  924.01   23.70
  -8   1  -2  904.51   25.80
  -8   1  -2  937.81   23.70
   8   1   2  914.41   23.60
  -8   1  -2  890.71   26.80
   8   1   2  927.41   26.60
   8   1   2  936.11   25.60
   8   1   2  922.81   23.40
  -8   1  -2  942.91   24.30
  -9  -1  -2  823.82   27.00
  -9  -1  -2  854.01   25.80
  -9  -1  -2  828.22   22.20
   9  -1   2  838.42   21.80
   9  -1   2  841.22   26.10
   9  -1   2  844.02   24.60
   9  -1   2  861.61   22.30
  -9  -1  -2  844.12   23.90
  -9   1  -2  849.41   22.20
   9   1   2  821.32   21.80
  -9   1  -2  832.42   24.60
   9   1   2  833.72   24.30
  -9   1  -2  816.02   25.90
  -9   1  -2  839.42   22.90
   9   1   2  804.72   25.00
   9   1   2  842.02   22.00
  10  -1   2  164.98   13.30
  10  -1   2  188.08    8.90
  10  -1   2  168.08   12.90
  10  -1   2  172.48    8.50
 -10  -1  -2  192.78    8.70
 -10  -1  -2  181.68   11.60
 -10  -1  -2  164.08   12.70
 -10  -1  -2  193.88    8.10
 -10   1  -2  171.88    7.80
 -10   1  -2  158.68    9.30
  10   1   2  184.78    8.60
 -10   1  -2  163.48   14.00
  10   1   2  168.68   12.40
 -10   1  -2  185.18   11.70
  10   1   2  179.38    8.40
  10   1   2  186.88   13.20
 -11  -1  -2   19.80    7.20
 -11  -1  -2   23.90    9.00
  11  -1   2    8.00    4.70
  11  -1   2   13.50    4.60
 -11  -1  -2   14.10    7.40
  11  -1   2   11.30    8.40
  11   1   2   11.80    4.70
  11   1   2   -5.80    7.00
 -11   1  -2   16.30    8.20
 -11   1  -2   21.60    4.60
  11   1   2   10.50    4.60
  12  -1   2   27.60    5.00
  12  -1   2   36.90    5.80
 -12  -1  -2   29.90    6.00
 -12  -1  -2   36.90    8.30
 -12  -1  -2   32.00   10.80
  12   1   2   39.20    5.80
  12   1   2   29.00    5.20
 -12   1  -2   31.50    6.00
  12   1   2   26.50    7.90
 -12   1  -2   25.90    9.80
  13  -1   2   -2.50    5.30
 -13  -1  -2    6.50    6.00
 -13  -1  -2   -5.50    9.60
 -13  -1  -2   -2.70    7.90
 -13   1  -2   -9.10    9.90
  13   1   2    6.60    5.10
 -13   1  -2   -7.70    5.90
  14  -1   2   -8.70    7.90
 -14  -1  -2    4.00    7.10
 -14  -1  -2    4.30   12.00
 -14   1  -2    8.10   11.80
  14   1   2   -2.00    6.00
 -14   1  -2    6.10    7.00
 -15  -1  -2    6.70    7.60
 -15  -1  -2    3.50   12.80
  15  -1   2   -0.10    6.50
 -15   1  -2   -6.80    7.10
 -15   1  -2   -4.90   12.60
  15  -2  -2   12.20    8.80
 -15  -2   2  -12.50    7.00
 -15  -2   2    6.50   11.30
  15   2  -2   23.70   10.80
  15   2  -2   14.60    8.10
 -15   2   2    6.80    6.30
 -14  -2   2   46.20   13.20
  14  -2  -2   45.80   12.80
  14  -2  -2   35.90    8.20
 -14  -2   2   30.30    7.10
 -14   2   2   25.80   12.20
  14   2  -2   45.90    8.10
 -14   2   2   36.90    7.00
  14   2  -2   37.80   17.00
  13  -2  -2   24.20    7.30
 -13  -2   2   14.40    5.80
  13  -2  -2   29.70   11.10
 -13  -2   2    4.40   10.80
 -13  -2   2   29.50    8.30
  13   2  -2    5.40    8.10
  13   2  -2   18.00    6.80
 -13   2   2   30.60    6.90
 -13   2   2   25.80   10.40
 -12  -2   2   17.60    5.90
 -12  -2   2   18.30    7.70
 -12  -2   2   27.30    9.80
  12  -2  -2    5.90    9.60
  12  -2  -2   21.50    6.20
  12   2  -2   22.40    7.90
 -12   2   2   30.90    9.90
 -12   2   2   20.30    5.10
  11  -2  -2   43.10    8.20
 -11  -2   2   40.30    7.40
 -11  -2   2   50.09    6.60
 -11  -2   2   44.90    9.50
  11  -2  -2   49.70    7.60
  11  -2  -2   40.20   11.10
 -11   2   2   49.70    8.60
  11   2  -2   42.30    5.70
 -11   2   2   41.60    6.60
  11   2  -2   52.09    6.80
 -10  -2   2 1045.30   33.80
 -10  -2   2 1040.20   27.20
  10  -2  -2 1045.00   32.00
 -10  -2   2  980.80   26.40
  10  -2  -2 1053.99   27.50
 -10  -2   2 1021.40   28.80
  10  -2  -2  977.00   30.00
  10  -2  -2  983.60   26.90
  10   2  -2  994.40   27.10
  10   2  -2 1044.50   29.50
 -10   2   2 1027.10   32.20
 -10   2   2 1022.90   31.80
 -10   2   2 1004.20   27.70
 -10   2   2 1040.80   29.90
  10   2  -2 1052.39   27.30
  -9  -2   2    9.20    3.40
  -9  -2   2    7.40    6.70
   9  -2  -2    5.10    6.50
  -9  -2   2    6.90    4.80
  -9  -2   2    5.20    4.10
  -9  -2   2    5.10    7.70
   9  -2  -2    6.80    7.10
   9  -2  -2   10.30    4.10
   9  -2  -2   15.90    4.70
  -9   2   2    6.20    3.90
  -9   2   2    1.40    7.40
   9   2  -2    8.80    5.50
   9   2  -2   15.90    4.40
   9   2  -2    5.50    4.20
  -9   2   2   11.90    5.10
  -9   2   2   12.60    6.40
   9   2  -2    2.60    6.60
  -8  -2   2   -1.00    4.00
   8  -2  -2    2.80    3.40
   8  -2  -2    5.40    4.20
   8  -2  -2    3.70    6.30
  -8  -2   2    1.10    3.60
  -8  -2   2    1.20    3.10
   8  -2  -2    7.40    5.90
  -8  -2   2    8.00    7.00
  -8  -2   2    3.50    5.70
  -8   2   2   -0.50    3.00
  -8   2   2    1.10    4.20
   8   2  -2    3.10    3.40
   8   2  -2    6.80    4.00
   8   2  -2   17.50    6.60
   8   2  -2    9.40    4.90
  -8   2   2   -4.80    6.40
  -7  -2   2 2114.09   53.49
   7  -2  -2 2115.49   50.39
  -7  -2   2 2078.79   52.49
   7  -2  -2 2073.09   53.19
   7  -2  -2 2061.39   51.59
  -7  -2   2 2062.49   50.19
  -7  -2   2 2094.89   49.70
   7  -2  -2 2063.79   49.90
  -7  -2   2 2106.09   50.89
  -7   2   2 2061.89   50.39
   7   2  -2 2080.19   50.29
  -7   2   2 2074.79   52.99
   7   2  -2 2107.39   50.99
   7   2  -2 2053.09   52.29
  -7   2   2 2042.70   49.90
   7   2  -2 2115.59   50.09
  -6  -2   2 2584.74   60.79
   6  -2  -2 2580.04   63.99
   6  -2  -2 2629.04   62.49
  -6  -2   2 2597.24   61.69
  -6  -2   2 2575.24   63.79
   6  -2  -2 2580.74   60.99
   6  -2  -2 2609.54   61.39
  -6  -2   2 2573.64   63.19
  -6  -2   2 2533.65   61.19
  -6   2   2 2531.05   60.99
   6   2  -2 2552.04   61.79
  -6   2   2 2608.64   63.89
   6   2  -2 2499.15   63.79
   6   2  -2 2564.24   62.89
   6   2  -2 2585.64   61.09
  -6   2   2 2623.74   61.39
   5  -2  -2  714.63   19.10
   5  -2  -2  719.63   20.50
  -5  -2   2  735.03   19.40
  -5  -2   2  738.53   18.60
  -5  -2   2  713.63   18.90
  -5  -2   2  764.22   22.00
   5  -2  -2  765.32   22.40
  -5  -2   2  738.73   20.90
   5  -2  -2  722.53   18.80
   5   2  -2  746.13   19.60
   5   2  -2  734.13   18.40
  -5   2   2  756.12   21.90
   5   2  -2  747.63   19.00
   5   2  -2  747.13   21.00
  -5   2   2  743.13   18.80
   5   2  -2  722.93   21.70
  -5   2   2  722.33   19.10
  -4  -2   2   97.09    6.90
  -4  -2   2   93.29    4.90
   4  -2  -2   94.19    4.80
  -4  -2   2   96.69    8.90
   4  -2  -2   92.19    4.60
  -4  -2   2   95.69    5.00
  -4  -2   2   90.99    4.90
   4  -2  -2  102.29    7.00
   4  -2  -2   95.69    5.80
   4   2  -2  100.09    8.20
   4   2  -2   76.09    9.60
  -4   2   2  103.49    6.10
  -4   2   2   91.89    5.20
   4   2  -2   96.19    5.10
   4   2  -2   84.19    7.20
  -4   2   2   96.99    4.60
  -4   2   2   87.69    7.80
   4   2  -2   97.29    4.00
   3  -2  -2 1204.78   28.90
  -3  -2   2 1210.18   31.00
   3  -2  -2 1193.08   30.80
  -3  -2   2 1199.88   29.10
  -3  -2   2 1191.38   30.20
  -3  -2   2 1218.68   28.80
   3  -2  -2 1188.78   29.20
  -3   2   2 1224.98   29.20
  -3   2   2 1164.68   28.80
   3   2  -2 1224.68   30.10
  -3   2   2 1225.58   30.80
   3   2  -2 1179.38   29.40
   3   2  -2 1224.18   29.20
  -3   2   2 1212.88   29.70
   3   2  -2 1193.18   28.70
   3   2  -2 1199.58   31.00
   2  -2  -2  719.13   18.40
  -2  -2   2  733.03   19.80
  -2  -2   2  722.63   18.00
  -2  -2   2  725.33   17.60
   2  -2  -2  708.03   18.00
   2  -2  -2  729.13   19.30
  -2  -2   2  720.73   18.70
   2  -2  -2  728.43   17.80
  -2   2   2  709.63   17.70
  -2   2   2  725.93   19.30
   2   2  -2  747.93   18.10
  -2   2   2  746.33   18.20
  -2   2   2  675.43   19.10
   2   2  -2  712.43   19.20
   2   2  -2  715.13   19.70
   2   2  -2  721.23   18.80
   2   2  -2  708.13   17.60
  -1  -2   2 1442.76   36.50
  -1  -2   2 1496.55   35.00
   1  -2  -2 1502.45   35.00
   1  -2  -2 1489.15   36.20
  -1  -2   2 1518.65   36.70
   1  -2  -2 1478.95   35.60
   1  -2  -2 1503.05   35.30
  -1  -2   2 1464.05   35.30
  -1   2   2 1520.75   35.30
   1   2  -2 1457.15   35.60
  -1   2   2 1517.65   35.60
   1   2  -2 1444.76   35.00
  -1   2   2 1479.15   36.20
   1   2  -2 1492.15   35.30
  -1   2   2 1474.65   35.00
   1   2  -2 1481.85   36.60
   0  -2  -2  787.42   19.50
   0  -2  -2  799.92   20.40
   0  -2  -2  798.22   20.10
   0  -2   2  784.82   19.30
   0  -2   2  816.42   19.70
   0  -2   2  797.52   20.80
   0  -2  -2  818.32   19.40
   0  -2   2  806.22   19.60
   0   2   2  813.92   19.30
   0   2  -2  810.52   20.90
   0   2   2  799.02   20.00
   0   2   2  801.12   20.10
   0   2  -2  782.42   19.30
   0   2  -2  789.02   19.60
   0   2  -2  804.02   19.70
   0   2   2  794.82   19.50
  -1  -2  -2  925.41   22.60
  -1  -2  -2  927.21   23.70
  -1  -2  -2  897.91   23.40
   1  -2   2  931.71   22.40
   1  -2   2  949.51   24.00
   1  -2   2  926.01   22.60
   1  -2   2  943.51   22.40
  -1  -2  -2  938.51   22.30
  -1   2  -2  923.41   23.90
   1   2   2  923.81   23.80
  -1   2  -2  925.41   22.40
   1   2   2  948.91   23.70
   1   2   2  930.11   22.50
   1   2   2  914.91   22.20
  -1   2  -2  946.61   22.70
   1   2   2  909.71   22.40
   2  -2   2 1736.83   41.70
  -2  -2  -2 1785.42   42.90
   2  -2   2 1768.32   42.90
   2  -2   2 1756.72   41.50
  -2  -2  -2 1776.92   41.40
  -2  -2  -2 1753.42   41.60
  -2  -2  -2 1800.52   42.90
   2   2   2 1816.52   42.80
   2   2   2 1737.83   41.20
  -2   2  -2 1783.82   41.80
   2   2   2 1767.22   42.90
  -2   2  -2 1732.13   41.50
  -2   2  -2 1760.82   43.00
   2   2   2 1792.52   41.50
   2   2   2 1682.23   41.00
   3  -2   2 1993.60   46.30
  -3  -2  -2 1984.10   47.80
  -3  -2  -2 1916.81   46.10
   3  -2   2 1935.71   46.20
  -3  -2  -2 2053.59   47.80
   3  -2   2 1987.40   46.00
  -3  -2  -2 1951.10   45.80
   3   2   2 1981.20   46.00
   3   2   2 1902.51   45.70
  -3   2  -2 1928.31   48.50
  -3   2  -2 1993.70   47.80
  -3   2  -2 1911.31   46.10
   3   2   2 1864.51   45.40
  -3   2  -2 1991.80   46.40
   3   2   2 1924.51   47.70
   3   2   2 1970.80   47.80
  -4  -2  -2   38.40    2.80
  -4  -2  -2   40.20    3.20
   4  -2   2   35.80    4.60
   4  -2   2   35.10    4.00
  -4  -2  -2   39.30    3.70
  -4  -2  -2   37.70    5.90
   4  -2   2   40.00    4.10
  -4   2  -2   36.80    5.30
  -4   2  -2   42.40    3.70
   4   2   2   37.80    2.70
   4   2   2   39.90    5.70
   4   2   2   44.80    3.10
   4   2   2   35.20    3.50
  -4   2  -2   31.60    5.10
  -5  -2  -2  167.68    9.80
  -5  -2  -2  160.78    8.80
  -5  -2  -2  162.78    5.80
  -5  -2  -2  164.28    6.30
  -5  -2  -2  169.98    5.90
   5  -2   2  164.58    7.50
   5  -2   2  174.18    6.10
   5  -2   2  166.78    6.60
  -5   2  -2  176.08    9.80
   5   2   2  165.08    7.00
   5   2   2  173.18    6.10
   5   2   2  162.88    8.60
   5   2   2  160.08    6.30
  -5   2  -2  165.98    6.30
  -5   2  -2  167.98    9.60
  -5   2  -2  169.88    6.90
  -6  -2  -2  931.51   23.50
   6  -2   2  921.11   23.40
  -6  -2  -2  956.90   26.50
  -6  -2  -2  925.51   23.70
  -6  -2  -2  948.41   23.30
  -6  -2  -2  943.61   26.90
   6  -2   2  946.11   24.80
   6  -2   2  973.50   23.90
  -6   2  -2  926.11   26.20
  -6   2  -2  965.50   23.80
  -6   2  -2  908.61   26.70
   6   2   2  944.11   23.70
   6   2   2  944.61   24.00
  -6   2  -2  930.61   24.70
   6   2   2  915.11   25.90
  -6   2  -2  952.30   24.20
   6   2   2  943.61   23.50
   7  -2   2  250.57    8.90
   7  -2   2  242.38    8.50
  -7  -2  -2  245.58   11.70
  -7  -2  -2  255.77   13.10
   7  -2   2  256.27   10.40
  -7  -2  -2  239.38    8.70
  -7  -2  -2  254.07    8.90
  -7  -2  -2  248.88    8.20
  -7   2  -2  253.77    9.60
   7   2   2  240.68    8.90
  -7   2  -2  245.58   10.50
   7   2   2  261.07    9.40
  -7   2  -2  242.18   12.50
   7   2   2  245.38   12.30
   7   2   2  245.08    8.60
  -7   2  -2  247.28    8.70
  -8  -2  -2   48.60    6.00
  -8  -2  -2   53.69    8.60
   8  -2   2   46.90    5.80
   8  -2   2   51.59    5.70
  -8  -2  -2   37.00    8.70
  -8  -2  -2   45.50    4.90
  -8  -2  -2   49.10    5.40
   8  -2   2   54.99    6.60
   8   2   2   47.70    6.80
   8   2   2   35.40    5.40
   8   2   2   42.10    7.80
  -8   2  -2   40.50    5.30
  -8   2  -2   42.30    6.70
   8   2   2   39.40    5.30
  -8   2  -2   51.19    7.50
  -8   2  -2   38.40    7.60
  -9  -2  -2   11.00    5.30
  -9  -2  -2    6.70    3.50
  -9  -2  -2    7.60    6.60
  -9  -2  -2   21.40    8.90
  -9  -2  -2   14.60    3.70
   9  -2   2   13.10    6.30
   9  -2   2    8.10    4.10
   9  -2   2    0.10    4.10
  -9   2  -2   10.60    5.80
   9   2   2    3.50    5.00
  -9   2  -2   13.90    4.20
  -9   2  -2   15.80    5.50
   9   2   2    4.00    7.20
   9   2   2   15.10    4.00
   9   2   2    8.00    4.20
  -9   2  -2   -0.20    7.60
 -10  -2  -2   27.30    5.20
 -10  -2  -2   32.60    5.90
  10  -2   2   23.80    7.90
 -10  -2  -2   28.20    4.30
  10  -2   2   39.80    6.40
 -10  -2  -2   52.49   10.60
  10  -2   2   32.10    5.10
  10   2   2   31.90    5.00
  10   2   2   19.90    6.20
 -10   2  -2   18.70    6.50
 -10   2  -2   31.20    6.90
  10   2   2   35.20    5.00
 -10   2  -2   24.50    6.80
 -11  -2  -2   28.90    5.90
 -11  -2  -2   33.60    6.60
  11  -2   2   20.10    8.30
  11  -2   2   25.60    5.50
  11  -2   2   26.20    5.00
 -11  -2  -2   19.80    9.20
  11   2   2   27.90    5.00
 -11   2  -2   19.90    5.40
  11   2   2   29.50    6.90
 -11   2  -2   25.60    7.70
  11   2   2   30.40    5.40
 -12  -2  -2   -5.60   10.10
 -12  -2  -2    8.00    5.60
 -12  -2  -2    9.60    6.70
  12  -2   2   13.50    5.10
  12   2   2   15.90    4.60
 -12   2  -2   12.10    5.70
  12   2   2    5.00    5.00
 -12   2  -2    6.20   12.60
  12   2   2   16.40    6.80
 -13  -2  -2    5.80   11.70
  13  -2   2   23.00    7.80
 -13  -2  -2   12.70    6.70
  13   2   2   -3.60    4.70
 -13   2  -2   -0.10   10.30
 -13   2  -2   10.30    6.30
 -14  -2  -2   43.40   13.60
 -14  -2  -2   57.99    8.30
  14  -2   2   59.79    8.40
  14   2   2   55.79    8.50
 -14   2  -2   49.50   13.30
 -14   2  -2   73.59    9.20
 -15  -2  -2   -7.20    6.30
 -15  -2  -2   15.20   11.80
 -15   2  -2   14.60   12.90
 -14  -3   2  199.88   13.50
 -14  -3   2  214.58   21.00
  14  -3  -2  211.28   14.00
 -14   3   2  179.58   21.50
  14   3  -2  201.88   14.10
 -14   3   2  232.78   13.20
  13  -3  -2    8.70    7.30
 -13  -3   2   -2.90   11.00
 -13  -3   2   -9.10    6.50
 -13   3   2    1.80   10.80
  13   3  -2    7.30    8.50
 -13   3   2    7.10    6.70
  13   3  -2    5.50    7.20
  12  -3  -2   84.49   16.60
  12  -3  -2   83.49   10.00
 -12  -3   2   64.49   11.80
 -12  -3   2   84.09   10.60
 -12  -3   2   57.69    9.30
  12   3  -2   90.49    9.80
 -12   3   2   57.69   11.70
  12   3  -2   82.39   12.10
 -12   3   2   73.99    8.20
 -11  -3   2   19.70    5.70
 -11  -3   2   17.80    6.30
  11  -3  -2   18.40    7.60
  11  -3  -2   10.30   10.20
 -11  -3   2   12.80   10.00
  11  -3  -2   21.10    6.30
  11   3  -2   16.30    6.30
 -11   3   2    9.80    5.60
  11   3  -2   25.90    7.20
 -11   3   2   16.80    9.20
 -10  -3   2   86.49    8.60
 -10  -3   2  102.39   13.80
  10  -3  -2  102.79   15.20
 -10  -3   2  103.69    9.00
  10  -3  -2   91.59   12.20
  10  -3  -2  106.29    8.60
 -10   3   2   88.49   11.50
  10   3  -2   85.69    7.50
  10   3  -2  103.39    8.10
 -10   3   2   90.99    8.10
  10   3  -2  125.39   10.70
   9  -3  -2   18.90    8.10
  -9  -3   2    7.90    3.70
   9  -3  -2   14.80    4.00
   9  -3  -2    7.70    7.40
  -9  -3   2   14.50    4.40
   9  -3  -2   22.90    5.30
  -9  -3   2   11.60    7.40
  -9  -3   2   15.40    5.00
   9   3  -2   20.80    5.60
   9   3  -2    7.20    4.80
  -9   3   2   17.30    4.70
  -9   3   2   15.70    7.20
   9   3  -2   18.20    4.90
  -8  -3   2  155.38    8.50
   8  -3  -2  158.78   11.00
   8  -3  -2  169.98    8.10
  -8  -3   2  143.09    7.00
  -8  -3   2  146.99   13.90
  -8  -3   2  164.88    8.50
  -8  -3   2  158.98   12.40
   8  -3  -2  176.78    8.60
   8  -3  -2  153.98   13.10
  -8   3   2  141.99   13.30
   8   3  -2  155.78   12.40
   8   3  -2  152.98    8.20
  -8   3   2  148.59   11.20
   8   3  -2  158.48    9.20
  -8   3   2  165.98    9.30
  -8   3   2  163.78    7.80
   8   3  -2  149.69    8.50
   7  -3  -2   12.10    6.50
  -7  -3   2   14.90    7.60
   7  -3  -2    6.50    5.50
   7  -3  -2   10.40    3.40
  -7  -3   2   13.00    3.50
  -7  -3   2    8.60    3.80
  -7  -3   2   14.70    3.80
  -7  -3   2   14.10    6.20
   7   3  -2   12.80    4.10
  -7   3   2    9.30    5.80
   7   3  -2   15.80    3.20
  -7   3   2   15.70    3.80
   7   3  -2    0.40    6.40
   7   3  -2   14.10    6.80
  -7   3   2   14.80    4.70
  -7   3   2    9.40    6.80
   7   3  -2   11.90    4.10
  -6  -3   2  713.33   22.90
   6  -3  -2  714.13   19.00
  -6  -3   2  729.63   22.00
   6  -3  -2  689.43   20.50
   6  -3  -2  719.93   19.50
  -6  -3   2  717.23   19.30
  -6  -3   2  706.73   18.60
  -6  -3   2  720.53   19.30
   6  -3  -2  702.23   22.90
   6   3  -2  694.33   19.10
   6   3  -2  713.43   21.40
   6   3  -2  695.13   22.60
  -6   3   2  698.03   20.90
  -6   3   2  710.13   18.80
   6   3  -2  718.33   18.40
  -6   3   2  703.43   19.40
  -6   3   2  706.13   22.70
   6   3  -2  726.13   19.60
   5  -3  -2  180.08    9.10
  -5  -3   2  175.78    7.20
   5  -3  -2  179.68   10.40
  -5  -3   2  172.88   11.40
   5  -3  -2  177.08    8.00
  -5  -3   2  178.48   10.30
  -5  -3   2  177.48    6.60
   5  -3  -2  175.88    6.80
  -5   3   2  184.08    9.20
  -5   3   2  165.38   10.30
   5   3  -2  194.98   10.10
  -5   3   2  180.88    7.50
   5   3  -2  178.68    7.70
   5   3  -2  176.08   10.80
   5   3  -2  184.48    6.70
  -5   3   2  184.78    7.20
   5   3  -2  174.28    7.50
   4  -3  -2  408.06   15.10
   4  -3  -2  402.66   12.30
  -4  -3   2  427.16   15.20
   4  -3  -2  418.36   11.60
  -4  -3   2  407.46   14.10
  -4  -3   2  404.46   11.40
  -4  -3   2  413.46   12.20
  -4   3   2  406.76   12.30
   4   3  -2  415.16   11.30
  -4   3   2  385.76   14.60
   4   3  -2  386.66   14.80
  -4   3   2  412.56   13.30
   4   3  -2  408.36   12.10
   4   3  -2  402.86   12.30
  -4   3   2  432.26   11.80
   4   3  -2  414.56   14.00
  -3  -3   2  868.41   21.40
   3  -3  -2  848.02   22.50
   3  -3  -2  853.61   21.90
  -3  -3   2  839.92   23.10
  -3  -3   2  872.51   24.20
   3  -3  -2  829.22   21.30
  -3  -3   2  840.32   21.70
   3   3  -2  861.31   23.10
   3   3  -2  827.72   21.70
   3   3  -2  871.51   24.50
  -3   3   2  852.81   21.40
   3   3  -2  861.11   21.30
   3   3  -2  849.81   22.10
  -3   3   2  855.81   21.80
  -3   3   2  872.01   24.10
  -3   3   2  855.51   22.70
   2  -3  -2   54.39    3.60
   2  -3  -2   43.10    4.20
  -2  -3   2   45.30    3.80
   2  -3  -2   47.60    5.60
  -2  -3   2   55.69    4.60
  -2  -3   2   53.59    7.30
  -2  -3   2   43.60    5.80
   2   3  -2   48.60    7.60
  -2   3   2   49.20    5.50
   2   3  -2   47.00    5.70
   2   3  -2   45.30    3.40
   2   3  -2   43.70    4.60
  -2   3   2   37.10    6.40
  -2   3   2   48.70    4.60
  -2   3   2   48.00    3.90
  -1  -3   2  933.81   31.50
  -1  -3   2 1067.79   26.00
   1  -3  -2 1062.19   26.40
   1  -3  -2 1048.80   26.00
   1  -3  -2 1083.29   27.10
  -1  -3   2 1087.99   27.00
   1  -3  -2 1067.69   27.20
  -1  -3   2 1065.09   26.40
   1   3  -2 1082.69   26.40
  -1   3   2 1050.09   25.90
   1   3  -2 1044.80   25.90
  -1   3   2 1095.09   27.20
  -1   3   2 1062.19   26.30
  -1   3   2 1090.49   27.60
   1   3  -2 1094.29   26.90
   1   3  -2 1108.49   28.40
   0  -3   2  180.98    6.60
   0  -3   2  166.38   10.20
   0  -3  -2  186.38    8.00
   0  -3  -2  187.88    6.30
   0  -3   2  187.68    7.30
   0  -3   2  189.28    6.10
   0  -3  -2  192.68    6.90
   0  -3  -2  179.08    8.10
   0   3   2  190.78    8.20
   0   3  -2  186.98    9.30
   0   3   2  177.98    7.60
   0   3  -2  187.38    6.30
   0   3   2  192.98    6.90
   0   3  -2  177.48    6.80
   0   3   2  195.48    6.20
  -1  -3  -2   83.49    4.20
   1  -3   2   60.49    8.90
  -1  -3  -2   82.29    6.40
   1  -3   2   80.39    4.60
  -1  -3  -2   74.79    4.40
  -1  -3  -2   74.09    6.00
   1  -3   2   81.29    4.90
   1  -3   2   85.29    4.40
  -1   3  -2   82.49    4.40
  -1   3  -2   88.19    7.40
  -1   3  -2   77.99    4.60
   1   3   2   86.39    4.10
   1   3   2   86.19    6.90
   1   3   2   77.49    5.90
   1   3   2   78.19    5.50
   1   3   2   61.49    5.00
  -2  -3  -2  299.97    8.90
   2  -3   2  302.27    9.60
  -2  -3  -2  300.47   11.10
   2  -3   2  296.57   11.00
  -2  -3  -2  301.97   11.00
  -2  -3  -2  306.67    9.40
   2  -3   2  302.77    9.00
   2   3   2  299.37    9.20
  -2   3  -2  307.07   11.20
   2   3   2  356.36   12.20
   2   3   2  301.67    8.70
  -2   3  -2  294.37    8.80
   2   3   2  305.67   10.80
  -2   3  -2  304.47    9.60
  -3  -3  -2  308.87    8.90
  -3  -3  -2  317.17   12.20
   3  -3   2  309.47    9.80
  -3  -3  -2  310.27    9.50
   3  -3   2  323.97    9.40
   3  -3   2  305.67   11.50
  -3  -3  -2  299.87   12.00
  -3   3  -2  329.57   12.30
   3   3   2  326.37    9.50
   3   3   2  307.87   11.80
  -3   3  -2  311.27    9.20
  -3   3  -2  302.97   12.30
   3   3   2  314.97    8.90
   3   3   2  303.17   12.50
   3   3   2  310.87    8.60
  -3   3  -2  316.17   10.00
   4  -3   2  182.68    7.30
   4  -3   2  171.38    7.40
  -4  -3  -2  173.08    6.40
  -4  -3  -2  176.08    7.00
   4  -3   2  175.08    6.60
  -4  -3  -2  164.38    9.20
  -4  -3  -2  176.38   10.30
   4   3   2  172.18    5.60
   4   3   2  182.18    6.20
  -4   3  -2  175.38   10.00
  -4   3  -2  164.98   10.00
   4   3   2  183.38    9.20
  -4   3  -2  164.48    6.40
   4   3   2  167.08    9.80
   4   3   2  182.78    6.90
  -4   3  -2  182.08    7.50
   5  -3   2  159.38    6.70
   5  -3   2  141.89    7.50
   5  -3   2  150.68    6.40
  -5  -3  -2  143.99   10.80
  -5  -3  -2  141.19    9.90
  -5  -3  -2  152.08    5.90
  -5  -3  -2  158.28    6.90
   5   3   2  167.98   10.30
  -5   3  -2  146.29   10.00
  -5   3  -2  170.08    9.60
   5   3   2  143.39    5.40
  -5   3  -2  165.68    7.60
  -5   3  -2  156.88    6.60
   5   3   2  154.38    5.80
   5   3   2  141.69    9.20
   5   3   2  156.58    6.80
   6  -3   2   94.39    6.40
  -6  -3  -2   83.89    9.50
  -6  -3  -2   80.99    5.30
  -6  -3  -2   84.99    6.10
   6  -3   2   82.49    5.60
  -6  -3  -2   76.99    8.90
  -6   3  -2   88.19    8.70
   6   3   2   88.89    5.80
  -6   3  -2   97.19    5.90
  -6   3  -2   80.69    6.80
  -6   3  -2   80.49    9.70
   6   3   2   95.89    9.00
   6   3   2   85.69    4.80
   7  -3   2   66.49    7.60
  -7  -3  -2   74.49    6.00
   7  -3   2   64.39    5.80
   7  -3   2   69.59    6.50
  -7  -3  -2   69.79    8.80
  -7  -3  -2   55.89    9.20
  -7  -3  -2   80.19    5.50
  -7  -3  -2   68.89    4.80
   7   3   2   76.69   10.20
   7   3   2   72.79    6.10
  -7   3  -2   66.69    5.20
   7   3   2   64.09    6.70
  -7   3  -2   76.89   10.00
  -7   3  -2   57.99    6.50
  -7   3  -2   76.49   11.40
   7   3   2   58.79    6.10
  -8  -3  -2  446.26   13.50
  -8  -3  -2  447.36   19.10
  -8  -3  -2  473.25   14.20
  -8  -3  -2  427.16   13.00
   8  -3   2  480.75   16.10
  -8  -3  -2  460.45   17.50
   8  -3   2  445.06   13.70
   8  -3   2  460.05   14.20
  -8   3  -2  448.96   14.60
  -8   3  -2  408.66   18.50
   8   3   2  448.36   13.80
   8   3   2  445.16   13.90
   8   3   2  454.45   14.10
   8   3   2  404.86   17.00
  -8   3  -2  481.45   18.30
  -8   3  -2  484.85   14.00
   9  -3   2   76.39    8.40
   9  -3   2   68.59    7.50
  -9  -3  -2   86.79    6.70
   9  -3   2   91.09    7.30
  -9  -3  -2   76.69    6.50
  -9  -3  -2   97.59   11.80
  -9  -3  -2   92.59    7.40
  -9   3  -2   65.99    9.40
   9   3   2   66.59    7.90
   9   3   2   87.19    7.50
   9   3   2   73.99    7.00
  -9   3  -2  102.79   12.40
 -10  -3  -2   19.10    9.40
  10  -3   2   25.00    5.20
  10  -3   2   22.80    8.00
  10  -3   2   22.20    4.70
 -10  -3  -2   30.10    5.70
 -10   3  -2   31.50    5.50
  10   3   2   22.60    4.90
  10   3   2   23.70    5.30
 -10   3  -2   21.60    9.30
  10   3   2    9.20    5.20
  11  -3   2   91.59    8.30
  11  -3   2   79.19   12.50
 -11  -3  -2   88.39    8.90
 -11  -3  -2   88.29    7.90
 -11  -3  -2   91.89   13.40
 -11   3  -2   77.89   11.20
  11   3   2   91.99    7.60
  11   3   2   95.09    9.20
 -11   3  -2   78.39    7.80
  11   3   2   76.59    8.40
 -12  -3  -2   25.60   11.00
  12  -3   2   24.30    7.10
 -12  -3  -2   31.20    6.70
  12   3   2   32.20    6.10
 -12   3  -2   44.80   11.60
  12   3   2   25.60    5.40
 -12   3  -2   34.00    7.00
 -13  -3  -2   25.50    7.60
 -13  -3  -2   28.20   11.90
  13  -3   2   13.70    7.30
  13   3   2   13.50    6.40
 -13   3  -2   41.70   12.60
 -13   3  -2   19.60    7.40
 -14  -3  -2   29.30   11.90
  14  -3   2   16.90    7.80
 -14  -3  -2   44.80    8.60
 -14   3  -2   42.80   12.90
 -14   3  -2   35.00    7.20
  14  -4  -2   45.70    9.90
 -14   4   2   49.30   14.40
  14   4  -2   48.40    9.90
  13  -4  -2   49.70    9.20
 -13  -4   2   42.50    8.00
 -13  -4   2   41.80   13.50
  13   4  -2   37.10    9.00
 -13   4   2   38.90    7.80
 -13   4   2   31.70   12.90
  12  -4  -2   46.60    8.00
 -12  -4   2   57.99   12.70
 -12  -4   2   68.19   10.50
  12   4  -2   52.69   10.30
 -12   4   2   44.50    7.40
  12   4  -2   54.59    8.40
 -12   4   2   36.60   11.00
 -11  -4   2   49.30   11.20
  11  -4  -2   51.19    8.00
 -11  -4   2   43.90    7.10
  11   4  -2   47.30    7.60
  11   4  -2   44.10    7.50
 -11   4   2   36.90    6.30
 -11   4   2   39.40   10.20
  10  -4  -2   37.00    8.90
 -10  -4   2   30.90    9.50
 -10  -4   2   41.60    6.70
  10  -4  -2   45.80    7.20
  10   4  -2   31.00    6.50
 -10   4   2   35.60    5.90
  10   4  -2   34.70    6.80
  -9  -4   2   12.80    5.50
  -9  -4   2   10.80    8.40
   9  -4  -2    9.40    7.70
   9  -4  -2    9.40    5.30
   9   4  -2   11.80    5.20
  -9   4   2    9.40    4.90
  -9   4   2   18.00    7.00
   8  -4  -2  877.31   24.00
  -8  -4   2  836.92   25.00
   8  -4  -2  835.32   25.70
  -8   4   2  840.52   23.50
   8   4  -2  859.81   23.80
  -8   4   2  850.41   26.10
   8   4  -2  812.12   23.30
   8   4  -2  869.41   22.30
  -7  -4   2  253.27   16.20
   7  -4  -2  260.27   10.10
   7  -4  -2  259.67   13.10
   7  -4  -2  257.47   10.30
  -7  -4   2  256.97   10.00
  -7  -4   2  258.67   14.20
  -7  -4   2  233.88    9.30
  -7   4   2  246.98   11.00
   7   4  -2  244.38   10.60
  -7   4   2  272.27   13.40
  -7   4   2  272.17   10.10
   7   4  -2  263.67   14.40
   7   4  -2  268.67   15.00
  -7   4   2  249.58   14.60
   7   4  -2  267.37    9.10
   7   4  -2  250.67   10.60
   6  -4  -2  150.88    7.30
  -6  -4   2  154.78    7.80
   6  -4  -2  156.48    7.90
   6  -4  -2  157.48   10.50
  -6  -4   2  141.39    7.40
  -6  -4   2  136.89   12.00
  -6  -4   2  157.48   10.30
   6   4  -2  163.08   12.20
  -6   4   2  163.08    7.80
  -6   4   2  171.28   10.80
  -6   4   2  158.48    8.90
   6   4  -2  153.38    8.20
  -6   4   2  120.19   11.80
   6   4  -2  148.29    6.80
   6   4  -2  153.78    8.40
   6   4  -2  161.18   12.00
  -5  -4   2  310.87   10.60
  -5  -4   2  316.67   10.40
   5  -4  -2  327.07   10.70
  -5  -4   2  305.47   14.40
   5  -4  -2  299.67   11.10
  -5  -4   2  311.47   13.20
  -5   4   2  313.67   11.00
   5   4  -2  305.67   13.20
  -5   4   2  310.87   10.10
   5   4  -2  298.17   10.90
  -5   4   2  315.67   13.00
  -5   4   2  311.77   15.50
   5   4  -2  306.57   11.00
   5   4  -2  313.07   10.00
   5   4  -2  327.27   15.70
   4  -4  -2    9.00    3.80
  -4  -4   2    9.40    5.60
  -4  -4   2   11.50    3.90
   4  -4  -2   11.70    3.30
  -4  -4   2   12.60    3.50
  -4  -4   2   15.30    6.80
   4   4  -2   10.70    5.30
   4   4  -2    5.40    6.30
   4   4  -2    7.00    3.70
   4   4  -2   10.00    3.20
  -4   4   2   11.30    3.20
  -4   4   2   11.50    6.40
  -4   4   2   17.40    5.30
  -4   4   2    7.10    3.80
   4   4  -2    7.30    4.00
  -3  -4   2  156.28    6.30
   3  -4  -2  145.09    7.60
  -3  -4   2  159.78    9.40
  -3  -4   2  137.69   10.80
   3  -4  -2  135.69    8.70
  -3  -4   2  147.69    7.40
   3  -4  -2  146.49    6.80
  -3   4   2  153.58    8.90
  -3   4   2  154.48    7.10
   3   4  -2  146.69    7.40
   3   4  -2  145.59    6.40
   3   4  -2  133.89   11.00
  -3   4   2  135.59   10.10
   3   4  -2  147.29    7.50
  -3   4   2  155.18    6.80
   3   4  -2  154.28    9.20
   2  -4  -2  146.69    6.60
  -2  -4   2  134.39   10.20
  -2  -4   2  155.48    8.60
  -2  -4   2  153.28    6.20
  -2  -4   2  152.18    6.80
   2  -4  -2  148.89    6.80
   2  -4  -2  152.78    8.30
   2  -4  -2  153.08    8.50
   2   4  -2  149.88    8.40
  -2   4   2  141.69    9.70
   2   4  -2  151.88    6.80
  -2   4   2  150.18    9.10
   2   4  -2  160.58   10.90
   2   4  -2  146.49    6.00
  -2   4   2  140.29    6.80
  -2   4   2  146.29    6.50
  -1  -4   2  408.66   14.80
   1  -4  -2  388.26   11.30
  -1  -4   2  382.66   11.40
  -1  -4   2  394.76   13.00
  -1  -4   2  384.26   12.00
   1  -4  -2  386.96   11.80
   1  -4  -2  377.56   13.30
   1  -4  -2  385.36   12.80
   1   4  -2  386.66   14.80
  -1   4   2  400.36   13.70
   1   4  -2  385.96   11.80
  -1   4   2  395.16   11.40
   1   4  -2  396.86   12.80
  -1   4   2  384.66   13.60
   1   4  -2  395.76   11.40
  -1   4   2  382.56   12.00
   0  -4  -2   28.60    5.30
   0  -4   2   28.40    4.60
   0  -4  -2   32.10    5.10
   0  -4  -2   27.50    3.50
   0  -4   2   30.00    4.10
   0  -4   2   27.40    3.90
   0  -4   2   22.30    5.40
   0  -4  -2   40.20    5.30
   0   4   2   27.80    4.70
   0   4   2   28.90    3.90
   0   4  -2   23.90    6.00
   0   4  -2   24.30    3.80
   0   4   2   23.00    3.20
   0   4   2   22.10    5.10
   0   4  -2   25.20    4.10
  -1  -4  -2  141.79    9.00
   1  -4   2  136.59    6.20
   1  -4   2  138.89    7.40
  -1  -4  -2  134.79    6.30
   1  -4   2  127.89    6.90
  -1  -4  -2  125.89    8.60
  -1  -4  -2  144.59    6.20
   1  -4   2  135.19    8.70
   1   4   2  136.09    9.20
   1   4   2  133.29    6.30
  -1   4  -2  131.49    5.80
  -1   4  -2  130.79    6.60
   1   4   2  122.99    7.30
  -1   4  -2  141.09    9.10
   1   4   2  140.69    5.90
   2  -4   2   57.19    5.80
   2  -4   2   54.99    5.70
  -2  -4  -2   50.79    7.90
   2  -4   2   48.10    7.90
  -2  -4  -2   46.80    5.40
   2  -4   2   55.29    5.00
  -2  -4  -2   53.89    4.80
  -2  -4  -2   56.19    7.30
   2   4   2   51.29    8.40
  -2   4  -2   53.09    6.80
  -2   4  -2   69.79    8.80
   2   4   2   53.69    7.70
   2   4   2   51.19    4.40
  -2   4  -2   50.79    5.20
  -2   4  -2   46.30    4.90
   2   4   2   49.20    5.60
   2   4   2   54.69    5.20
  -3  -4  -2  228.68    8.50
  -3  -4  -2  229.28    8.20
   3  -4   2  227.18    9.10
  -3  -4  -2  242.28   11.90
   3  -4   2  246.18   11.80
   3  -4   2  219.58    8.00
  -3  -4  -2  228.98   11.00
   3  -4   2  239.58    8.90
   3   4   2  230.48    8.70
  -3   4  -2  227.28    8.80
   3   4   2  245.88    7.90
   3   4   2  232.88   12.00
  -3   4  -2  213.18    7.90
  -3   4  -2  236.28   11.80
  -3   4  -2  218.58   12.20
   3   4   2  230.68    7.80
   3   4   2  243.48   11.50
   4  -4   2  167.48    7.00
   4  -4   2  171.18    8.10
  -4  -4  -2  173.68    7.80
   4  -4   2  171.38   10.70
  -4  -4  -2  168.28   10.80
  -4  -4  -2  164.38    7.20
  -4  -4  -2  181.08   11.60
  -4   4  -2  165.08   10.10
   4   4   2  188.48   12.20
   4   4   2  154.48   10.10
  -4   4  -2  173.18   12.10
   4   4   2  153.28    7.80
   4   4   2  167.98    7.70
  -4   4  -2  174.38    8.50
   4   4   2  175.68    6.70
  -4   4  -2  163.18    6.90
   5  -4   2  230.28    9.40
   5  -4   2  212.78   10.00
   5  -4   2  231.98    8.80
  -5  -4  -2  216.18    8.50
  -5  -4  -2  237.88   12.40
  -5  -4  -2  204.28    8.90
  -5  -4  -2  224.08   12.70
   5   4   2  211.98   12.40
   5   4   2  232.18    7.80
  -5   4  -2  218.18    9.40
   5   4   2  224.38    8.90
  -5   4  -2  219.58   12.60
  -5   4  -2  217.28   12.90
   5   4   2  216.48   12.60
  -5   4  -2  226.88    8.20
   5   4   2  223.18    7.00
   6  -4   2   52.69    6.10
  -6  -4  -2   54.59    8.90
  -6  -4  -2   42.00    5.20
   6  -4   2   50.19    6.50
  -6  -4  -2   52.09    7.70
  -6  -4  -2   60.79    6.30
   6  -4   2   52.59    7.70
   6   4   2   46.80    6.70
   6   4   2   66.19    9.70
  -6   4  -2   44.40    5.80
  -6   4  -2   40.00    9.10
  -6   4  -2   51.29    8.00
   6   4   2   33.90    7.90
   6   4   2   54.99    4.70
   6   4   2   66.49    4.30
  -6   4  -2   51.39    5.30
  -7  -4  -2  148.59    7.90
   7  -4   2  137.39    8.20
   7  -4   2  140.39   10.20
  -7  -4  -2  152.78    8.30
   7  -4   2  136.69    8.00
  -7  -4  -2  145.69   13.10
  -7  -4  -2  135.89   14.90
   7   4   2  157.48    6.20
   7   4   2  131.29    8.20
  -7   4  -2  147.89    8.10
  -7   4  -2  146.99    9.10
  -7   4  -2  155.08   13.00
   8  -4   2  395.66   13.10
   8  -4   2  407.46   16.00
  -8  -4  -2  400.26   18.90
   8  -4   2  434.86   14.00
   8   4   2  400.36   13.60
   8   4   2  435.36   13.90
  -8   4  -2  416.76   13.90
  -8   4  -2  391.16   17.20
  -9  -4  -2   85.89    7.70
  -9  -4  -2   96.29   12.80
   9  -4   2   85.29    8.20
   9  -4   2   84.59   11.70
  -9   4  -2   90.39   13.80
   9   4   2   85.09    8.40
   9   4   2   93.09    7.90
  -9   4  -2   77.69    8.10
  10  -4   2  123.09   10.20
 -10  -4  -2  111.79    9.50
  10  -4   2   96.69   13.20
 -10  -4  -2  109.59   15.70
 -10   4  -2  109.29   15.10
  10   4   2  113.89    6.50
  10   4   2  109.79    8.50
 -10   4  -2  100.29    8.00
  10   4   2  116.39    8.10
  11  -4   2    1.20    6.50
 -11  -4  -2    1.90    6.20
 -11  -4  -2   10.90   10.20
  11   4   2   -2.20    5.30
 -11   4  -2   -0.10    9.40
 -11   4  -2   11.10    5.90
 -12  -4  -2   39.20    8.30
 -12  -4  -2   49.50   12.10
  12  -4   2   43.40    8.10
 -12   4  -2   48.60    7.00
 -12   4  -2   66.99   12.80
 -13  -4  -2   20.40   10.90
 -13  -4  -2   29.40    8.10
  13  -4   2   -9.80    7.50
 -13   4  -2   16.30    7.40
 -13   4  -2    2.10   12.10
  13   4   2   14.20    6.50
 -12  -5   2   -6.60   11.30
  12  -5  -2    3.70    8.50
 -12  -5   2   20.40    7.60
 -12   5   2   13.90    6.90
  12   5  -2   18.70    8.80
 -12   5   2   -1.30   13.10
 -11  -5   2   40.50    8.00
 -11  -5   2   20.40   11.40
  11  -5  -2   19.10    7.30
 -11   5   2   30.50    6.40
 -11   5   2   21.00   11.00
  11   5  -2   27.40    7.80
  10  -5  -2   11.90    6.90
 -10  -5   2   21.30    6.90
 -10  -5   2   24.30   10.80
 -10   5   2    5.70   10.20
  10   5  -2   17.00    7.50
  10   5  -2   10.40    5.10
 -10   5   2    7.80    6.20
  -9  -5   2    4.80    6.00
  -9  -5   2   21.10    9.50
   9  -5  -2   -6.40    8.10
   9  -5  -2   -4.00    6.10
  -9   5   2    0.90    5.40
   9   5  -2    4.00    5.30
   9   5  -2   19.80   11.20
   8  -5  -2    9.70    6.00
  -8  -5   2   21.20    9.10
  -8  -5   2    7.90    5.70
   8  -5  -2    3.30    8.10
  -8   5   2    4.30    4.70
   8   5  -2    9.10   10.90
   8   5  -2   -1.80    4.20
  -8   5   2    0.50    7.20
   8   5  -2    7.60    4.80
  -7  -5   2   23.10    5.70
   7  -5  -2    7.80    7.80
   7  -5  -2   28.50    6.00
  -7  -5   2   15.70    9.20
   7   5  -2   16.70    5.10
   7   5  -2   10.90    9.60
  -7   5   2   12.80    6.60
  -7   5   2   11.40    4.80
   6  -5  -2  278.97   12.30
  -6  -5   2  265.67   11.70
  -6  -5   2  284.47   14.10
   6  -5  -2  242.48   13.80
   6   5  -2  313.37   22.20
   6   5  -2  293.97   18.50
  -6   5   2  289.57   14.00
   6   5  -2  273.17   11.30
  -6   5   2  285.47   11.20
   6   5  -2  273.47   10.00
  -5  -5   2  142.79   11.90
   5  -5  -2  154.58    8.40
  -5  -5   2  137.59   12.30
  -5  -5   2  138.49   14.00
   5   5  -2  149.99    7.20
   5   5  -2  130.59    8.50
  -5   5   2  147.39   11.90
  -5   5   2  151.58    7.90
   5   5  -2  163.88   13.20
  -5   5   2  140.79   14.90
   5   5  -2  147.89    9.00
   5   5  -2  166.98   12.70
   4  -5  -2   80.49    7.60
  -4  -5   2   78.79   12.90
  -4  -5   2   87.29    5.90
  -4  -5   2   80.79    6.70
   4  -5  -2   94.89   10.20
  -4  -5   2   73.59    9.90
   4  -5  -2   71.09    5.80
  -4   5   2   81.29   10.40
  -4   5   2   78.39    6.40
  -4   5   2   75.19   11.20
   4   5  -2   74.39   10.80
   4   5  -2   82.19   10.50
  -4   5   2   75.69    6.80
   4   5  -2   79.89    7.70
   4   5  -2   72.39    6.00
   4   5  -2   76.49    7.70
  -3  -5   2   23.90    4.30
  -3  -5   2   31.90    6.50
  -3  -5   2   39.50    5.70
   3  -5  -2   33.10    6.70
   3  -5  -2   29.20    6.30
  -3  -5   2   21.40    7.80
   3  -5  -2   38.50    6.10
   3  -5  -2   26.50    4.60
   3   5  -2   26.60    6.60
  -3   5   2   46.20    7.30
  -3   5   2   39.40    5.00
   3   5  -2   29.20    5.30
  -3   5   2   27.30    6.90
   3   5  -2   40.10    8.50
   3   5  -2   38.60    5.60
   3   5  -2   36.20    5.50
  -3   5   2   16.20    7.60
   2  -5  -2  344.47   12.10
  -2  -5   2  341.77   15.80
   2  -5  -2  304.87   11.10
  -2  -5   2  345.47   13.50
   2  -5  -2  309.47   13.60
  -2  -5   2  313.87   10.60
   2  -5  -2  326.57   12.90
  -2  -5   2  342.47   11.90
  -2   5   2  293.47   11.80
  -2   5   2  319.17   13.70
   2   5  -2  328.27   10.60
  -2   5   2  314.67   10.30
   2   5  -2  324.27   15.50
  -2   5   2  305.87   14.80
   2   5  -2  325.27   12.00
   2   5  -2  311.57   13.30
  -1  -5   2  117.09    9.10
  -1  -5   2  132.29    7.10
   1  -5  -2  123.39    6.70
   1  -5  -2  114.99    9.70
  -1  -5   2  130.59   11.70
  -1  -5   2  124.59    7.80
   1  -5  -2  128.79    8.00
   1  -5  -2  120.89    8.60
   1   5  -2  128.69    6.70
  -1   5   2  129.29   10.70
  -1   5   2  133.79    7.50
  -1   5   2  133.09    6.80
  -1   5   2  123.89   10.10
   1   5  -2  134.19   11.90
   1   5  -2  120.89    8.10
   0  -5   2   50.19    5.80
   0  -5  -2   41.30    6.80
   0  -5  -2   50.49    7.20
   0  -5   2   58.19    6.50
   0  -5  -2   43.90    6.40
   0  -5   2   45.30    7.70
   0  -5   2   49.70    5.20
   0  -5  -2   42.90    6.00
   0   5   2   42.70    6.40
   0   5  -2   35.40    5.30
   0   5  -2   43.10    4.70
   0   5   2   43.70    5.10
   0   5   2   64.79    9.90
   0   5   2   49.80    6.80
   0   5  -2   48.20    7.40
  -1  -5  -2   37.90    7.20
   1  -5   2   43.00    7.80
  -1  -5  -2   41.60    7.10
   1  -5   2   43.40    6.00
  -1  -5  -2   37.30    4.90
   1  -5   2   35.30    5.70
   1  -5   2   33.40    4.60
  -1  -5  -2   35.80    5.20
  -1   5  -2   56.79   10.00
   1   5   2   42.60    7.40
   1   5   2   33.70    5.60
  -1   5  -2   38.60    7.60
  -1   5  -2   38.40    4.70
  -1   5  -2   44.90    7.10
   1   5   2   39.20    5.10
   1   5   2   45.30    5.50
   2  -5   2  676.93   19.20
   2  -5   2  673.33   21.80
  -2  -5  -2  690.73   19.40
   2  -5   2  687.23   19.90
   2  -5   2  672.93   18.90
  -2  -5  -2  676.23   21.50
  -2  -5  -2  665.73   21.70
  -2  -5  -2  693.53   18.80
  -2   5  -2  713.23   22.70
   2   5   2  705.43   18.40
  -2   5  -2  683.03   22.90
   2   5   2  670.03   19.30
  -2   5  -2  620.94   19.20
  -2   5  -2  697.33   18.80
   2   5   2  711.33   22.30
   2   5   2  672.33   20.10
   3  -5   2  427.16   14.10
  -3  -5  -2  444.86   13.80
   3  -5   2  414.96   14.00
   3  -5   2  430.26   17.20
   3  -5   2  402.26   13.20
  -3  -5  -2  437.66   17.40
  -3  -5  -2  413.46   15.80
  -3  -5  -2  422.36   12.80
   3   5   2  415.86   12.90
  -3   5  -2  392.66   17.90
   3   5   2  421.66   16.10
  -3   5  -2  426.76   13.10
   3   5   2  380.56   13.60
  -3   5  -2  384.26   13.60
  -3   5  -2  436.26   17.20
   3   5   2  442.56   12.50
   3   5   2  421.26   17.50
   3   5   2  388.66   13.50
   4  -5   2  216.68    9.70
  -4  -5  -2  206.58    9.00
   4  -5   2  204.18   13.40
  -4  -5  -2  219.88   13.00
  -4  -5  -2  193.08    8.90
  -4  -5  -2  201.78   13.90
   4  -5   2  204.68    8.80
   4  -5   2  214.68   10.00
   4   5   2  212.28    9.70
   4   5   2  188.58   12.20
  -4   5  -2  210.28   11.30
  -4   5  -2  211.18    9.00
  -4   5  -2  194.88   14.50
  -4   5  -2  197.38   13.20
   4   5   2  198.38   13.60
   4   5   2  193.58    8.80
   4   5   2  209.18    8.20
   4   5   2  202.78    8.00
   5  -5   2   -5.90    5.80
  -5  -5  -2    3.80    4.40
  -5  -5  -2   -3.50    7.10
  -5  -5  -2  -16.60    8.00
   5  -5   2    5.10    6.40
  -5  -5  -2   -0.40    5.10
   5  -5   2   -3.40    4.70
   5   5   2    0.00    2.70
   5   5   2    0.60    3.20
   5   5   2   -1.90    4.60
  -5   5  -2    2.20    7.70
  -5   5  -2   -6.40    4.80
   5   5   2   -4.00    8.30
   6  -5   2   34.40    7.00
  -6  -5  -2   30.90    7.90
  -6  -5  -2   37.10    9.00
  -6  -5  -2   43.40    6.00
   6  -5   2   33.50    6.00
   6   5   2   46.00    5.30
   6   5   2   36.50    5.70
  -6   5  -2   40.70    5.70
   6   5   2   39.80    8.80
   6   5   2   37.00    5.00
  -6   5  -2   41.70    8.30
  -7  -5  -2   29.60    8.80
   7  -5   2   18.30    6.00
  -7  -5  -2   37.70    6.30
   7  -5   2   27.70    7.30
   7   5   2   23.60    4.30
   7   5   2   31.20    3.80
   7   5   2   25.80    5.10
   7   5   2   14.20    9.90
  -7   5  -2   20.50    5.00
  -8  -5  -2   19.20    8.60
   8  -5   2   11.30    6.20
  -8  -5  -2   15.10    6.10
   8  -5   2    8.10    7.60
  -8   5  -2    3.80    9.80
  -8   5  -2    8.70    5.30
  -9  -5  -2  129.89   10.20
  -9  -5  -2  140.29   16.70
   9  -5   2  103.99   10.10
   9  -5   2   71.19   11.90
  -9   5  -2   99.59   13.00
   9   5   2  110.99    9.00
  -9   5  -2  105.79    8.60
  10  -5   2   50.09    7.80
 -10  -5  -2   46.90    7.40
 -10  -5  -2   46.00   11.70
 -10   5  -2   35.70    6.80
 -10   5  -2   49.70   12.40
 -11  -5  -2   36.40    7.90
  11  -5   2   12.80    7.80
 -11  -5  -2   20.40   11.60
 -11   5  -2   35.20    7.30
 -11   5  -2   20.10   12.30
  11   5   2   34.80    7.90
 -12  -5  -2    6.70    7.20
  12  -5   2    2.70    8.10
 -12  -5  -2   33.60   11.90
 -12   5  -2    0.80   13.30
  12   5   2   10.60    6.70
 -12   5  -2   10.20    6.40
 -11  -6   2   -1.20   10.70
  11  -6  -2    5.80    9.10
 -11  -6   2  -19.00   11.00
 -11   6   2   -5.50   12.90
  11   6  -2   -4.30    8.60
  10  -6  -2   -5.70    7.60
 -10  -6   2   -5.50   10.70
 -10  -6   2    8.00    7.30
 -10   6   2   16.30   11.80
 -10   6   2   -9.40    5.90
  -9  -6   2    5.60    7.00
   9  -6  -2   -2.70    7.30
  -9  -6   2    4.80   10.70
  -9   6   2    5.20    5.70
  -9   6   2    4.50   10.90
   9   6  -2   17.80   13.10
   9   6  -2    0.10    5.30
  -8  -6   2   46.30   10.80
  -8  -6   2   45.60    7.50
   8  -6  -2   41.50    8.20
   8   6  -2   37.30   13.30
  -8   6   2   41.40   11.30
   8   6  -2   32.30    5.60
  -8   6   2   31.80    6.70
   8   6  -2   35.40    5.70
  -7  -6   2   12.20    6.40
   7  -6  -2    1.80    5.80
   7  -6  -2   -3.60    8.10
  -7  -6   2   18.90    8.90
   7   6  -2    6.10    4.90
  -7   6   2    7.50    5.40
  -7   6   2   10.50    9.10
   7   6  -2    8.30    5.40
   7   6  -2   -7.40   11.00
   6  -6  -2   31.90    6.90
  -6  -6   2   14.40    9.20
  -6  -6   2   24.70    6.00
   6   6  -2   24.20    5.50
   6   6  -2   30.50   11.00
  -6   6   2   19.10    5.80
   6   6  -2   24.70    5.20
  -6   6   2   23.60    7.90
  -5  -6   2   19.20    5.80
   5  -6  -2   11.60    6.40
   5  -6  -2   13.30    7.30
  -5  -6   2   11.80    9.00
  -5   6   2   14.70    5.60
  -5   6   2   11.40    8.20
   5   6  -2   19.40    5.80
   5   6  -2   10.70   10.10
   5   6  -2    9.20    4.80
   4  -6  -2  429.06   16.30
  -4  -6   2  398.36   18.10
  -4  -6   2  430.16   15.60
   4  -6  -2  424.56   18.20
   4  -6  -2  432.56   15.30
  -4   6   2  434.56   14.50
   4   6  -2  432.86   15.80
   4   6  -2  437.16   13.70
   4   6  -2  450.45   20.80
  -4   6   2  434.66   18.10
   3  -6  -2  324.57   14.30
   3  -6  -2  307.07   15.90
  -3  -6   2  319.47   14.40
   3  -6  -2  335.27   13.40
  -3  -6   2  334.67   13.20
  -3   6   2  323.27   15.10
  -3   6   2  307.17   18.40
   3   6  -2  324.07   11.70
  -3   6   2  316.47   12.10
   3   6  -2  324.87   19.30
   3   6  -2  318.47   13.50
   2  -6  -2   -0.60    5.00
   2  -6  -2   -9.80    7.00
  -2  -6   2    4.00    6.30
  -2  -6   2   -6.20    7.20
  -2  -6   2   -4.40    5.40
   2  -6  -2   -3.50    5.80
   2   6  -2   -1.60    4.40
   2   6  -2   -4.90    8.20
  -2   6   2    7.50    6.80
  -2   6   2   -8.70    8.20
  -2   6   2   -9.00    4.30
  -1  -6   2    8.50    7.90
   1  -6  -2    3.20    5.70
   1  -6  -2    1.90    7.40
  -1  -6   2   -5.00    5.80
  -1  -6   2   -3.00    5.40
   1  -6  -2    0.80    6.70
   1   6  -2   -4.10    6.90
   1   6  -2    5.20    4.50
  -1   6   2   10.10    6.80
   1   6  -2    6.10    7.60
  -1   6   2   -3.70    7.70
   0  -6  -2   84.09   10.10
   0  -6  -2   74.29   11.30
   0  -6  -2   73.89    8.60
   0  -6   2   63.89    9.50
   0  -6   2   69.79    9.70
   0  -6   2   75.59    7.80
   0   6   2   49.20    7.30
   0   6  -2   83.59   11.90
   0   6   2   67.79   10.90
   0   6  -2   87.29   12.50
   0   6   2   69.59   12.00
   0   6  -2   77.99    7.20
   1  -6   2    9.20    5.90
  -1  -6  -2   15.70    6.00
  -1  -6  -2    7.60    7.80
   1  -6   2    5.80    6.20
   1  -6   2   18.80    7.70
  -1  -6  -2   10.50    6.60
  -1   6  -2   15.60    7.60
  -1   6  -2   15.10    7.70
   1   6   2   -2.60    7.00
   1   6   2   10.50    7.90
   1   6   2    8.80    3.70
  -1   6  -2   20.60    4.80
  -2  -6  -2    9.80    7.50
   2  -6   2   13.90    6.00
   2  -6   2   13.70    5.90
   2  -6   2   11.10    8.10
  -2  -6  -2    2.60    7.80
  -2  -6  -2    5.70    5.40
   2   6   2    8.90    7.40
   2   6   2   -5.30    6.60
  -2   6  -2   -6.10    7.40
  -2   6  -2   21.90    8.20
  -2   6  -2   10.00    4.40
   2   6   2    6.60    4.20
  -3  -6  -2   54.79    7.40
   3  -6   2   39.10    6.50
   3  -6   2   57.09    8.80
   3  -6   2   76.49   11.90
  -3  -6  -2   42.60    9.50
  -3  -6  -2   58.89    9.80
   3   6   2   29.70    6.60
   3   6   2   38.90    7.20
  -3   6  -2   38.20    8.90
  -3   6  -2   54.29    7.30
   3   6   2   63.89    6.20
   3   6   2   64.69    9.70
  -4  -6  -2   24.40    9.40
  -4  -6  -2   33.80    6.60
   4  -6   2   32.70    6.80
  -4  -6  -2   19.70    9.20
   4  -6   2   36.00    6.40
   4   6   2   41.50    6.60
   4   6   2   17.30    5.90
   4   6   2   36.70    6.50
  -4   6  -2   32.30    5.30
  -4   6  -2   47.30   10.10
   4   6   2   31.50    9.60
  -5  -6  -2   21.60    6.20
  -5  -6  -2   14.90    9.40
   5  -6   2   18.20    6.20
   5  -6   2    8.80    5.90
   5   6   2   17.20   10.20
  -5   6  -2   31.20    9.60
   5   6   2    9.30    3.60
  -5   6  -2   15.20    4.60
   5   6   2    9.70    4.60
  -6  -6  -2   27.80    6.40
  -6  -6  -2   21.40    9.80
   6  -6   2   30.70    7.60
   6  -6   2   32.90    6.80
   6  -6   2   30.30    6.70
  -6   6  -2   17.20   10.20
   6   6   2   23.30   11.10
  -6   6  -2   19.80    6.00
   6   6   2   39.30    5.20
  -7  -6  -2   13.70    7.10
   7  -6   2   17.40    6.80
  -7  -6  -2    9.00    9.50
   7   6   2   12.80   11.20
  -7   6  -2   30.90   11.30
   7   6   2   10.90    4.90
  -7   6  -2   22.40    6.10
  -8  -6  -2   30.30   12.10
   8  -6   2   30.10    7.60
  -8  -6  -2   19.90    7.00
  -8   6  -2   36.40    7.10
   8   6   2   36.40    5.60
  -8   6  -2   25.00   11.00
  -9  -6  -2   22.80    7.60
   9  -6   2   21.80    8.20
  -9  -6  -2   23.00   11.40
  -9   6  -2    9.10   12.20
  -9   6  -2   33.20    7.00
   9   6   2   13.70    7.80
 -10  -6  -2   21.30    8.00
 -10  -6  -2    9.70   10.60
  10  -6   2   -6.00    8.20
 -10   6  -2   18.20    6.50
  10   6   2   15.90    8.40
 -10   6  -2    1.00   13.00
  -9  -7   2   13.40   11.10
  -8  -7   2    2.70    6.80
   8  -7  -2  -11.60    7.50
   8  -7  -2  -10.80    9.80
  -8  -7   2    8.60   12.30
   8   7  -2  -13.00   13.80
  -8   7   2   -0.20    6.20
   8   7  -2   -1.70    6.60
  -8   7   2  -10.00   11.70
  -7  -7   2   47.80   13.20
  -7  -7   2   13.90    7.40
   7  -7  -2   33.70    8.70
   7  -7  -2   34.00   10.70
   7   7  -2   11.50   14.70
  -7   7   2   35.70   12.80
  -7   7   2   32.40    7.10
   7   7  -2   29.90    6.50
  -6  -7   2    1.20    6.20
   6  -7  -2   16.60    8.10
  -6  -7   2   -1.30   11.50
   6  -7  -2  -18.50    9.00
   6   7  -2    2.50   13.20
   6   7  -2   -7.10    5.60
  -6   7   2  -14.80   11.40
  -6   7   2    2.30    6.60
  -5  -7   2    2.10   10.60
   5  -7  -2   12.40    9.10
  -5  -7   2    1.90    7.20
   5  -7  -2    9.70    7.70
   5   7  -2   15.10    5.60
  -5   7   2   10.80    5.80
   5   7  -2   21.90    6.00
   5   7  -2    5.20   11.80
  -5   7   2    2.50   10.00
   4  -7  -2    3.50    8.40
  -4  -7   2   -0.10    9.40
  -4  -7   2    8.00    6.80
   4  -7  -2   -0.70    6.80
   4   7  -2   -1.00    4.90
   4   7  -2    1.30    6.00
  -4   7   2   -4.70    5.40
   4   7  -2   11.10   11.00
  -3  -7   2  141.89   10.40
  -3  -7   2  157.38   14.90
   3  -7  -2  130.29   11.50
   3  -7  -2  137.39   14.30
   3   7  -2  128.79   11.00
  -3   7   2  120.89   13.80
   3   7  -2  136.99    9.40
   3   7  -2  158.88   13.20
  -3   7   2  134.49    8.70
   3   7  -2   98.99   14.00
   2  -7  -2   -8.30    8.80
  -2  -7   2   -7.60    8.70
   2  -7  -2   -1.60    6.20
  -2  -7   2   -6.80    6.60
   2  -7  -2   -2.80    8.20
  -2   7   2    4.00    5.50
   2   7  -2  -15.10   10.70
  -2   7   2   15.40    9.10
   2   7  -2    4.80    8.20
   2   7  -2   -0.30    5.30
   1  -7  -2  168.58   17.90
   1  -7  -2  181.78   14.30
  -1  -7   2  201.08   12.00
   1  -7  -2  192.48   11.20
  -1  -7   2  209.08   15.20
  -1   7   2  185.08   15.80
   1   7  -2  180.48   17.60
  -1   7   2  196.98   10.00
  -1   7   2  147.59   16.20
   1   7  -2  198.08   15.50
   1   7  -2  190.68   10.20
   0  -7   2   59.99    8.70
   0  -7  -2   44.40    7.80
   0  -7   2   52.39    8.50
   0  -7  -2   42.40   10.00
   0   7  -2   48.90    7.80
   0   7   2   51.39   10.30
   0   7   2   50.19   10.30
   0   7  -2   50.49   11.10
   0   7   2   45.20    6.30
   1  -7   2  -11.90    6.40
   1  -7   2    7.80    6.00
  -1  -7  -2    7.90    6.70
  -1  -7  -2   10.20    9.10
   1   7   2    5.20    5.40
   1   7   2   -5.00    7.80
  -1   7  -2   13.20    5.40
  -1   7  -2    1.00    9.90
   2  -7   2    9.70    7.20
  -2  -7  -2   22.10    7.40
  -2  -7  -2    6.30    9.90
   2  -7   2    3.10    6.40
  -2   7  -2   18.30   10.80
  -2   7  -2    3.00    5.60
   2   7   2   10.40    5.10
   2   7   2    0.40   10.10
  -3  -7  -2  110.99   10.60
   3  -7   2  108.89   11.00
  -3  -7  -2  108.59   14.10
   3  -7   2  113.29   11.10
  -3   7  -2  101.99   16.80
  -3   7  -2  109.99    8.60
   3   7   2  117.39    8.80
   3   7   2  119.99   18.30
   3   7   2   78.59    9.20
  -4  -7  -2   28.90    7.30
  -4  -7  -2    6.40   10.10
   4  -7   2   18.20    7.70
   4  -7   2   19.40    6.60
  -4   7  -2    8.80    5.90
   4   7   2   39.60   13.00
   4   7   2   25.30    6.00
  -4   7  -2   34.10   12.00
  -5  -7  -2   -1.50    7.20
   5  -7   2    8.60    7.20
   5  -7   2    5.00    6.20
  -5  -7  -2    0.60   10.10
  -5   7  -2    5.80   11.20
   5   7   2   -6.50    5.10
  -5   7  -2   19.60    6.70
   5   7   2  -18.40   11.40
  -6  -7  -2    3.30    7.10
   6  -7   2  -13.90    5.70
  -6  -7  -2  -20.50   11.50
   6  -7   2    6.30    7.70
   6   7   2    2.70    5.40
  -6   7  -2    3.90   12.60
  -6   7  -2    5.50    6.20
   6   7   2   -3.30   12.80
  -7  -7  -2   -9.80   11.10
   7  -7   2    8.70    8.70
  -7  -7  -2    3.40    7.50
  -7   7  -2   -2.50    6.60
  -7   7  -2   -3.70   13.20
   7   7   2    0.10    5.90
   7   7   2   29.00   14.60
  -8  -7  -2   -2.70    7.00
   8  -7   2  -16.20    7.70
  -8  -7  -2  -26.60   10.00
   8   7   2    8.40    6.30
  -8   7  -2   -6.50    6.50
  -8   7  -2  -18.20   13.40
   5  -8  -2   20.10   10.90
  -5  -8   2   14.00   13.40
  -5   8   2   24.10    6.50
   5   8  -2   19.60   14.40
  -5   8   2   -5.00   11.90
   5   8  -2   20.20    7.10
   4  -8  -2  -18.40   10.30
  -4  -8   2  -15.50    7.10
   4  -8  -2    6.40    7.60
  -4  -8   2   30.10   13.10
   4   8  -2  -16.90   14.50
  -4   8   2    2.20    6.40
   4   8  -2    5.70    6.80
  -4   8   2   -0.90   12.50
   3  -8  -2   12.40   11.20
  -3  -8   2    1.40   11.90
  -3  -8   2   13.30    6.70
   3  -8  -2   32.50    7.90
   3   8  -2   20.80    6.50
   3   8  -2    5.70   14.20
  -3   8   2    7.60   13.00
  -3   8   2   13.70    6.80
   2  -8  -2   10.60    7.50
  -2  -8   2    1.30    6.80
   2  -8  -2   -4.50   11.10
  -2  -8   2   -5.10   11.30
   2   8  -2    1.30    6.00
   2   8  -2    7.00    8.30
   2   8  -2   -2.80   13.30
  -2   8   2   14.10    6.40
  -2   8   2   -7.80   12.80
  -1  -8   2   47.50    8.50
   1  -8  -2   48.30   11.90
  -1  -8   2   50.69   12.20
   1  -8  -2   45.00    9.00
  -1   8   2   52.19    7.50
  -1   8   2   35.80   13.90
   1   8  -2   63.29   15.60
   1   8  -2   66.09    9.70
   0  -8   2  -14.00   10.10
   0  -8  -2   -2.80   11.50
   0  -8  -2   22.70    8.00
   0  -8   2  -12.70    7.60
   0   8  -2  -31.60   13.80
   0   8  -2  -14.10    5.90
   0   8   2   -3.70   12.70
   0   8   2   -6.80    6.40
  -1  -8  -2   11.10    8.10
   1  -8   2   -4.50    7.90
   1  -8   2    0.10   10.20
  -1  -8  -2  -13.50   11.70
   1   8   2   -0.40    6.50
   1   8   2  -10.20   12.30
  -1   8  -2   -0.10    5.60
  -1   8  -2   16.30   13.90
  -2  -8  -2    2.70    7.20
   2  -8   2   14.70    7.90
   2  -8   2   16.80    9.40
  -2  -8  -2   13.10   11.90
   2   8   2   10.40    7.00
  -2   8  -2   -3.00    5.90
   2   8   2    4.20   13.60
  -2   8  -2    7.20   13.90
  -3  -8  -2    3.50    7.00
   3  -8   2   11.20    7.50
  -3  -8  -2   -3.00   12.90
   3   8   2   -1.20   13.70
  -3   8  -2   24.90   13.90
  -3   8  -2   10.20    6.30
   3   8   2    2.60    7.00
   4  -8   2   39.80    8.00
  -4  -8  -2   58.69   13.50
  -4   8  -2   57.09   15.10
   4   8   2   61.59   15.70
   4   8   2   66.19   10.40
  -4   8  -2   39.90    6.70
 -16   0   3   -1.80   12.00
  16   0  -3   19.50   14.60
 -15   0   3   27.50   12.40
  15   0  -3   22.90   12.90
 -15   0   3    5.50    7.10
  15   0  -3   10.40    8.00
  14   0  -3   13.80   11.30
  14   0  -3   -6.30    6.70
 -14   0   3    8.20    6.50
 -14   0   3    4.00   11.40
  13   0  -3   10.90    6.20
  13   0  -3   11.60    9.50
 -13   0   3    4.70    5.30
 -13   0   3    5.40    9.30
 -12   0   3   11.70    8.80
 -12   0   3   19.10    9.50
  12   0  -3    2.40    5.20
  12   0  -3    0.70    8.90
 -12   0   3   -0.90    4.70
  11   0  -3   34.90   10.00
 -11   0   3    3.90    7.80
 -11   0   3   -0.40    7.50
  11   0  -3    6.20    4.80
  11   0  -3   11.60    4.60
 -10   0   3  -11.30    4.20
 -10   0   3  -17.90    7.80
 -10   0   3    0.90    3.80
 -10   0   3   -2.90    6.10
  10   0  -3   -1.50    4.10
  10   0  -3   12.20    7.30
  10   0  -3    2.30    4.10
  10   0  -3   -6.80    6.60
 -10   0   3   -6.80    6.30
  -9   0   3   -0.70    4.30
   9   0  -3    5.80    6.50
  -9   0   3    2.60    5.40
  -9   0   3   -1.30    3.20
   9   0  -3   -3.60    4.00
   9   0  -3    1.90    3.70
  -9   0   3   -8.30    5.80
   9   0  -3   10.40    6.70
  -9   0   3   18.00    7.70
   8   0  -3   -2.80    3.70
   8   0  -3    4.20    5.40
  -8   0   3    0.10    4.60
  -8   0   3    5.20    6.00
  -8   0   3   -2.40    3.70
  -8   0   3    0.20    5.00
   8   0  -3   -1.90    2.90
  -8   0   3   -4.00    2.90
   8   0  -3    1.20    4.90
   7   0  -3    2.60    4.60
   7   0  -3   -3.80    3.40
  -7   0   3   -6.70    2.80
   7   0  -3   -8.10    4.40
  -7   0   3    4.00    4.70
   7   0  -3   -6.90    2.80
  -7   0   3    0.90    5.70
  -7   0   3   -0.80    4.80
  -6   0   3   -1.00    2.40
   6   0  -3    7.30    4.10
  -6   0   3    2.40    4.30
   6   0  -3    3.40    4.00
  -6   0   3    3.60    2.70
  -6   0   3   -2.30    4.60
   6   0  -3    0.60    3.00
   6   0  -3   -1.80    2.10
   5   0  -3   -2.50    3.70
  -5   0   3    0.10    3.70
  -5   0   3   -0.70    3.60
  -5   0   3    2.00    2.10
   5   0  -3    1.00    2.00
   5   0  -3    2.60    2.40
  -5   0   3    2.40    2.60
   5   0  -3   -1.80    3.60
  -5   0   3   -2.60    3.10
  -4   0   3    6.50    2.60
  -4   0   3    9.30    3.90
   4   0  -3    7.60    2.10
  -4   0   3    3.00    3.20
   4   0  -3    8.50    2.80
  -4   0   3    6.80    4.00
   4   0  -3    9.90    3.50
   4   0  -3    6.20    3.80
  -4   0   3    7.10    2.10
  -3   0   3    9.30    3.30
   3   0  -3    5.20    3.30
  -3   0   3    4.60    1.90
   3   0  -3    1.80    2.00
  -3   0   3    4.70    2.90
  -3   0   3    4.70    1.60
   3   0  -3    5.20    3.30
  -3   0   3    4.20    3.30
   3   0  -3    3.90    1.70
  -2   0   3    0.40    1.80
  -2   0   3   -0.90    1.60
   2   0  -3   -0.30    1.60
   2   0  -3   -0.40    1.10
   2   0  -3    0.00    1.10
  -2   0   3    0.70    0.80
   2   0  -3    2.10    1.80
   2   0  -3    2.00    1.90
  -2   0   3    1.00    1.80
   1   0   3   -1.10    0.80
  -1   0  -3    0.90    0.90
  -2   0  -3   -1.60    1.90
   2   0   3    0.70    0.70
  -2   0  -3    0.30    1.10
   2   0   3   -0.40    0.80
  -2   0  -3   -0.90    0.90
   2   0   3   -0.50    2.00
  -3   0  -3   -3.20    2.90
  -3   0  -3    2.50    1.50
  -3   0  -3   -1.20    1.30
  -3   0  -3   -3.80    2.30
   3   0   3    1.60    2.50
   3   0   3   -0.60    1.10
   3   0   3   -1.10    1.30
   4   0   3    0.30    1.50
   4   0   3    1.80    1.40
  -4   0  -3   -5.30    2.70
  -4   0  -3    1.80    3.00
  -4   0  -3    1.30    1.50
  -4   0  -3   -0.40    1.90
   4   0   3    0.40    2.90
   5   0   3   -0.20    1.70
  -5   0  -3   -1.30    3.50
  -5   0  -3   -2.60    2.20
   5   0   3   -0.70    1.90
   5   0   3    2.60    3.30
  -5   0  -3   -1.10    1.80
  -5   0  -3    3.00    3.30
   5   0   3   -1.20    3.20
  -6   0  -3    7.90    2.40
  -6   0  -3   -2.70    3.70
  -6   0  -3    1.30    4.30
   6   0   3   -2.90    4.20
   6   0   3    0.80    2.00
   6   0   3   -6.70    3.70
   6   0   3    1.10    2.40
  -7   0  -3   -4.10    2.50
   7   0   3   -3.00    2.50
  -7   0  -3    1.40    4.90
  -7   0  -3   -2.40    4.20
  -7   0  -3    1.10    3.20
   7   0   3    3.40    2.70
   7   0   3    1.20    4.80
   7   0   3   -0.20    4.30
  -8   0  -3   -4.20    3.70
  -8   0  -3   -7.80    4.70
   8   0   3   -2.30    2.70
   8   0   3   -7.40    4.70
  -8   0  -3    2.10    3.00
   8   0   3   -3.80    3.00
   8   0   3    1.50    5.50
  -8   0  -3   -3.70    5.30
   9   0   3    4.70    3.30
  -9   0  -3    5.40    3.30
  -9   0  -3    1.80    5.90
  -9   0  -3    7.70    4.40
   9   0   3    9.10    5.80
  -9   0  -3    0.60    5.90
   9   0   3   11.70    6.40
   9   0   3   10.20    3.70
  10   0   3    1.50    3.70
 -10   0  -3   -4.70    5.30
  10   0   3   -3.80    4.00
 -10   0  -3   -0.70    3.60
 -10   0  -3   -6.90    6.10
 -10   0  -3   -2.40    6.60
  10   0   3    3.80    7.20
  11   0   3    7.90    4.40
 -11   0  -3    9.00    8.50
 -11   0  -3   18.70    8.10
  11   0   3    0.00    7.40
 -11   0  -3    0.30    7.30
  11   0   3    2.10    4.30
 -12   0  -3   -0.80    5.10
  12   0   3   -2.70    4.90
 -12   0  -3  -10.30    7.70
 -12   0  -3    3.00    9.50
  12   0   3    8.70    4.60
  13   0   3   -0.40    4.60
 -13   0  -3   -0.70   10.40
 -13   0  -3    7.30    6.00
  13   0   3   -1.30    4.60
 -14   0  -3   -5.40   12.90
 -14   0  -3    5.30    6.60
  14   0   3   -9.10    5.10
 -15   0  -3   -5.40    7.30
 -15   0  -3  -10.00   12.50
 -15  -1   3   -1.60    6.10
 -15  -1   3   -6.50   11.30
  15  -1  -3   -4.00    8.20
  15  -1  -3  -12.20   12.50
  15   1  -3   12.60   11.30
 -15   1   3   -1.40   13.10
 -15   1   3   13.90    7.20
  15   1  -3   -3.20    7.80
  14  -1  -3   -3.00    6.70
 -14  -1   3   -0.30    6.60
 -14  -1   3   -7.10   10.80
  14  -1  -3  -22.20   10.90
  14   1  -3  -14.00   10.80
 -14   1   3   -0.50   10.50
  14   1  -3    2.90    7.00
 -14   1   3    5.50    6.70
  13  -1  -3   -0.50    9.70
 -13  -1   3    4.40    5.70
  13  -1  -3   -2.90    6.10
 -13  -1   3   -2.70    9.50
  13   1  -3    0.40    6.10
 -13   1   3   -8.20    5.60
  13   1  -3   -2.80   12.50
 -13   1   3  -18.60    8.80
 -12  -1   3   50.19    8.80
 -12  -1   3   41.90    6.30
 -12  -1   3   34.60    9.30
  12  -1  -3   33.40    7.50
  12  -1  -3   29.70    9.60
  12   1  -3   42.80    8.60
 -12   1   3   32.70    9.50
 -12   1   3   43.50    6.40
  12   1  -3   34.70    6.60
  11  -1  -3   22.60    8.80
 -11  -1   3   12.80    7.40
  11  -1  -3   13.90    7.50
 -11  -1   3   34.20    9.60
 -11  -1   3   19.40    5.10
  11  -1  -3   25.60    5.30
  11  -1  -3   13.40    4.30
 -11   1   3   24.00    8.20
  11   1  -3   20.00    7.90
 -11   1   3   33.30    5.50
  11   1  -3   10.60    4.90
  11   1  -3   21.70    4.60
 -11   1   3    0.00    7.60
 -10  -1   3 1049.79   32.70
 -10  -1   3 1056.39   27.60
  10  -1  -3 1100.09   32.90
 -10  -1   3 1096.79   31.70
 -10  -1   3 1125.89   28.50
 -10  -1   3 1085.39   30.80
  10  -1  -3 1045.10   31.00
  10  -1  -3 1118.69   28.70
  10  -1  -3 1093.79   28.30
  10   1  -3 1088.59   31.30
 -10   1   3 1074.49   32.00
  10   1  -3 1037.30   31.30
 -10   1   3 1073.89   29.10
 -10   1   3 1120.69   28.40
 -10   1   3 1088.79   31.10
  10   1  -3 1090.19   28.20
  10   1  -3 1101.99   28.70
  -9  -1   3   99.79    9.30
  -9  -1   3  111.19   11.50
   9  -1  -3  100.09   10.50
  -9  -1   3  112.99    6.20
   9  -1  -3  103.09    6.30
  -9  -1   3   96.89   10.70
   9  -1  -3  109.89    6.80
   9  -1  -3  105.99   11.70
  -9  -1   3  106.79    6.80
  -9   1   3   87.99   10.00
   9   1  -3   90.79    6.10
   9   1  -3  104.59   10.70
  -9   1   3  108.69    6.70
   9   1  -3  109.69    6.70
   9   1  -3  107.29   10.00
  -9   1   3  113.99    8.00
  -9   1   3  122.79   10.40
   8  -1  -3   13.10    4.20
  -8  -1   3   12.70    4.90
   8  -1  -3   16.50    3.40
  -8  -1   3   20.30    6.70
   8  -1  -3    9.90    5.40
   8  -1  -3   12.00    6.00
  -8  -1   3   14.60    3.30
  -8  -1   3   16.00    6.40
   8   1  -3    8.60    4.00
  -8   1   3   17.90    5.60
  -8   1   3   14.60    3.90
   8   1  -3   17.00    5.90
   8   1  -3   11.70    3.10
  -8   1   3    7.50    6.10
   8   1  -3   13.00    5.20
   7  -1  -3 4528.25  106.59
  -7  -1   3 4477.45  106.69
  -7  -1   3 4557.14  107.99
   7  -1  -3 4489.05  109.09
  -7  -1   3 4534.65  108.89
  -7  -1   3 4546.45  106.19
  -7  -1   3 4618.64  109.29
   7  -1  -3 4749.52  108.49
   7  -1  -3 4504.35  106.89
  -7   1   3 4448.96  106.49
   7   1  -3 4548.35  108.19
  -7   1   3 4679.73  106.99
  -7   1   3 4579.04  108.39
   7   1  -3 4525.85  106.89
   7   1  -3 4505.15  106.59
  -7   1   3 4718.73  109.19
   7   1  -3 4616.14  108.59
  -6  -1   3  652.53   17.30
  -6  -1   3  641.34   19.50
  -6  -1   3  674.33   16.90
   6  -1  -3  656.33   18.80
   6  -1  -3  653.03   17.50
   6  -1  -3  697.03   20.30
  -6  -1   3  678.33   18.70
  -6  -1   3  654.93   19.90
   6  -1  -3  660.13   17.20
  -6   1   3  651.93   17.20
   6   1  -3  666.53   18.90
  -6   1   3  689.13   20.30
   6   1  -3  657.73   19.30
  -6   1   3  648.74   17.50
  -6   1   3  651.03   19.20
   6   1  -3  628.34   17.00
   6   1  -3  645.04   17.60
   5  -1  -3  753.22   19.20
  -5  -1   3  652.63   24.80
  -5  -1   3  774.42   19.10
   5  -1  -3  766.02   21.10
   5  -1  -3  770.12   20.40
  -5  -1   3  758.02   20.90
  -5  -1   3  777.22   20.20
  -5   1   3  777.42   20.60
  -5   1   3  749.92   18.90
   5   1  -3  768.42   19.40
   5   1  -3  762.12   21.20
  -5   1   3  721.43   25.40
   5   1  -3  765.22   20.20
  -4  -1   3    9.30    3.90
   4  -1  -3   21.10    3.00
   4  -1  -3    6.20    3.60
  -4  -1   3    7.80    4.20
  -4  -1   3   10.90    2.90
  -4  -1   3   18.10    2.40
   4  -1  -3    8.50    3.30
  -4  -1   3    6.80    2.10
   4  -1  -3   13.50    2.60
   4   1  -3    8.40    4.10
  -4   1   3   12.60    2.50
   4   1  -3   18.40    2.80
   4   1  -3   11.50    3.10
   4   1  -3    6.50    3.50
  -4   1   3    7.90    3.80
  -4   1   3   12.10    2.20
   4   1  -3   18.50    2.60
  -4   1   3    4.60    3.70
   3  -1  -3  315.57    8.50
  -3  -1   3  306.47    9.50
  -3  -1   3  331.17   11.10
   3  -1  -3  302.67    9.80
   3  -1  -3  317.27    8.80
  -3  -1   3  311.57   10.10
  -3  -1   3  304.77    8.20
   3  -1  -3  285.77   10.40
  -3  -1   3  310.27    8.60
   3   1  -3  294.97    9.90
  -3   1   3  308.57    8.40
   3   1  -3  305.37    8.20
   3   1  -3  312.57    8.70
   3   1  -3  312.07   10.90
  -3   1   3  301.57   10.20
  -3   1   3  320.57    8.80
   3   1  -3  290.37   10.50
  -2  -1   3  382.36   11.20
   2  -1  -3  382.96    9.60
  -2  -1   3  388.96   10.60
  -2  -1   3  368.56    9.40
  -2  -1   3  379.96   10.50
   2   1  -3  384.46   10.50
   2   1  -3  379.06    9.60
   2   1  -3  383.86    9.80
  -2   1   3  390.66   10.90
   2   1  -3  380.76   10.50
  -2   1   3  384.86    9.80
  -2   1   3  335.07    9.80
   2   1  -3  374.66   11.20
   1  -1  -3 2461.75   57.99
  -1  -1   3 2446.16   57.29
  -1  -1   3 2465.85   57.49
  -1  -1   3 2600.74   58.39
   1  -1  -3 2433.96   57.09
   1  -1  -3 2500.55   57.49
  -1  -1   3 2521.15   57.69
   1  -1  -3 2453.25   57.29
   1   1  -3 2451.75   58.09
   1   1  -3 2483.85   57.29
  -1   1   3 2485.45   57.39
   1   1  -3 2492.35   57.69
   1   1  -3 2541.25   58.39
   1   1  -3 2461.45   57.49
  -1   1   3 2410.16   57.99
   0  -1  -3   60.99    2.40
   0  -1   3   61.69    2.20
   0  -1   3   54.99    2.30
   0  -1   3   62.39    2.30
   0  -1  -3   66.19    2.20
   0  -1   3   66.09    3.90
   0  -1  -3   61.19    2.70
   0  -1  -3   63.59    2.70
   0   1   3   63.49    2.70
   0   1   3   54.59    2.00
   0   1   3   54.39    2.20
   0   1  -3   66.69    2.60
   0   1  -3   63.59    2.20
   0   1  -3   64.19    3.80
   0   1  -3   62.09    2.20
   1  -1   3 2739.93   63.59
  -1  -1  -3 2755.32   64.29
   1  -1   3 2865.71   64.79
  -1  -1  -3 2698.13   63.49
  -1  -1  -3 2656.23   63.39
   1  -1   3 2766.72   63.59
   1   1   3 2854.61   64.49
  -1   1  -3 2713.53   63.59
   1   1   3 2747.82   63.49
  -1   1  -3 2752.12   63.69
  -2  -1  -3 2851.41   66.29
  -2  -1  -3 2981.80   67.69
   2  -1   3 2881.71   66.39
   2  -1   3 2922.21   66.29
  -2  -1  -3 2840.92   66.19
   2  -1   3 2894.41   66.39
  -2  -1  -3 2955.80   67.59
   2   1   3 2897.91   66.19
  -2   1  -3 2852.61   66.39
   2   1   3 2832.32   66.19
   2   1   3 3010.60   67.49
  -2   1  -3 2871.71   66.49
  -2   1  -3 2437.46   66.59
  -2   1  -3 2954.00   67.79
  -3  -1  -3  121.89    6.30
   3  -1   3  124.29    4.20
  -3  -1  -3  120.39    3.80
   3  -1   3  116.99    5.10
  -3  -1  -3  122.59    4.30
  -3  -1  -3  119.99    4.30
   3  -1   3  101.79    6.40
  -3   1  -3  115.69    6.90
   3   1   3  128.09    4.10
   3   1   3  123.29    4.10
  -3   1  -3  128.79    7.30
   3   1   3  124.89    6.80
  -3   1  -3  120.99    5.10
  -3   1  -3  124.69    4.30
  -3   1  -3  118.99    4.60
  -4  -1  -3    7.70    3.50
   4  -1   3    8.20    2.60
   4  -1   3    8.30    2.00
  -4  -1  -3   11.90    1.90
   4  -1   3    8.70    1.80
  -4  -1  -3    4.40    2.10
   4   1   3    7.90    3.40
  -4   1  -3    8.10    2.50
  -4   1  -3    6.30    3.40
   4   1   3    9.50    2.00
  -4   1  -3    9.30    2.20
   4   1   3    9.10    1.70
  -4   1  -3    7.60    1.90
  -5  -1  -3  275.87    9.00
   5  -1   3  282.37    9.50
   5  -1   3  294.67    8.20
   5  -1   3  296.57    8.40
  -5  -1  -3  292.67    8.30
  -5  -1  -3  285.67   10.80
  -5   1  -3  293.87    8.70
  -5   1  -3  282.27    8.20
  -5   1  -3  275.17    9.40
   5   1   3  281.47   10.30
  -5   1  -3  229.98   12.60
   5   1   3  248.78    9.50
   5   1   3  292.57    8.00
   5   1   3  281.57    8.10
  -6  -1  -3  771.22   19.50
   6  -1   3  769.92   19.50
   6  -1   3  706.83   21.00
  -6  -1  -3  776.62   21.80
   6  -1   3  796.12   20.90
  -6  -1  -3  767.32   20.30
   6   1   3  774.62   19.30
  -6   1  -3  772.62   19.50
   6   1   3  764.42   20.50
   6   1   3  760.32   21.60
  -6   1  -3  766.22   19.80
  -6   1  -3  757.92   20.80
  -6   1  -3  776.82   22.40
   6   1   3  784.62   19.20
   7  -1   3   88.19    4.90
  -7  -1  -3  100.49    9.80
  -7  -1  -3   88.59    5.20
  -7  -1  -3   80.59    6.70
   7  -1   3   84.49    5.10
  -7  -1  -3   85.89    8.90
   7  -1   3   88.89    7.40
  -7   1  -3   85.39    7.40
   7   1   3   85.19    6.90
  -7   1  -3   93.89    5.30
   7   1   3   91.59    5.10
  -7   1  -3   74.19    8.10
  -7   1  -3   98.29    6.10
   7   1   3   88.89    4.90
   7   1   3   78.19    7.90
   8  -1   3  171.48    7.50
   8  -1   3  179.48   10.20
  -8  -1  -3  177.38   12.50
  -8  -1  -3  190.38    7.60
   8  -1   3  184.58    7.00
  -8  -1  -3  173.58   11.30
  -8  -1  -3  175.28    9.10
  -8   1  -3  175.78   11.40
   8   1   3  156.28    9.70
   8   1   3  170.98   11.40
   8   1   3  191.58    7.30
   8   1   3  179.08    7.10
  -8   1  -3  196.98    8.40
  -8   1  -3  187.08    7.50
  -8   1  -3  178.88    9.90
  -9  -1  -3   -5.00    8.20
  -9  -1  -3   -1.20    5.00
  -9  -1  -3    6.40    3.70
   9  -1   3    7.00    3.60
  -9  -1  -3   12.70    6.10
   9  -1   3   10.40    6.50
   9  -1   3   -1.60    3.60
  -9   1  -3   -9.40    6.40
   9   1   3   -1.90    5.30
  -9   1  -3    0.90    3.30
  -9   1  -3    8.90    6.00
   9   1   3    3.90    3.60
   9   1   3    6.40    3.40
   9   1   3   12.60    7.20
  -9   1  -3    8.30    4.70
  10  -1   3  210.88   13.50
  10  -1   3  193.68    8.70
 -10  -1  -3  237.28   13.80
  10  -1   3  201.98    8.80
 -10  -1  -3  201.08   12.00
 -10  -1  -3  225.28    9.10
 -10   1  -3  216.28   12.40
  10   1   3  195.48   12.50
 -10   1  -3  198.28   10.50
  10   1   3  207.48    8.80
  10   1   3  205.78    8.90
 -10   1  -3  220.18    9.00
 -10   1  -3  214.28   15.00
  11  -1   3  185.18   14.00
 -11  -1  -3  184.58   12.60
 -11  -1  -3  184.28   11.00
  11  -1   3  179.28    9.10
  11  -1   3  179.58    8.70
 -11  -1  -3  187.48   14.80
  11   1   3  195.28    8.70
 -11   1  -3  186.98   14.50
  11   1   3  195.68    9.20
 -11   1  -3  190.08    8.90
 -11   1  -3  209.98   13.00
 -12  -1  -3   -4.70    9.90
  12  -1   3   -5.10    4.80
  12  -1   3    7.20    4.80
 -12  -1  -3   -5.90    5.40
 -12  -1  -3   10.00    7.80
  12   1   3    1.30    4.60
 -12   1  -3   -6.10    8.90
 -12   1  -3    3.60    5.50
  12   1   3   13.20    5.30
 -13  -1  -3   15.10    6.30
  13  -1   3    3.10    5.10
 -13  -1  -3   22.00    8.20
 -13  -1  -3    9.20   10.30
  13   1   3   14.40    5.00
  13   1   3   10.80    5.10
 -13   1  -3   15.10   10.20
 -13   1  -3   14.60    6.50
 -14  -1  -3   24.20    7.40
  14  -1   3    7.30    6.40
 -14  -1  -3   11.40   12.60
  14   1   3    8.50    5.00
 -14   1  -3    7.30    7.10
 -14   1  -3   13.10   12.00
 -15  -1  -3    8.90    7.80
 -15  -1  -3   37.10   14.20
 -15   1  -3   12.40    7.00
 -15   1  -3  -20.40   13.10
 -15  -2   3   42.90   12.30
  15  -2  -3   50.69   13.00
  15  -2  -3   38.30    9.30
 -15  -2   3   72.89   10.20
  15   2  -3   34.40   12.50
 -15   2   3   46.70    7.10
  15   2  -3   38.70    9.20
  14  -2  -3  399.36   23.10
 -14  -2   3  281.57   22.00
  14  -2  -3  345.87   16.20
 -14  -2   3  355.16   15.70
  14   2  -3  352.96   15.50
  14   2  -3  340.57   21.00
 -14   2   3  353.36   15.30
  13  -2  -3   62.29   10.00
 -13  -2   3   74.19    9.90
 -13  -2   3   78.39   13.50
 -13  -2   3   72.69   11.60
  13  -2  -3   72.29   12.50
  13   2  -3   68.19   12.40
 -13   2   3   65.49   11.60
 -13   2   3   71.49    9.50
  13   2  -3   49.60    7.50
 -12  -2   3   34.10    6.40
  12  -2  -3   31.60    6.60
 -12  -2   3   28.60    7.90
  12  -2  -3   24.00   11.20
 -12  -2   3   28.00    9.70
 -12   2   3   52.19   10.50
  12   2  -3   34.10    6.40
  12   2  -3   63.99   12.30
 -12   2   3   29.70    6.10
 -11  -2   3   20.60    6.80
 -11  -2   3   17.20    8.70
 -11  -2   3   27.30    5.70
  11  -2  -3   19.60    6.20
  11  -2  -3   29.30    9.70
  11  -2  -3    3.30    6.60
 -11   2   3   20.10    7.90
 -11   2   3   21.10    5.40
  11   2  -3   20.60    5.20
  10  -2  -3  419.76   19.50
 -10  -2   3  391.76   12.90
  10  -2  -3  382.56   13.20
 -10  -2   3  392.26   19.90
  10  -2  -3  411.26   13.90
 -10  -2   3  408.16   13.40
  10  -2  -3  416.36   16.60
 -10  -2   3  404.96   15.40
 -10   2   3  387.56   18.80
  10   2  -3  420.06   14.10
  10   2  -3  382.16   13.40
 -10   2   3  409.66   16.10
  10   2  -3  417.16   16.60
 -10   2   3  398.86   13.70
   9  -2  -3    6.30    7.00
   9  -2  -3   -2.30    6.70
  -9  -2   3    2.60    7.70
  -9  -2   3    9.60    5.10
  -9  -2   3   -0.60    6.60
  -9  -2   3   -2.30    3.50
   9  -2  -3   -3.90    3.90
   9  -2  -3    2.50    4.20
  -9  -2   3   -1.40    4.20
   9   2  -3    4.60    4.10
  -9   2   3    2.80    6.90
  -9   2   3    8.50    4.50
   9   2  -3   -1.70    6.80
   9   2  -3    7.20    5.50
  -9   2   3   -0.50    3.90
   9   2  -3   -3.60    4.20
  -8  -2   3   18.10    6.70
  -8  -2   3   26.50    4.30
  -8  -2   3   27.70    5.00
   8  -2  -3   20.10    4.50
  -8  -2   3   25.80    7.50
   8  -2  -3   29.90    6.60
   8  -2  -3   27.60    3.80
   8  -2  -3   25.70    6.90
  -8  -2   3   29.00    3.90
  -8   2   3   28.50    4.10
  -8   2   3   27.50    7.10
   8   2  -3   24.00    4.80
   8   2  -3   20.70    6.40
  -8   2   3   28.60    5.00
   8   2  -3   32.00    5.60
   8   2  -3   22.80    4.00
   7  -2  -3   77.49    9.60
   7  -2  -3   59.99    5.40
   7  -2  -3   74.79    5.40
  -7  -2   3   54.99    7.80
  -7  -2   3   66.09    5.60
  -7  -2   3   52.29    8.90
  -7  -2   3   67.29    4.90
   7  -2  -3   53.29    7.20
  -7   2   3   70.39    5.40
   7   2  -3   54.69    5.50
   7   2  -3   55.19    7.00
   7   2  -3   48.40    5.50
  -7   2   3   53.49    8.50
  -7   2   3   58.79    6.20
   7   2  -3   58.19    8.00
   7   2  -3   53.19    7.80
   6  -2  -3  174.68   10.20
   6  -2  -3  171.48    6.90
   6  -2  -3  164.58    9.20
  -6  -2   3  150.18    9.30
  -6  -2   3  174.98    8.00
   6  -2  -3  172.88    7.60
  -6  -2   3  166.58    7.30
  -6  -2   3  163.38   10.20
  -6  -2   3  163.78    6.20
   6   2  -3  162.98   10.60
  -6   2   3  185.98    7.70
   6   2  -3  174.88    8.10
  -6   2   3  173.08   10.20
   6   2  -3  160.08    6.70
   6   2  -3  184.28   10.00
  -6   2   3  182.88    7.00
  -5  -2   3  124.59    5.80
  -5  -2   3  133.89    5.40
   5  -2  -3  135.29    9.20
  -5  -2   3  142.09    9.20
   5  -2  -3  131.49    5.50
  -5  -2   3  134.29    8.70
   5  -2  -3  138.09    6.10
  -5  -2   3  143.79    6.70
   5   2  -3  130.69    5.70
   5   2  -3  133.59    5.10
   5   2  -3  145.09   10.40
   5   2  -3  133.89    7.10
  -5   2   3  140.09    6.10
  -5   2   3  144.39    5.60
   5   2  -3  145.89    8.50
  -4  -2   3  315.07    9.30
   4  -2  -3  313.47   11.50
   4  -2  -3  328.47   10.90
   4  -2  -3  317.27    9.20
  -4  -2   3  324.37    9.00
  -4  -2   3  329.47   11.30
  -4  -2   3  311.37   11.60
   4  -2  -3  329.87    9.70
  -4  -2   3  317.17    9.90
  -4   2   3  324.77    9.50
  -4   2   3  320.27    9.10
   4   2  -3  326.67   10.10
  -4   2   3  322.07   10.10
   4   2  -3  317.57   11.80
   4   2  -3  320.67    8.80
   4   2  -3  298.37    9.50
   4   2  -3  288.17   12.00
  -4   2   3  306.37   12.70
   3  -2  -3   98.09    6.30
  -3  -2   3   91.29    3.80
   3  -2  -3   95.29    4.00
  -3  -2   3   90.19    5.60
   3  -2  -3   85.29    4.50
  -3  -2   3   86.19    4.30
  -3  -2   3   84.69    6.60
  -3   2   3   87.79    4.80
  -3   2   3   85.99    6.20
  -3   2   3   90.49    5.10
   3   2  -3   88.29    4.50
   3   2  -3   89.59    6.80
  -3   2   3   95.89    4.20
   3   2  -3   96.39    5.10
   3   2  -3   86.09    3.70
   3   2  -3   95.29    5.60
  -2  -2   3 1725.73   41.90
   2  -2  -3 1728.83   41.70
   2  -2  -3 1728.63   40.20
  -2  -2   3 1667.93   40.40
  -2  -2   3 1684.13   41.00
  -2  -2   3 1738.83   40.20
   2  -2  -3 1691.83   40.40
   2  -2  -3 1694.83   40.50
   2   2  -3 1649.63   40.10
   2   2  -3 1725.53   41.00
   2   2  -3 1691.63   41.00
   2   2  -3 1702.63   42.00
  -2   2   3 1669.23   40.10
  -2   2   3 1688.73   40.40
  -2   2   3 1767.92   40.50
  -2   2   3 1729.13   41.60
   2   2  -3 1683.33   40.40
   1  -2  -3 3328.87   77.99
   1  -2  -3 3249.87   78.89
  -1  -2   3 3317.67   77.99
   1  -2  -3 3337.97   77.79
  -1  -2   3 3396.56   77.79
  -1  -2   3 3513.35   79.49
   1  -2  -3 3323.57   77.99
   1   2  -3 3303.17   77.79
  -1   2   3 3312.57   77.69
  -1   2   3 3346.67   78.09
   1   2  -3 3376.06   79.39
  -1   2   3 3392.06   77.99
   1   2  -3 3343.67   78.19
  -1   2   3 3356.86   78.69
   1   2  -3 3417.66   78.09
   0  -2  -3 4893.51  114.39
   0  -2  -3 4871.11  113.79
   0  -2   3 4863.81  114.09
   0  -2   3 5084.89  115.39
   0  -2  -3 4934.11  114.89
   0  -2   3 4912.71  113.99
   0  -2   3 4979.90  113.89
   0  -2  -3 4950.50  114.39
   0  -2  -3 4809.12  113.99
   0   2   3 4914.81  113.99
   0   2   3 5006.70  114.39
   0   2   3 4987.80  114.39
   0   2  -3 4848.81  113.89
   0   2  -3 4997.80  114.19
   0   2  -3 4951.80  113.99
   0   2  -3 5001.80  115.39
   0   2   3 4898.91  113.79
  -1  -2  -3 1290.27   30.70
   1  -2   3 1321.97   30.90
   1  -2   3 1310.27   31.10
  -1  -2  -3 1282.17   32.10
   1  -2   3 1282.97   30.70
  -1  -2  -3 1283.27   31.00
   1  -2   3 1305.87   32.50
  -1  -2  -3 1326.07   31.80
  -1   2  -3 1264.27   30.90
   1   2   3 1286.07   30.70
   1   2   3 1284.77   30.90
   1   2   3 1287.67   30.60
  -1   2  -3 1321.97   31.20
  -1   2  -3 1330.17   32.70
   1   2   3 1353.46   32.20
  -2  -2  -3  352.86   11.00
  -2  -2  -3  333.57    9.20
   2  -2   3  334.97    9.30
  -2  -2  -3  327.87    8.80
  -2  -2  -3  324.57   10.80
   2  -2   3  342.67   11.00
   2  -2   3  341.27    9.10
   2   2   3  338.47   11.00
   2   2   3  329.47    8.70
  -2   2  -3  339.07    9.50
   2   2   3  351.36   10.80
   2   2   3  343.07    9.00
  -2   2  -3  335.57    9.10
   2   2   3  324.37    8.20
  -2   2  -3  336.97   11.20
  -3  -2  -3  410.76   10.90
   3  -2   3  410.56   10.80
   3  -2   3  414.76   11.00
  -3  -2  -3  402.86   12.70
   3  -2   3  415.96   11.00
  -3  -2  -3  411.36   13.00
  -3  -2  -3  419.16   10.50
  -3   2  -3  404.06   12.90
  -3   2  -3  402.76   10.80
  -3   2  -3  350.86   16.90
  -3   2  -3  420.46   11.20
   3   2   3  415.46   10.40
   3   2   3  415.36   10.80
   3   2   3  359.16   16.20
   3   2   3  422.16   13.20
  -4  -2  -3   47.70    6.80
   4  -2   3   53.29    3.60
  -4  -2  -3   55.89    2.50
  -4  -2  -3   54.99    3.30
   4  -2   3   51.69    4.60
  -4  -2  -3   47.60    6.70
   4  -2   3   62.29    4.20
  -4  -2  -3   55.29    4.10
   4   2   3   55.49    3.70
   4   2   3   53.49    6.20
  -4   2  -3   59.89    3.90
  -4   2  -3   41.30    5.60
  -4   2  -3   49.70    7.30
  -4   2  -3   49.40    6.10
   5  -2   3    2.80    2.70
  -5  -2  -3    0.10    2.50
  -5  -2  -3    2.10    1.80
  -5  -2  -3    1.30    2.10
   5  -2   3   -3.50    3.10
   5  -2   3   -2.80    2.10
  -5  -2  -3    4.40    5.30
  -5  -2  -3    2.50    4.40
   5   2   3    2.20    2.40
  -5   2  -3   -4.10    2.90
   5   2   3   -1.60    2.00
  -5   2  -3    0.40    5.10
   5   2   3   -1.60    2.50
  -5   2  -3    2.50    2.40
  -5   2  -3    3.10    4.70
   5   2   3   -3.50    4.50
  -6  -2  -3   12.20    3.00
   6  -2   3    8.70    4.00
  -6  -2  -3   16.80    2.70
  -6  -2  -3   13.50    2.60
   6  -2   3   18.00    3.00
   6  -2   3   10.00    3.20
  -6  -2  -3   15.10    5.40
  -6  -2  -3   19.10    6.20
   6   2   3   13.60    2.90
   6   2   3    9.90    5.10
   6   2   3   11.20    3.00
  -6   2  -3   18.80    3.60
  -6   2  -3   12.10    4.00
  -6   2  -3    5.40    5.40
  -6   2  -3   15.20    3.20
  -6   2  -3    9.40    6.10
  -7  -2  -3  440.76   12.80
   7  -2   3  439.36   12.50
   7  -2   3  431.26   12.80
  -7  -2  -3  423.26   15.60
  -7  -2  -3  456.25   17.20
  -7  -2  -3  432.06   12.70
   7  -2   3  430.76   14.20
  -7  -2  -3  440.06   12.30
  -7   2  -3  444.56   13.40
  -7   2  -3  423.76   16.00
  -7   2  -3  422.46   17.10
   7   2   3  435.66   12.40
   7   2   3  445.46   13.00
  -7   2  -3  433.26   14.00
  -7   2  -3  443.06   12.70
   7   2   3  435.76   15.70
   7   2   3  440.86   12.60
  -8  -2  -3   74.69    5.90
  -8  -2  -3   65.09    9.90
  -8  -2  -3   78.19   11.50
   8  -2   3   84.89    6.00
  -8  -2  -3   73.19    6.20
   8  -2   3   58.19    6.00
  -8  -2  -3   78.79    5.30
   8  -2   3   82.19    8.60
  -8   2  -3   81.09    5.90
  -8   2  -3   78.49    8.10
  -8   2  -3   71.49    7.20
  -8   2  -3   74.99   11.60
   8   2   3   74.69    5.80
   8   2   3   64.39    9.40
   8   2   3   80.99    6.90
   8   2   3   68.69    5.90
  -9  -2  -3  142.19   13.30
   9  -2   3  133.59   10.90
   9  -2   3  143.89    7.80
  -9  -2  -3  150.18    7.30
   9  -2   3  152.18    8.00
  -9  -2  -3  145.69   12.10
  -9  -2  -3  136.89    7.50
  -9   2  -3  155.98   10.00
   9   2   3  163.78   12.60
  -9   2  -3  135.29   12.40
  -9   2  -3  152.48    7.80
   9   2   3  150.28    7.60
   9   2   3  144.99    7.50
  -9   2  -3  153.28    8.40
   9   2   3  157.98    9.10
  10  -2   3   72.09    6.80
 -10  -2  -3   73.29    8.20
  10  -2   3   68.69    8.80
 -10  -2  -3   79.59    7.10
 -10  -2  -3   71.99    9.80
 -10  -2  -3   83.19    6.40
  10  -2   3   68.89    6.80
 -10   2  -3   78.19   10.10
  10   2   3   68.79    8.80
 -10   2  -3   79.39    9.50
 -10   2  -3   76.89    9.50
  10   2   3   69.49    6.80
  10   2   3   76.99    7.20
 -11  -2  -3   38.60    5.80
  11  -2   3   37.10    5.50
  11  -2   3   35.30    8.80
 -11  -2  -3   39.10    9.70
  11  -2   3   32.10    5.30
 -11  -2  -3   27.90    6.40
 -11   2  -3   43.80    8.10
  11   2   3   24.40    5.00
 -11   2  -3   37.30    5.90
  11   2   3   38.10    5.60
 -12  -2  -3   24.20    7.00
  12  -2   3   24.70    5.40
 -12  -2  -3   24.20   11.10
 -12  -2  -3   24.60    6.10
 -12   2  -3   15.50    5.80
  12   2   3   15.90    5.70
  12   2   3   16.30    4.80
 -12   2  -3   11.80    8.30
  13  -2   3  119.69    9.70
 -13  -2  -3  117.99   10.80
 -13  -2  -3  148.89   18.40
 -13   2  -3  115.89   16.70
  13   2   3  111.69    8.50
 -13   2  -3  116.89   10.50
  14  -2   3  161.28   11.90
 -14  -2  -3  161.28   12.50
 -14  -2  -3  180.38   20.70
 -14   2  -3  177.48   12.00
 -14   2  -3  168.08   19.30
  15   3  -3   14.60    8.70
  14  -3  -3   17.40    8.40
 -14  -3   3    9.70    6.70
 -14  -3   3   26.00   13.40
  14   3  -3   21.70    8.40
  14   3  -3   26.20    8.50
 -14   3   3    9.60   11.80
 -14   3   3    2.10    6.30
 -13  -3   3  120.69   10.30
  13  -3  -3  130.79   18.90
  13  -3  -3  118.49   11.30
 -13  -3   3  142.39   17.10
 -13   3   3  116.49    9.80
 -13   3   3  108.59   17.30
  13   3  -3  110.09   11.30
  13   3  -3  135.49   14.60
 -12  -3   3    0.30    6.00
  12  -3  -3   16.50   10.80
 -12  -3   3    4.20    7.00
  12  -3  -3    9.90    6.90
 -12  -3   3    3.20   10.30
  12   3  -3    5.80    7.20
  12   3  -3    7.00    6.40
 -12   3   3   14.90    6.00
 -12   3   3   -3.00    9.40
  11  -3  -3   34.50   10.40
  11  -3  -3   36.30    7.20
 -11  -3   3   10.40    9.10
 -11  -3   3   34.30    5.80
 -11  -3   3   18.20    6.80
 -11   3   3   26.20    5.70
 -11   3   3    8.00   14.90
  11   3  -3   32.30    7.40
  11   3  -3   34.40    7.80
 -10  -3   3   37.40    6.30
 -10  -3   3   39.20   10.00
  10  -3  -3   38.10    9.80
 -10  -3   3   35.00    5.90
  10  -3  -3   32.10    8.30
 -10   3   3   41.80    5.90
 -10   3   3   47.20    8.20
  10   3  -3   40.30    6.00
  10   3  -3   41.10    7.00
   9  -3  -3  212.98   15.20
  -9  -3   3  206.68   14.00
  -9  -3   3  214.48    9.70
   9  -3  -3  193.78   13.20
  -9  -3   3  195.18    8.80
   9  -3  -3  206.58    8.60
  -9  -3   3  199.08   10.40
   9  -3  -3  217.08   10.00
  -9   3   3  215.48    9.50
   9   3  -3  181.18    9.50
  -9   3   3  201.28   12.60
   9   3  -3  232.18   10.40
   9   3  -3  214.28   11.60
  -8  -3   3  687.53   19.10
   8  -3  -3  694.93   19.60
   8  -3  -3  652.93   18.90
  -8  -3   3  667.33   24.20
  -8  -3   3  696.93   19.90
   8  -3  -3  708.33   23.90
  -8  -3   3  667.13   18.40
   8  -3  -3  674.53   21.50
  -8  -3   3  694.13   22.90
  -8   3   3  680.73   21.60
   8   3  -3  666.63   19.10
   8   3  -3  699.63   22.70
   8   3  -3  670.43   20.20
  -8   3   3  680.03   19.80
   8   3  -3  677.13   19.30
  -8   3   3  693.53   18.90
  -8   3   3  661.83   23.10
   8   3  -3  679.93   24.20
   7  -3  -3 1605.74   42.90
  -7  -3   3 1561.14   38.30
  -7  -3   3 1475.45   40.70
  -7  -3   3 1579.34   42.60
   7  -3  -3 1505.05   38.50
  -7  -3   3 1603.24   39.10
  -7  -3   3 1569.04   41.70
   7  -3  -3 1535.85   40.50
   7  -3  -3 1593.94   39.40
  -7   3   3 1550.44   42.30
   7   3  -3 1590.84   39.70
  -7   3   3 1591.04   38.70
   7   3  -3 1545.85   41.40
   7   3  -3 1616.34   43.10
   7   3  -3 1579.84   38.10
  -7   3   3 1596.14   40.70
  -7   3   3 1586.44   39.30
   7   3  -3 1575.04   38.90
  -6  -3   3  406.76   12.70
   6  -3  -3  411.76   12.70
   6  -3  -3  417.96   12.40
  -6  -3   3  413.06   13.10
   6  -3  -3  410.16   14.60
  -6  -3   3  407.46   12.00
  -6  -3   3  402.66   14.90
  -6  -3   3  392.16   15.90
   6  -3  -3  430.26   16.50
   6   3  -3  412.36   16.40
  -6   3   3  402.46   13.00
   6   3  -3  419.96   13.30
   6   3  -3  393.66   12.60
  -6   3   3  417.36   14.30
  -6   3   3  403.76   16.20
  -6   3   3  415.16   12.40
   6   3  -3  428.06   11.90
   6   3  -3  406.16   15.30
   5  -3  -3  200.28    7.90
  -5  -3   3  201.88   10.50
  -5  -3   3  202.78    7.70
   5  -3  -3  198.98    9.80
   5  -3  -3  191.68    7.50
  -5  -3   3  199.98    7.30
   5  -3  -3  210.88   10.80
  -5  -3   3  194.58   11.10
   5   3  -3  197.58    8.50
  -5   3   3  205.98    9.30
   5   3  -3  185.58    7.80
   5   3  -3  209.78    9.90
  -5   3   3  209.38   11.50
   5   3  -3  200.48   11.40
  -5   3   3  199.38    7.50
   5   3  -3  200.28    7.10
  -5   3   3  208.68    8.40
   4  -3  -3  118.59    6.00
  -4  -3   3  117.79    5.40
  -4  -3   3  113.79    7.70
  -4  -3   3  120.89    9.70
  -4  -3   3  112.09    5.70
   4  -3  -3  118.29    5.30
   4  -3  -3  111.09    8.40
   4   3  -3  118.39   10.10
   4   3  -3  108.49    6.10
   4   3  -3  113.29    5.30
  -4   3   3  113.89    8.80
  -4   3   3  118.29    6.40
  -4   3   3  104.89    7.00
   4   3  -3  108.29    6.60
   4   3  -3  124.39    7.60
  -4   3   3  111.19    5.60
  -3  -3   3  446.36   14.80
  -3  -3   3  428.46   12.40
   3  -3  -3  373.56   14.30
   3  -3  -3  431.76   12.90
  -3  -3   3  429.56   13.50
  -3  -3   3  434.66   11.80
   3  -3  -3  429.26   11.90
   3  -3  -3  426.16   12.30
   3   3  -3  437.86   13.10
  -3   3   3  425.86   11.80
   3   3  -3  428.36   13.60
   3   3  -3  461.95   15.70
  -3   3   3  433.76   12.50
  -3   3   3  417.56   13.00
   3   3  -3  433.36   12.50
  -3   3   3  457.95   14.80
   3   3  -3  435.36   11.70
   2  -3  -3  222.78    7.10
   2  -3  -3  214.28    7.50
  -2  -3   3  219.78    7.50
   2  -3  -3  216.68    8.20
  -2  -3   3  220.08    7.20
  -2  -3   3  220.68   10.50
  -2  -3   3  222.48    8.60
   2   3  -3  233.28    8.60
  -2   3   3  207.98   10.90
   2   3  -3  215.58    6.90
  -2   3   3  220.68    7.00
   2   3  -3  233.08   10.80
  -2   3   3  213.98    7.70
  -2   3   3  232.78    8.50
   2   3  -3  218.68    7.50
  -1  -3   3   15.70    2.50
  -1  -3   3   19.10    3.10
  -1  -3   3   14.80    4.60
   1  -3  -3   19.20    3.10
   1  -3  -3   19.00    2.60
   1  -3  -3   12.40    3.30
   1  -3  -3   17.30    4.20
  -1  -3   3   18.80    3.60
  -1   3   3   17.30    2.60
   1   3  -3   17.90    3.10
  -1   3   3   16.20    3.00
   1   3  -3   18.00    3.40
   1   3  -3   16.00    2.40
   1   3  -3   18.80    5.10
  -1   3   3    9.10    4.00
  -1   3   3   20.70    3.60
   0  -3  -3    5.90    2.70
   0  -3   3    0.80    2.70
   0  -3  -3    2.00    3.30
   0  -3   3    3.00    2.20
   0  -3  -3    6.20    3.70
   0  -3   3    4.90    2.90
   0  -3   3   -3.90    4.30
   0  -3  -3    1.50    2.00
   0   3  -3    3.30    2.90
   0   3  -3   -4.30    4.20
   0   3   3    5.10    2.20
   0   3   3   -3.90    3.20
   0   3  -3    1.50    2.30
   0   3   3    0.90    3.80
   0   3   3    1.60    3.40
   1  -3   3  959.60   23.80
   1  -3   3  983.70   24.00
  -1  -3  -3  960.60   25.10
  -1  -3  -3  953.70   24.10
  -1  -3  -3  939.21   23.80
   1  -3   3  976.10   24.20
   1  -3   3  959.90   25.80
  -1  -3  -3  949.31   25.40
  -1   3  -3  938.61   23.80
   1   3   3 1007.20   24.40
  -1   3  -3  967.20   24.30
   1   3   3  973.90   23.60
   1   3   3 1009.60   25.60
  -1   3  -3  996.10   26.10
   2  -3   3   -1.10    2.90
   2  -3   3   -1.80    2.30
  -2  -3  -3    5.70    4.30
   2  -3   3    0.20    2.20
  -2  -3  -3   -3.00    1.80
  -2  -3  -3    1.30    2.40
   2  -3   3    3.50    4.50
  -2  -3  -3   -1.20    3.90
   2   3   3   -1.00    4.30
  -2   3  -3    3.00    2.70
   2   3   3   -2.20    3.90
   2   3   3   -5.30    2.30
   2   3   3    2.10    1.90
  -2   3  -3    3.90    4.30
  -2   3  -3    3.30    2.40
  -3  -3  -3  121.19    5.70
  -3  -3  -3  121.39    8.50
   3  -3   3  116.29    8.00
   3  -3   3  119.49    5.60
  -3  -3  -3  138.29    8.40
   3  -3   3  112.99    5.30
  -3  -3  -3  123.99    5.10
   3   3   3  122.69    5.80
   3   3   3  121.19    4.00
   3   3   3  130.79    7.90
  -3   3  -3  128.19    8.20
   3   3   3  123.59    4.70
  -3   3  -3  122.39    5.50
   3   3   3  121.79    8.80
  -3   3  -3  126.59    6.30
  -3   3  -3  120.89    8.60
   3   3   3  116.29    4.30
  -4  -3  -3   45.90    4.60
   4  -3   3   47.90    5.00
   4  -3   3   57.89    4.50
  -4  -3  -3   47.70    7.20
  -4  -3  -3   54.89    4.00
  -4  -3  -3   58.09    8.10
   4  -3   3   53.09    5.00
  -4   3  -3   37.70    6.20
  -4   3  -3   51.29    4.80
  -4   3  -3   53.79    8.10
  -4   3  -3   47.20    4.10
   4   3   3   55.69    7.10
   4   3   3   48.90    8.20
   4   3   3   50.99    3.70
   4   3   3   49.90    4.40
   4   3   3   47.70    2.40
   5  -3   3  423.26   12.10
   5  -3   3  431.76   12.60
  -5  -3  -3  438.86   15.20
  -5  -3  -3  421.06   12.50
  -5  -3  -3  420.96   11.80
   5  -3   3  414.96   12.90
  -5  -3  -3  421.46   15.50
   5   3   3  417.76   12.20
  -5   3  -3  421.16   12.30
   5   3   3  416.26   10.50
  -5   3  -3  408.36   16.10
   5   3   3  403.86   15.20
   5   3   3  420.26   11.40
  -5   3  -3  438.96   13.00
  -5   3  -3  428.66   15.80
  -6  -3  -3  513.25   17.70
  -6  -3  -3  528.45   15.00
   6  -3   3  527.65   14.60
  -6  -3  -3  542.35   19.30
   6  -3   3  528.65   15.80
   6  -3   3  533.75   15.10
  -6  -3  -3  522.45   14.30
   6   3   3  526.85   14.50
  -6   3  -3  513.55   14.80
   6   3   3  511.95   18.20
  -6   3  -3  511.15   19.50
  -6   3  -3  492.55   15.40
   6   3   3  531.75   13.40
  -6   3  -3  544.95   18.60
   6   3   3  515.85   14.80
  -7  -3  -3  837.72   26.90
  -7  -3  -3  824.22   21.30
  -7  -3  -3  864.61   25.70
   7  -3   3  820.42   22.80
  -7  -3  -3  805.42   20.30
  -7  -3  -3  833.72   21.90
   7  -3   3  818.02   21.60
   7  -3   3  824.82   21.90
   7   3   3  812.82   20.50
  -7   3  -3  816.72   26.60
   7   3   3  796.62   25.40
  -7   3  -3  808.22   22.60
   7   3   3  830.92   21.70
  -7   3  -3  829.32   25.50
  -7   3  -3  809.52   21.60
   7   3   3  820.22   21.50
   8  -3   3  652.93   20.10
  -8  -3  -3  649.04   17.40
  -8  -3  -3  691.83   22.40
   8  -3   3  691.33   19.00
   8  -3   3  649.24   18.50
  -8  -3  -3  663.53   24.60
  -8  -3  -3  684.53   18.90
  -8  -3  -3  683.93   18.20
   8   3   3  688.03   18.60
   8   3   3  663.43   18.00
   8   3   3  666.63   18.30
   8   3   3  639.64   21.90
  -8   3  -3  591.74   22.80
  -8   3  -3  675.93   22.90
  -8   3  -3  662.93   19.70
  -8   3  -3  698.83   18.70
  -9  -3  -3   10.60    3.60
   9  -3   3   19.50    6.70
  -9  -3  -3   17.40    9.00
   9  -3   3    1.20    4.40
   9  -3   3    8.80    4.50
  -9  -3  -3    6.90    4.20
  -9  -3  -3   10.60    4.20
   9   3   3    7.20    4.20
   9   3   3    9.00    3.90
  -9   3  -3   22.40   12.10
   9   3   3    0.60    4.40
 -10  -3  -3   -5.60    8.90
  10  -3   3   -1.10    7.40
 -10  -3  -3    2.00    4.70
  10  -3   3    6.60    4.40
  10  -3   3    0.40    4.90
 -10  -3  -3   12.70    4.30
  10   3   3    6.30    4.50
 -10   3  -3    2.30    9.00
  10   3   3    5.40    5.00
 -10   3  -3   -1.50    4.80
  11  -3   3   69.49    7.90
 -11  -3  -3   71.59   11.40
  11  -3   3   90.59   13.40
 -11  -3  -3   63.49    9.00
 -11   3  -3   64.89    8.30
  11   3   3   57.29    8.30
 -11   3  -3   61.19   10.50
  11   3   3   87.69    7.40
 -12  -3  -3   -2.30    9.70
  12  -3   3    8.70   10.20
 -12  -3  -3    8.50    6.40
 -12   3  -3    6.50    6.20
  12   3   3   21.00    5.00
 -12   3  -3    1.10   11.10
  12   3   3   11.30    5.40
 -13  -3  -3    5.60   12.20
  13  -3   3   19.90    7.30
 -13  -3  -3   19.80    7.60
  13   3   3    8.30    4.80
 -13   3  -3   13.80    6.80
 -13   3  -3   16.40   12.50
  14  -3   3   -2.50    6.60
 -14  -3  -3  -14.50   11.10
 -14  -3  -3   -4.80    7.70
 -14   3  -3   16.30   11.60
 -14   3  -3  -13.90    5.80
  14  -4  -3   15.40    9.30
 -14   4   3    8.00   13.00
  14   4  -3   25.50    9.10
 -13  -4   3   48.40   12.40
  13  -4  -3   49.40    9.30
 -13  -4   3   41.30    8.20
  13   4  -3   42.60    9.00
 -13   4   3   50.09    8.00
 -13   4   3   32.70   12.70
 -12  -4   3    5.30    6.40
  12  -4  -3   -5.00    6.70
 -12  -4   3    2.70   10.50
 -12   4   3   -2.10    6.30
  12   4  -3    0.20    7.40
 -12   4   3    2.00   10.40
  12   4  -3   -0.80    7.20
  11  -4  -3   10.80    6.50
 -11  -4   3    4.00    6.30
 -11  -4   3    7.80   10.40
  11   4  -3   15.00    6.40
 -11   4   3   10.00    5.90
  11   4  -3    7.10    6.40
 -11   4   3    3.00    9.60
 -10  -4   3  156.18   10.30
  10  -4  -3  142.89   10.60
 -10  -4   3  137.09   14.00
  10  -4  -3  162.78   12.60
 -10  -4   3  157.08   10.30
  10   4  -3  160.08   11.60
 -10   4   3  159.78   13.80
  10   4  -3  170.68   10.80
 -10   4   3  141.49    9.40
  -9  -4   3    6.70    8.40
  -9  -4   3   16.70    5.70
   9  -4  -3    9.00    8.20
   9  -4  -3    2.50    5.30
   9   4  -3   13.20    9.60
  -9   4   3    4.70    7.10
  -9   4   3    3.50    4.80
   9   4  -3   16.00    6.00
  -8  -4   3   93.49    8.60
   8  -4  -3   86.29    9.50
  -8  -4   3   92.09   15.90
   8  -4  -3   68.89   11.10
  -8   4   3   92.09    7.80
   8   4  -3   99.39    6.10
   8   4  -3   74.09   18.40
  -8   4   3   93.59   10.60
   8   4  -3   63.29    7.40
   8   4  -3   86.19    8.70
  -7  -4   3  101.29    7.60
  -7  -4   3   95.09   13.20
  -7  -4   3   97.69    6.80
   7  -4  -3  107.19    7.20
   7  -4  -3   78.29   10.40
  -7  -4   3  110.19   11.40
   7  -4  -3   96.29    7.20
  -7   4   3  104.79    8.10
   7   4  -3  113.09   12.00
   7   4  -3  104.49    7.90
  -7   4   3   98.79    6.40
   7   4  -3   86.99   11.80
  -7   4   3   92.49   11.60
   7   4  -3   96.19    6.20
   7   4  -3   96.19    7.90
  -7   4   3  104.49   10.30
  -6  -4   3  182.58   11.00
  -6  -4   3  183.78    8.90
   6  -4  -3  179.28    9.00
   6  -4  -3  181.78   11.20
   6  -4  -3  173.38    8.20
  -6  -4   3  194.88   12.90
  -6  -4   3  166.48    7.90
   6   4  -3  157.18    8.80
  -6   4   3  161.18    9.30
  -6   4   3  178.78    7.70
   6   4  -3  185.18   13.50
  -6   4   3  183.48   10.90
   6   4  -3  190.28   12.40
  -6   4   3  176.58   13.50
   6   4  -3  174.08    9.10
   6   4  -3  182.88    7.50
   5  -4  -3   56.29    5.90
  -5  -4   3   36.40    7.60
  -5  -4   3   44.50    5.40
   5  -4  -3   39.60    5.70
  -5  -4   3   41.40    7.10
  -5  -4   3   50.19    6.10
   5   4  -3   42.30    7.80
  -5   4   3   43.40    6.20
   5   4  -3   36.30    5.00
   5   4  -3   41.10    4.80
   5   4  -3   48.50    7.20
  -5   4   3   43.10    5.30
  -5   4   3   50.79    8.20
   5   4  -3   44.00    5.60
  -5   4   3   44.30    5.90
  -4  -4   3  381.96   14.10
  -4  -4   3  357.26   15.00
  -4  -4   3  367.76   11.30
   4  -4  -3  359.86   11.70
   4  -4  -3  358.36   11.40
  -4  -4   3  386.66   12.00
   4   4  -3  364.76   13.40
  -4   4   3  377.56   13.40
   4   4  -3  353.96   12.40
   4   4  -3  372.66   12.00
   4   4  -3  347.47   16.00
  -4   4   3  345.37   11.00
  -4   4   3  350.06   15.40
  -4   4   3  354.86   12.10
   4   4  -3  362.26   10.80
  -3  -4   3   -4.60    4.80
  -3  -4   3    1.10    2.70
   3  -4  -3   -2.00    4.30
   3  -4  -3    4.60    3.90
   3  -4  -3    4.30    2.90
  -3  -4   3    1.60    3.20
  -3  -4   3   -2.20    6.10
  -3   4   3    4.90    4.60
   3   4  -3    6.70    4.00
  -3   4   3   -3.80    5.20
   3   4  -3    0.80    2.60
   3   4  -3    4.60    3.40
   3   4  -3    1.00    6.20
  -3   4   3    0.50    3.10
   3   4  -3    9.30    4.60
  -3   4   3   -1.10    3.30
   2  -4  -3   81.99    8.50
  -2  -4   3   75.09    7.20
   2  -4  -3   72.89    4.90
   2  -4  -3   76.89    6.00
   2  -4  -3   77.49    7.40
  -2  -4   3   70.29    4.70
  -2  -4   3   86.89    9.50
  -2  -4   3   84.79    6.00
   2   4  -3   76.29    6.10
  -2   4   3   78.49    6.00
   2   4  -3   82.49    8.90
  -2   4   3   63.49    7.90
   2   4  -3   69.89    4.60
  -2   4   3   77.39    7.40
   2   4  -3   77.79    7.00
  -2   4   3   73.99    5.10
  -1  -4   3  707.23   19.80
  -1  -4   3  722.73   21.70
   1  -4  -3  710.43   18.60
   1  -4  -3  684.73   21.60
   1  -4  -3  717.93   20.40
  -1  -4   3  711.63   18.90
  -1  -4   3  710.93   18.60
   1  -4  -3  702.93   18.90
  -1   4   3  706.83   19.00
  -1   4   3  705.53   18.30
   1   4  -3  716.63   22.00
  -1   4   3  723.73   20.20
   1   4  -3  725.83   19.60
   1   4  -3  705.93   19.20
   1   4  -3  689.43   18.40
  -1   4   3  697.53   20.40
   0  -4   3  333.17    9.90
   0  -4  -3  321.17   10.00
   0  -4  -3  315.57   12.20
   0  -4   3  320.47   11.10
   0  -4   3  333.57   10.80
   0  -4  -3  277.17   15.70
   0  -4   3  328.37   13.50
   0  -4  -3  329.97   10.70
   0   4   3  320.97   12.30
   0   4  -3  333.17   10.10
   0   4   3  340.57   10.60
   0   4  -3  319.47   10.50
   0   4   3  325.67    9.60
   0   4  -3  324.57   13.80
   0   4   3  337.97   11.90
  -1  -4  -3  809.22   20.80
   1  -4   3  814.42   21.00
   1  -4   3  825.42   21.50
   1  -4   3  830.32   23.60
  -1  -4  -3  784.12   22.60
  -1  -4  -3  838.02   23.30
  -1  -4  -3  795.12   21.20
   1  -4   3  824.52   21.50
   1   4   3  822.82   20.60
   1   4   3  820.72   21.30
  -1   4  -3  827.52   21.00
   1   4   3  804.32   21.70
   1   4   3  824.72   23.10
  -1   4  -3  788.92   21.40
  -1   4  -3  808.62   24.10
  -2  -4  -3   10.00    3.70
   2  -4   3   10.00    5.80
   2  -4   3   10.60    3.50
   2  -4   3   10.90    3.90
  -2  -4  -3    9.40    5.10
  -2  -4  -3    5.20    5.10
   2  -4   3    6.80    2.90
  -2  -4  -3    3.10    3.00
   2   4   3    4.50    3.50
   2   4   3    3.00    4.90
  -2   4  -3   13.70    5.70
  -2   4  -3   -0.20    3.40
   2   4   3    6.10    3.20
   2   4   3   12.10    2.80
  -2   4  -3    4.60    3.20
  -2   4  -3    5.30    5.80
   2   4   3    9.00    5.50
  -3  -4  -3    8.80    5.60
  -3  -4  -3   12.60    3.30
   3  -4   3    7.80    6.00
   3  -4   3   12.90    3.40
   3  -4   3    5.50    3.70
  -3  -4  -3   11.50    3.50
  -3  -4  -3    1.70    5.40
   3  -4   3   12.70    3.70
   3   4   3    4.90    5.80
  -3   4  -3    8.50    6.10
   3   4   3    9.30    2.50
  -3   4  -3    9.50    5.80
   3   4   3   12.60    2.80
   3   4   3   12.00    3.50
  -3   4  -3    9.40    3.70
   3   4   3   13.80    6.20
   3   4   3    9.10    2.90
  -3   4  -3   10.20    3.30
  -4  -4  -3    2.90    5.40
   4  -4   3    1.30    3.40
   4  -4   3    2.20    5.70
   4  -4   3    7.10    4.10
  -4  -4  -3    8.40    3.50
   4  -4   3   11.00    4.20
  -4  -4  -3    8.20    6.30
  -4  -4  -3    6.50    3.30
   4   4   3   -0.50    2.40
  -4   4  -3    0.70    6.10
   4   4   3    2.70    3.50
   4   4   3    2.00    6.20
  -4   4  -3    5.40    4.40
   4   4   3    5.90    1.90
   4   4   3    8.20    2.80
  -4   4  -3    5.60    6.20
  -4   4  -3   10.40    3.10
   4   4   3    4.70    6.00
  -5  -4  -3  521.55   18.10
   5  -4   3  531.25   15.90
  -5  -4  -3  513.75   14.80
  -5  -4  -3  497.35   18.60
  -5  -4  -3  530.75   15.40
   5  -4   3  540.75   15.70
   5  -4   3  513.35   15.10
   5   4   3  536.85   15.30
  -5   4  -3  527.15   16.10
   5   4   3  527.85   19.30
   5   4   3  513.75   18.70
  -5   4  -3  558.14   19.20
  -5   4  -3  523.85   19.30
   5   4   3  512.05   12.90
   5   4   3  531.05   14.20
  -5   4  -3  513.95   14.80
   5   4   3  511.05   12.90
   6  -4   3   68.09    6.40
  -6  -4  -3   61.99    6.10
   6  -4   3   66.19    6.70
  -6  -4  -3   87.19   10.60
  -6  -4  -3   64.39    6.40
   6  -4   3   46.70    7.80
  -6  -4  -3   68.99    9.80
   6   4   3   63.69    4.80
  -6   4  -3   60.99    9.60
   6   4   3   68.79    6.90
  -6   4  -3   74.49   10.80
  -6   4  -3   53.69    5.40
   6   4   3   75.09   10.70
  -6   4  -3   67.19    8.00
   7  -4   3   14.10    4.50
  -7  -4  -3   19.90    8.60
   7  -4   3   21.50    5.90
  -7  -4  -3   27.30    4.70
   7  -4   3   17.90    4.30
  -7  -4  -3   16.00    4.00
  -7   4  -3   16.30    4.70
   7   4   3   13.40    4.60
  -7   4  -3   21.90    7.30
  -7   4  -3    3.20    5.00
   8  -4   3   36.60    5.50
  -8  -4  -3   36.00    9.10
   8  -4   3   47.30    7.30
   8  -4   3   53.49    6.10
  -8   4  -3   35.60    5.40
  -8   4  -3   38.80   13.10
   8   4   3   42.70    5.40
   8   4   3   37.90    5.50
  -9  -4  -3   17.60    9.00
   9  -4   3   10.90    7.30
   9  -4   3   28.90    5.40
  -9  -4  -3   17.00    5.60
  -9   4  -3    8.40    9.50
  -9   4  -3   12.30    5.30
   9   4   3   22.00    5.40
   9   4   3   18.80    4.80
 -10  -4  -3   10.70    5.80
  10  -4   3   22.20    8.20
 -10  -4  -3   -4.90   10.10
  10  -4   3    8.70    9.10
 -10   4  -3    7.30    9.60
  10   4   3    2.10    4.70
  10   4   3    1.10    5.40
 -10   4  -3   -6.70    5.00
 -11  -4  -3   61.19    9.60
  11  -4   3   51.39    7.80
 -11  -4  -3   46.40   11.60
 -11   4  -3   49.60    6.80
 -11   4  -3   64.99   12.10
  11   4   3   57.99    8.10
  12  -4   3   95.89   11.20
 -12  -4  -3  119.39   16.50
 -12  -4  -3   91.59   11.50
  12   4   3  100.79    9.00
 -12   4  -3  127.89   10.90
 -12   4  -3  140.69   17.50
 -13  -4  -3   35.90   12.40
 -13  -4  -3   18.80    7.80
  13  -4   3   24.10    8.20
 -13   4  -3    9.00    6.40
 -13   4  -3   27.80   13.90
 -12  -5   3    6.10    7.00
 -12  -5   3    8.40   11.50
  12  -5  -3   -6.90    8.10
 -12   5   3   -4.10   12.30
  12   5  -3    9.60    8.90
 -12   5   3   -0.80    5.90
  11  -5  -3  208.18   13.20
 -11  -5   3  198.08   13.10
 -11  -5   3  214.98   19.70
 -11   5   3  196.88   18.90
  11   5  -3  224.58   13.70
 -11   5   3  213.08   12.40
 -10  -5   3   17.90   11.40
  10  -5  -3   14.30    7.20
 -10  -5   3   12.10    6.70
  10   5  -3   20.70    6.50
 -10   5   3   12.70   10.40
  10   5  -3   14.70    7.60
 -10   5   3   20.60    5.80
  -9  -5   3   31.30    6.60
  -9  -5   3   31.80   10.50
   9  -5  -3   25.70    6.20
   9  -5  -3   20.80    8.40
  -9   5   3   32.00    5.70
   9   5  -3   24.40    5.10
   9   5  -3   20.60    6.00
   9   5  -3   27.20   10.90
  -9   5   3   34.40    9.10
  -8  -5   3  183.68   10.80
   8  -5  -3  181.88   13.90
   8  -5  -3  185.68   10.50
  -8  -5   3  202.98   15.90
   8   5  -3  191.38   10.70
   8   5  -3  177.58   18.40
  -8   5   3  206.48   14.20
  -8   5   3  204.48   10.30
   8   5  -3  183.38    9.10
  -7  -5   3   87.69    7.80
   7  -5  -3   90.99    9.40
  -7  -5   3   96.39   13.30
   7  -5  -3   78.59   12.20
  -7   5   3   73.59   10.90
   7   5  -3   92.29    8.60
   7   5  -3   82.49    7.90
   7   5  -3  101.79   14.80
  -7   5   3   77.09    8.00
  -6  -5   3   26.50    7.60
   6  -5  -3   20.70    5.40
  -6  -5   3   19.00    5.80
  -6   5   3   13.40    4.60
   6   5  -3   27.60   14.80
  -6   5   3   14.90    6.80
   6   5  -3   14.20    5.20
   6   5  -3   14.70    3.90
   6   5  -3   13.00    7.50
  -5  -5   3   62.89    9.20
  -5  -5   3   81.19   11.00
   5  -5  -3   65.49    8.20
  -5  -5   3   55.49    9.70
   5   5  -3   47.30    7.20
   5   5  -3   63.09    7.80
   5   5  -3   51.99    5.80
  -5   5   3   49.00    9.30
   5   5  -3   88.59   12.00
  -5   5   3   72.09    6.60
   5   5  -3   62.19    8.80
  -5   5   3   65.19    9.50
   4  -5  -3   -2.10    5.70
  -4  -5   3    9.10    4.00
  -4  -5   3    1.30    6.00
  -4  -5   3    7.10    7.70
  -4  -5   3    5.50    4.50
   4  -5  -3   -4.00    3.60
   4  -5  -3    5.20    4.70
   4   5  -3    0.30    3.50
  -4   5   3    3.00    6.00
   4   5  -3    2.60    4.70
  -4   5   3    4.60    3.70
  -4   5   3    9.10    4.60
   4   5  -3    7.00    4.80
  -4   5   3   -4.70    7.50
   4   5  -3   10.10    6.80
   4   5  -3    3.60    8.10
  -3  -5   3  465.95   14.40
   3  -5  -3  465.65   16.20
   3  -5  -3  475.35   14.60
  -3  -5   3  440.66   13.70
  -3  -5   3  490.15   16.70
   3  -5  -3  449.95   16.10
   3  -5  -3  434.76   13.80
  -3  -5   3  446.46   18.20
   3   5  -3  485.05   19.00
   3   5  -3  483.05   13.90
  -3   5   3  435.76   14.50
   3   5  -3  445.66   14.90
  -3   5   3  461.95   16.40
   3   5  -3  482.85   16.70
   3   5  -3  471.35   15.80
  -3   5   3  458.85   18.80
  -3   5   3  472.15   13.90
   2  -5  -3  341.87   13.60
  -2  -5   3  354.56   12.20
  -2  -5   3  328.57   11.10
   2  -5  -3  338.47   13.70
   2  -5  -3  352.86   12.30
  -2  -5   3  349.17   13.50
   2  -5  -3  333.97   11.60
  -2  -5   3  361.06   15.60
   2   5  -3  349.87   11.30
  -2   5   3  346.97   10.90
  -2   5   3  334.57   12.40
  -2   5   3  335.27   15.40
   2   5  -3  353.66   15.50
   2   5  -3  340.77   13.50
   2   5  -3  335.67   12.40
  -2   5   3  344.97   14.10
  -1  -5   3  104.59    9.00
   1  -5  -3   99.19    7.60
  -1  -5   3  101.79    7.50
  -1  -5   3  106.59   11.70
  -1  -5   3  115.09    6.70
   1  -5  -3  101.49    9.40
   1  -5  -3  100.29    9.30
   1  -5  -3   98.79    7.00
   1   5  -3   98.99   11.40
   1   5  -3  110.89    6.00
   1   5  -3  103.09    7.90
  -1   5   3  118.49    9.50
  -1   5   3  105.49    7.80
  -1   5   3  101.39    6.30
  -1   5   3   97.69   10.00
   0  -5   3   -1.50    6.90
   0  -5   3   -5.20    4.70
   0  -5  -3   -2.80    5.80
   0  -5   3   -3.90    3.20
   0  -5  -3    0.90    5.40
   0  -5  -3   -3.80    3.40
   0  -5  -3   -8.80    4.30
   0  -5   3   -6.00    3.80
   0   5  -3   -2.10    6.50
   0   5  -3   -5.50    3.50
   0   5   3   -5.80    3.10
   0   5   3   -4.00    4.30
   0   5   3   -2.80    5.10
   0   5  -3   -4.90    4.00
   0   5   3   -5.10    5.80
  -1  -5  -3  175.58    8.20
   1  -5   3  178.98   12.70
  -1  -5  -3  178.58    8.80
   1  -5   3  166.18    8.10
  -1  -5  -3  174.08   11.00
  -1  -5  -3  174.68   10.30
   1  -5   3  165.38    9.20
   1  -5   3  188.68    8.70
  -1   5  -3  163.78   12.40
  -1   5  -3  171.18    9.30
   1   5   3  178.88    8.80
   1   5   3  176.88   11.80
   1   5   3  161.58   11.10
  -1   5  -3  169.98   12.60
  -1   5  -3  174.18    7.50
   1   5   3  183.68    7.40
   2  -5   3  424.36   13.60
  -2  -5  -3  386.56   12.70
   2  -5   3  391.56   12.90
  -2  -5  -3  411.16   15.30
   2  -5   3  406.56   13.60
  -2  -5  -3  394.86   15.90
   2  -5   3  409.56   17.10
  -2  -5  -3  415.26   13.50
  -2   5  -3  417.66   17.10
   2   5   3  431.96   16.70
  -2   5  -3  414.16   12.50
   2   5   3  413.26   13.40
  -2   5  -3  390.26   13.80
   2   5   3  400.26   14.00
  -2   5  -3  393.66   17.50
   2   5   3  415.36   12.20
   3  -5   3  118.19    7.50
   3  -5   3   97.49    7.30
   3  -5   3  125.39    8.00
   3  -5   3  124.19   12.20
  -3  -5  -3  140.99   11.90
  -3  -5  -3  129.99    7.70
  -3  -5  -3  110.89   11.20
  -3  -5  -3  118.19    7.40
  -3   5  -3  104.19    8.00
   3   5   3  122.09    6.50
   3   5   3  124.39    6.30
   3   5   3  124.79   12.10
  -3   5  -3  124.09    7.10
   3   5   3  118.19    7.90
  -3   5  -3  137.09   11.80
   3   5   3  117.99   10.30
  -3   5  -3  117.99   12.60
   3   5   3  108.49    8.00
   4  -5   3    4.50    3.90
   4  -5   3    7.20    7.10
   4  -5   3    1.10    4.50
  -4  -5  -3    8.10    4.40
  -4  -5  -3   -1.20    4.10
   4  -5   3    6.00    4.50
  -4  -5  -3   10.70    6.60
  -4  -5  -3   16.40    8.10
  -4   5  -3   -3.30    7.00
   4   5   3    0.30    3.70
   4   5   3    2.60    6.20
   4   5   3    3.50    7.30
   4   5   3    5.40    3.20
   4   5   3    1.30    3.10
  -4   5  -3   -2.60    4.10
   4   5   3    0.70    4.40
  -4   5  -3   15.30    6.80
  -5  -5  -3    5.30    4.30
   5  -5   3    7.70    4.50
   5  -5   3    7.10    4.70
  -5  -5  -3   10.90    8.00
  -5  -5  -3    0.40    5.10
   5  -5   3    7.10    5.60
  -5   5  -3    5.10    4.00
  -5   5  -3    9.10    6.70
   5   5   3    6.40    3.30
   5   5   3    1.00    2.20
   5   5   3    4.10    3.20
   5   5   3   16.00    8.30
   5   5   3    5.00    4.70
  -6  -5  -3   52.59    9.70
  -6  -5  -3   66.49    9.90
   6  -5   3   61.89    7.70
  -6  -5  -3   50.89    7.80
   6  -5   3   68.59    9.30
   6   5   3   63.19    5.70
   6   5   3   51.69    7.40
  -6   5  -3   71.09   10.90
  -6   5  -3   60.39    7.60
   6   5   3   65.99    9.80
  -7  -5  -3    1.50    5.30
   7  -5   3    1.90    6.40
  -7  -5  -3   -0.30    8.80
   7  -5   3    0.80    6.20
  -7   5  -3   -6.80    8.60
   7   5   3   -2.30    3.10
  -7   5  -3   -5.80    4.50
   7   5   3    1.50    5.10
  -8  -5  -3    0.30    5.60
  -8  -5  -3   -3.80    9.70
   8  -5   3    1.50    5.90
   8  -5   3    0.80    7.00
   8   5   3  -11.00    4.60
   8   5   3    2.00    5.40
  -8   5  -3   13.50    9.40
  -8   5  -3   -6.40    5.10
  -9  -5  -3   45.00    7.10
   9  -5   3   47.90    7.30
  -9  -5  -3   60.79   11.60
  -9   5  -3   37.70    6.30
  -9   5  -3   47.30   11.70
   9   5   3   51.99    8.10
  10  -5   3   28.00    7.40
 -10  -5  -3   30.90   12.60
 -10  -5  -3   25.00    7.20
  10   5   3   17.20    6.10
 -10   5  -3   11.80   11.60
 -10   5  -3   19.00    6.70
 -11  -5  -3   29.30    7.60
  11  -5   3   25.50    8.10
 -11  -5  -3   26.20   12.20
 -11   5  -3   22.20    6.70
 -11   5  -3   33.60   13.40
 -12  -5  -3   31.00    7.20
  12  -5   3   14.60    8.90
 -12   5  -3   35.30    8.20
 -12   5  -3   11.50   13.60
 -11  -6   3  -17.70   10.00
  11  -6  -3   -2.80    8.20
 -11  -6   3   -1.70   10.60
  11   6  -3  -13.00    9.50
 -11   6   3   -4.90    7.20
 -11   6   3   -6.00   12.30
  10  -6  -3   48.60    9.20
 -10  -6   3   33.10    7.60
 -10  -6   3   53.99   13.40
 -10   6   3   33.20   13.00
 -10   6   3   29.50    7.30
  10   6  -3   51.09   14.70
  -9  -6   3    0.00   11.40
  -9  -6   3   -2.70    6.80
   9  -6  -3    6.60    7.30
   9   6  -3   10.40    5.60
  -9   6   3   10.60    6.80
   9   6  -3   -2.00   12.50
  -9   6   3    6.10   10.80
  -8  -6   3   19.10   10.80
  -8  -6   3   38.50    7.60
   8  -6  -3   43.60    7.30
  -8   6   3   40.30    6.70
   8   6  -3   32.90    5.90
   8   6  -3   45.70   13.70
   8   6  -3   47.80    6.30
  -8   6   3   38.80   17.40
  -7  -6   3   30.90    7.10
  -7  -6   3   44.60   10.60
   7  -6  -3   41.90    7.70
   7   6  -3   31.40   12.50
   7   6  -3   23.00    5.20
  -7   6   3   28.00    8.90
   7   6  -3   24.90    6.40
  -7   6   3   37.10    6.30
  -6  -6   3  141.39   14.60
   6  -6  -3  138.79    9.70
  -6  -6   3  128.99   10.30
  -6   6   3  135.79   13.70
   6   6  -3  124.09   10.40
   6   6  -3  147.49    8.90
  -6   6   3  139.99    9.30
   6   6  -3  124.19   16.20
  -5  -6   3   -7.30    8.10
   5  -6  -3   -2.80    5.60
   5  -6  -3  -11.60    6.10
  -5  -6   3   -6.30    5.50
  -5   6   3   -0.10    7.50
   5   6  -3   -2.30    4.30
   5   6  -3    2.70    5.30
  -5   6   3    2.80    4.60
   5   6  -3    6.50   10.20
   4  -6  -3  216.48   11.50
   4  -6  -3  189.48   12.10
   4  -6  -3  191.68   13.70
  -4  -6   3  189.38   12.80
  -4  -6   3  216.88   11.20
   4   6  -3  175.38   11.10
  -4   6   3  200.28    9.80
  -4   6   3  201.18   13.30
   4   6  -3  185.68   13.00
   4   6  -3  190.08    9.40
   4   6  -3  198.28   17.10
   3  -6  -3   62.59    8.60
  -3  -6   3   48.70    6.50
   3  -6  -3   60.99    8.60
   3  -6  -3   61.79    9.70
  -3  -6   3   69.59   10.40
  -3   6   3   48.10    7.10
  -3   6   3   45.60    8.00
   3   6  -3   69.89   11.00
   3   6  -3   51.09    8.60
   3   6  -3   56.09    7.20
  -3   6   3   52.99   11.10
  -2  -6   3   33.70    6.10
  -2  -6   3   37.80    7.40
   2  -6  -3   15.30    7.10
   2  -6  -3   36.40    7.40
   2  -6  -3   17.90    6.00
  -2   6   3   27.10    5.10
   2   6  -3   30.20    9.50
   2   6  -3   32.60    5.40
  -2   6   3   14.00    9.10
  -2   6   3   23.60    7.40
   1  -6  -3  170.38   12.10
   1  -6  -3  167.58    9.30
  -1  -6   3  198.58   14.40
  -1  -6   3  161.48   10.10
  -1  -6   3  159.38   10.70
   1  -6  -3  160.78   11.20
  -1   6   3  122.59   11.20
  -1   6   3  163.08   12.60
   1   6  -3  143.89    8.50
  -1   6   3  145.99   14.30
   1   6  -3  151.98   14.10
   0  -6  -3   20.70    7.00
   0  -6  -3   38.00    7.90
   0  -6   3   24.10    6.60
   0  -6   3   15.60    8.10
   0  -6   3   30.80    6.10
   0  -6  -3   28.20    5.70
   0   6  -3   29.80    8.60
   0   6   3   36.20    5.00
   0   6   3   35.60    8.10
   0   6   3   30.90    8.00
   0   6  -3   31.70    8.90
   0   6  -3   28.40    4.70
  -1  -6  -3  115.39    8.40
  -1  -6  -3  105.09   12.40
   1  -6   3  113.29    9.70
   1  -6   3  109.99    9.50
   1  -6   3   96.99   12.60
  -1  -6  -3  105.69   11.50
   1   6   3  108.59   12.10
   1   6   3  104.99    7.00
  -1   6  -3  118.59   13.10
  -1   6  -3  111.99   13.30
  -1   6  -3  117.99    8.10
   1   6   3  131.19   12.20
  -2  -6  -3  213.58   14.40
  -2  -6  -3  229.68   11.20
   2  -6   3  224.98   11.40
   2  -6   3  231.28   15.20
   2  -6   3  217.58   11.50
  -2   6  -3  238.38   10.20
   2   6   3  214.18   14.70
  -2   6  -3  205.78   14.80
   2   6   3  236.58    9.20
   2   6   3  225.68   13.40
  -2   6  -3  225.18   17.60
   3  -6   3  182.48   10.80
  -3  -6  -3  143.19   14.20
  -3  -6  -3  197.38    9.90
   3  -6   3  183.18   10.80
  -3  -6  -3  201.68   14.60
   3   6   3  183.08    9.00
  -3   6  -3  177.68    8.80
   3   6   3  206.18    8.40
  -3   6  -3  181.68   15.20
   3   6   3  189.68   18.70
   3   6   3  197.08   15.00
  -4  -6  -3  147.99   14.10
  -4  -6  -3  123.69   13.80
  -4  -6  -3  167.48   10.20
   4  -6   3  127.09    9.80
   4  -6   3  153.58   10.30
   4   6   3  140.09    7.50
   4   6   3  121.59    7.20
  -4   6  -3  126.19   17.40
   4   6   3  137.29   14.60
   4   6   3  131.89    9.60
  -4   6  -3  130.49    9.10
   5  -6   3   58.39    7.30
  -5  -6  -3   45.60    7.00
  -5  -6  -3   86.29   13.90
   5  -6   3   57.59    8.10
   5  -6   3   49.80    7.00
   5   6   3   49.40    6.40
   5   6   3   48.60    6.50
  -5   6  -3   52.49   11.30
   5   6   3   54.59   12.80
  -5   6  -3   52.79    7.90
  -6  -6  -3   -2.60    5.10
   6  -6   3    0.00    6.50
  -6  -6  -3   15.20    9.30
   6  -6   3   -7.40    6.20
   6  -6   3   10.00    5.80
  -6   6  -3   -5.10    9.80
  -6   6  -3   -7.70    5.30
   6   6   3    9.00    6.20
   6   6   3   -5.50   10.20
  -7  -6  -3    1.20    6.70
  -7  -6  -3    0.40   10.00
   7  -6   3    8.80    6.20
   7  -6   3   -1.20    6.20
  -7   6  -3    1.80    5.50
   7   6   3    4.30    5.00
  -7   6  -3   -1.00   11.10
  -8  -6  -3   71.79   10.50
   8  -6   3   68.39    8.60
  -8  -6  -3   68.69   13.30
  -8   6  -3   82.49   13.40
  -8   6  -3   64.59   10.20
  -9  -6  -3   23.60   11.80
  -9  -6  -3   18.60    7.60
   9  -6   3   18.10    8.20
  -9   6  -3   -2.30   12.00
   9   6   3    8.40    7.80
  -9   6  -3   17.70    7.10
 -10  -6  -3   28.90    7.70
 -10  -6  -3   26.20   10.70
  10  -6   3    4.50    8.50
 -10   6  -3   20.40   13.50
 -10   6  -3   14.80    6.50
  10   6   3    2.50    6.90
  -9  -7   3    3.30   12.10
  -9   7   3  -12.90   11.90
   9   7  -3   -9.90    6.30
  -8  -7   3  -11.70   12.20
  -8  -7   3   -3.40    6.70
   8  -7  -3    1.20   10.80
   8  -7  -3    3.80    8.30
  -8   7   3   -2.20    6.50
  -8   7   3  -22.50   12.20
   8   7  -3   -2.30    6.60
   8   7  -3  -13.00   13.10
  -7  -7   3   27.20    7.70
   7  -7  -3   24.00   10.70
  -7  -7   3   31.60   11.60
   7  -7  -3   36.10    8.10
   7   7  -3   16.90    6.60
  -7   7   3   24.40   11.90
  -7   7   3   29.70    6.20
   7   7  -3   27.00   14.80
  -6  -7   3   26.80    7.20
  -6  -7   3   31.90   11.20
   6  -7  -3   23.80    8.30
   6  -7  -3   21.30   10.00
  -6   7   3   15.40    6.70
  -6   7   3   27.70   10.90
   6   7  -3   26.40    7.00
   6   7  -3   33.30    6.40
   6   7  -3   28.50   13.40
  -5  -7   3   43.50    8.30
   5  -7  -3   37.00   10.60
  -5  -7   3   34.80   10.40
   5  -7  -3   37.70    7.90
  -5   7   3   37.90   11.90
   5   7  -3   28.90    6.30
   5   7  -3   33.20    7.10
  -5   7   3   26.50    6.50
   5   7  -3   53.79   13.90
  -4  -7   3    7.70    6.10
  -4  -7   3    8.70    9.50
   4  -7  -3    3.10    7.10
   4  -7  -3   23.10    9.00
   4  -7  -3    1.20    9.00
   4   7  -3    4.50   11.10
   4   7  -3   14.10    6.40
   4   7  -3   11.20    5.00
  -4   7   3   11.70    8.80
  -4   7   3   16.00    6.20
  -3  -7   3  210.08   12.60
   3  -7  -3  203.18   15.00
   3  -7  -3  208.38   15.20
  -3  -7   3  189.78   16.40
   3  -7  -3  164.88   11.40
   3   7  -3  196.98   13.00
  -3   7   3  198.28   10.70
  -3   7   3  239.58   15.20
   3   7  -3  215.28   10.60
   3   7  -3  237.48   15.40
   3   7  -3  219.78   19.40
  -2  -7   3    5.90    6.10
   2  -7  -3   -3.00    6.70
   2  -7  -3    4.40    8.60
   2  -7  -3   -6.20    9.00
   2   7  -3   -6.30    6.20
   2   7  -3   -2.80    5.10
   2   7  -3   11.30    8.50
   2   7  -3    0.90   10.70
  -2   7   3   -8.90    5.00
  -2   7   3   -1.80    7.70
  -1  -7   3    3.50    7.50
   1  -7  -3   16.30    9.40
   1  -7  -3   15.80    7.00
  -1  -7   3   18.10    6.50
   1  -7  -3   -3.30    8.30
  -1   7   3   -1.20    9.70
   1   7  -3   19.90   10.70
   1   7  -3    8.70    5.30
  -1   7   3   15.40    8.30
  -1   7   3   12.20    5.00
   0  -7  -3   -0.20    8.20
   0  -7   3  -10.90    6.40
   0  -7  -3   12.80    6.20
   0  -7   3   13.90    7.10
   0  -7  -3    9.60    9.30
   0   7   3  -12.50    8.90
   0   7  -3    7.70   10.70
   0   7  -3   -3.10    4.50
   0   7   3    3.50    8.60
   0   7   3    2.70    5.20
  -1  -7  -3   10.00    9.60
   1  -7   3   13.80    7.10
   1  -7   3    3.80    6.60
  -1  -7  -3   -3.30    6.70
   1   7   3   -8.50    9.00
   1   7   3   -1.40    4.90
   1   7   3  -16.70    7.80
  -1   7  -3   14.50    5.70
  -1   7  -3  -11.80   10.00
   2  -7   3   -5.80    5.70
  -2  -7  -3    0.60    8.70
   2  -7   3    3.50    6.60
  -2  -7  -3    8.90    6.80
   2   7   3    5.10    5.40
  -2   7  -3   -2.90   10.30
  -2   7  -3   -3.80    4.90
   3  -7   3   40.80    7.80
  -3  -7  -3   49.10   10.90
   3  -7   3   68.49   10.10
  -3  -7  -3   37.60    7.50
   3   7   3   30.80    5.10
   3   7   3   54.39    8.40
  -3   7  -3   41.20   11.70
  -3   7  -3   35.10    6.40
   3   7   3   53.29   12.60
  -4  -7  -3   32.50   11.30
   4  -7   3   30.00    7.00
  -4  -7  -3   26.50    7.40
   4  -7   3   27.50    7.50
   4   7   3   20.70   11.90
  -4   7  -3   35.90   11.90
   4   7   3   31.70    6.00
  -4   7  -3   18.40    5.80
  -5  -7  -3    2.00    7.40
  -5  -7  -3    7.50   10.20
   5  -7   3   15.30    5.60
   5  -7   3    0.90    6.90
  -5   7  -3    0.50    6.20
  -5   7  -3  -10.10   11.80
   5   7   3   11.20   12.50
   5   7   3    9.80    5.50
  -6  -7  -3   30.90    8.50
  -6  -7  -3   20.70   12.20
   6  -7   3   26.40    8.40
   6   7   3   26.20   12.90
  -6   7  -3   35.30    6.90
   6   7   3   25.90    6.40
  -6   7  -3   56.79   14.30
  -7  -7  -3   18.90   12.40
  -7  -7  -3   27.50    8.20
   7  -7   3   25.70    8.90
  -7   7  -3   21.30    7.00
   7   7   3   18.40   13.50
  -7   7  -3   37.70   14.30
   7   7   3   15.60    5.80
   8  -7   3    5.90    8.90
  -8  -7  -3   19.60   10.80
  -8  -7  -3   14.60    7.00
  -8   7  -3  -12.60   14.40
   5  -8  -3   20.80   11.60
  -5  -8   3   17.30   13.80
   5   8  -3    9.10   15.30
  -5   8   3   28.10    6.40
  -5   8   3   48.10   11.90
   5   8  -3   61.89    9.80
  -4  -8   3   -3.30    7.10
  -4  -8   3   -6.10   12.10
   4  -8  -3   17.90   11.70
   4  -8  -3   -2.20    6.50
   4   8  -3   -0.80    6.50
   4   8  -3  -17.90   14.80
  -4   8   3   31.60   11.70
  -4   8   3    1.80    6.70
  -3  -8   3   19.10   12.00
  -3  -8   3   19.10    7.20
   3  -8  -3   15.50   11.50
   3  -8  -3   22.90    7.50
  -3   8   3   23.50    6.40
   3   8  -3   13.30    8.30
   3   8  -3   -1.50   15.70
   3   8  -3   22.00    6.60
  -3   8   3   12.50   11.80
  -2  -8   3   -7.80    7.50
   2  -8  -3   14.10   11.70
  -2  -8   3  -11.20   10.40
   2  -8  -3   -0.60    7.30
  -2   8   3   -7.30    5.80
  -2   8   3   -6.40   11.60
   2   8  -3   -0.80   14.00
   2   8  -3    2.40    8.90
   2   8  -3   -1.30    6.30
  -1  -8   3    9.70    7.90
  -1  -8   3    5.70   11.00
   1  -8  -3    0.20    7.30
   1  -8  -3   12.90   11.40
   1   8  -3   12.90   13.30
  -1   8   3  -14.50    6.60
  -1   8   3   -3.80   11.70
   1   8  -3    0.00    6.00
   0  -8   3   19.90   10.40
   0  -8   3   -0.60    7.70
   0  -8  -3    6.30    7.50
   0  -8  -3   10.90   11.70
   0   8  -3    2.00    6.20
   0   8   3   -2.70    6.40
   0   8   3  -34.30   12.00
  -1  -8  -3   -4.30   11.80
   1  -8   3   -9.80    7.30
  -1  -8  -3   -2.60    7.30
   1  -8   3   11.60    9.10
   1   8   3    2.00   13.20
   1   8   3    9.30    6.70
  -1   8  -3    0.70    6.20
  -1   8  -3    7.90   13.40
  -2  -8  -3    2.40   12.90
   2  -8   3    9.20    8.00
  -2  -8  -3   20.00    7.40
  -2   8  -3    1.30   12.90
   2   8   3   11.50    6.60
   2   8   3  -20.80   12.40
  -2   8  -3   10.90    6.20
   3  -8   3   10.90    8.60
  -3  -8  -3   21.20   12.30
  -3  -8  -3    3.90    6.60
   3   8   3    0.00    6.90
   3   8   3    3.50   13.80
  -3   8  -3    9.70    5.90
  -3   8  -3   11.60   13.50
  -4  -8  -3   14.60   12.20
   4  -8   3    0.80    8.00
  -4   8  -3   12.40   15.30
   4   8   3   32.40   15.50
   4   8   3   -8.20    6.50
  16   0  -4   14.30    9.20
  16   0  -4    5.80   14.60
 -16   0   4   18.80   12.10
  15   0  -4  307.07   23.40
 -15   0   4  312.47   21.40
 -15   0   4  301.27   13.70
  15   0  -4  273.57   15.20
  14   0  -4   58.09   12.80
 -14   0   4   42.50    7.50
  14   0  -4   41.00    7.70
 -14   0   4   47.20   12.60
  13   0  -4   85.19    9.30
  13   0  -4   98.69   16.10
 -13   0   4   94.69   13.70
 -13   0   4   91.09    9.40
 -12   0   4   34.00    6.00
 -12   0   4   23.30    9.40
 -11   0   4  290.27   16.40
 -11   0   4  357.76   17.20
 -11   0   4  347.47   19.90
  11   0  -4  349.87   12.80
  11   0  -4  322.27   11.90
  11   0  -4  407.46   18.90
 -11   0   4  326.67   16.90
 -10   0   4  189.78   13.20
 -10   0   4  194.48   14.00
  10   0  -4  236.88   13.90
  10   0  -4  194.28    9.10
  10   0  -4  208.18   13.20
  10   0  -4  184.38    9.20
 -10   0   4  181.88    8.70
 -10   0   4  201.78   13.10
  -9   0   4   16.20    6.30
   9   0  -4   10.90    3.80
  -9   0   4   19.20    6.30
   9   0  -4    9.40    3.90
  -9   0   4    8.40    4.50
  -9   0   4    6.40    6.90
   9   0  -4   26.10    7.00
   9   0  -4    2.80    5.90
  -9   0   4    7.10    3.30
  -8   0   4   15.00    4.20
   8   0  -4   18.90    5.60
  -8   0   4   18.90    3.40
   8   0  -4   25.50    3.80
  -8   0   4   24.60    6.40
  -8   0   4   22.00    5.90
   8   0  -4   17.50    3.80
   8   0  -4   27.90    6.10
  -8   0   4   23.80    5.40
  -7   0   4   17.20    3.80
   7   0  -4   14.40    3.50
   7   0  -4   20.60    5.10
  -7   0   4   15.10    3.30
  -7   0   4   17.70    4.90
   7   0  -4   20.70    5.20
  -7   0   4   22.00    5.60
  -7   0   4   22.60    6.10
   7   0  -4   16.30    3.10
   6   0  -4   39.10    5.40
  -6   0   4   28.70    3.50
   6   0  -4   26.00    3.10
   6   0  -4   30.20    4.70
   6   0  -4   36.30    5.50
  -6   0   4   34.00    5.70
  -6   0   4   32.30    3.80
  -6   0   4   32.50    5.00
  -6   0   4   23.10    5.00
  -5   0   4  353.76   10.40
   5   0  -4  369.76   10.60
  -5   0   4  377.66   10.20
  -5   0   4  358.36   11.90
   5   0  -4  362.36   10.10
   5   0  -4  372.06   12.30
  -5   0   4  369.36   11.90
   5   0  -4  370.66   11.80
  -5   0   4  376.06   11.80
  -4   0   4 2655.73   61.79
   4   0  -4 2566.64   61.79
  -4   0   4 2563.44   61.59
  -4   0   4 2592.74   60.59
  -4   0   4 2454.65   60.29
   4   0  -4 2589.34   60.39
   4   0  -4 2672.93   61.69
   4   0  -4 2549.65   60.59
  -4   0   4 2628.04   61.59
   3   0  -4 5099.89  118.69
   3   0  -4 5074.39  118.99
  -3   0   4 5153.78  118.99
  -3   0   4 5224.08  118.59
  -3   0   4 4979.70  117.79
  -3   0   4 5123.69  118.79
   3   0  -4 5113.19  117.99
   3   0  -4 5117.09  118.79
   3   0  -4 5098.19  117.79
  -2   0   4 5743.83  133.19
   2   0  -4 5832.12  132.79
   2   0  -4 5695.83  132.99
  -2   0   4 5822.62  132.79
   2   0  -4 5578.54  133.39
  -2   0   4 5854.71  133.09
   1   0  -4  179.28    4.80
  -1   0   4  167.98    5.30
   1   0  -4  157.38    4.10
   1   0  -4  148.09    4.10
   0   0  -4   14.20    1.60
   0   0   4    9.50    1.40
  -1   0  -4  269.57    7.20
   1   0   4  261.07    7.10
  -2   0  -4 4385.76  101.79
   2   0   4 4412.06  101.79
   3   0   4  623.24   15.10
  -3   0  -4  641.84   15.30
  -3   0  -4  629.64   15.40
   3   0   4  648.54   16.60
  -3   0  -4  649.74   16.90
   3   0   4  641.44   15.10
  -3   0  -4  622.74   16.70
   4   0   4 1010.50   24.00
  -4   0  -4 1018.00   25.60
  -4   0  -4 1022.30   25.70
  -4   0  -4 1010.10   24.30
   4   0   4 1011.40   24.00
   4   0   4 1020.90   25.50
  -4   0  -4 1023.70   24.40
  -5   0  -4  556.74   16.00
   5   0   4  553.44   13.80
  -5   0  -4  564.64   14.30
  -5   0  -4  538.75   15.70
  -5   0  -4  553.54   14.10
   5   0   4  556.24   15.80
   5   0   4  550.84   14.00
   6   0   4 2135.59   50.29
  -6   0  -4 2171.38   52.39
   6   0   4 2162.48   50.19
  -6   0  -4 2201.98   52.49
  -6   0  -4 2033.20   51.19
   6   0   4 2134.19   52.19
  -6   0  -4 2135.59   50.59
   7   0   4   13.10    2.80
   7   0   4    9.00    2.80
  -7   0  -4   14.70    2.90
   7   0   4   14.30    5.00
  -7   0  -4   10.80    4.50
  -7   0  -4    9.60    3.40
  -7   0  -4    9.00    5.00
  -8   0  -4   55.29    8.50
  -8   0  -4   52.69    8.10
  -8   0  -4   61.49    6.40
   8   0   4   60.29    5.10
   8   0   4   58.29    4.60
  -8   0  -4   53.19    4.90
   8   0   4   64.99    7.80
   9   0   4   70.19   10.20
  -9   0  -4   80.39    9.70
  -9   0  -4   83.19    7.80
   9   0   4   80.49    6.00
   9   0   4   74.19    5.60
  -9   0  -4   86.79    5.90
  -9   0  -4   52.39    9.70
  10   0   4  129.49    7.00
 -10   0  -4  132.59    9.10
 -10   0  -4  132.89   11.70
  10   0   4  124.69    7.40
 -10   0  -4  137.99    7.40
 -10   0  -4  132.79   12.00
  10   0   4  101.39   12.20
  11   0   4  653.43   18.70
  11   0   4  711.33   25.80
 -11   0  -4  653.13   23.50
 -11   0  -4  682.13   22.50
 -11   0  -4  665.23   23.20
  11   0   4  654.03   18.70
  12   0   4  149.99    9.20
  12   0   4  159.28    8.70
 -12   0  -4  174.88    9.90
 -12   0  -4  171.88   16.10
 -12   0  -4  142.99   14.20
  13   0   4  244.08   10.70
 -13   0  -4  266.37   13.00
 -13   0  -4  263.77   18.70
 -14   0  -4  -11.50   12.50
 -14   0  -4    3.10    7.30
 -15   0  -4   11.10   13.10
 -15   0  -4   -3.40    7.30
 -16   1   4  -11.80   12.90
 -15  -1   4   -2.60   11.00
  15  -1  -4   17.10   13.20
 -15  -1   4   -6.00    7.20
  15  -1  -4  -14.20    8.10
 -15   1   4   -4.90    6.40
 -15   1   4   -5.40   14.10
  15   1  -4    6.40   12.20
  15   1  -4   -6.60    8.00
 -14  -1   4   64.19   14.00
 -14  -1   4   41.80    7.00
  14  -1  -4   47.40    8.10
  14  -1  -4   32.90   11.60
 -14   1   4   49.10   11.70
  14   1  -4   54.39   12.70
  14   1  -4   49.80    8.10
 -14   1   4   48.40    7.60
 -13  -1   4   20.70    6.30
 -13  -1   4   41.00   11.30
  13  -1  -4   24.20    6.50
  13  -1  -4   28.10   11.10
 -13   1   4   33.90    6.50
  13   1  -4   19.00    6.50
 -13   1   4   41.60   10.40
 -12  -1   4   88.19    8.80
 -12  -1   4   91.69   14.30
 -12  -1   4   96.19   12.50
  12  -1  -4   98.19   15.60
  12  -1  -4   98.19    9.10
 -12   1   4   83.09   11.20
  12   1  -4   62.69    8.30
  12   1  -4  111.59   13.50
 -12   1   4   74.89    8.60
 -11  -1   4  107.79   11.90
 -11  -1   4  104.69    7.50
  11  -1  -4  120.69   13.60
  11  -1  -4  104.29   10.70
 -11  -1   4   96.59   11.70
  11  -1  -4  113.89    8.40
 -11   1   4  121.29   13.90
 -11   1   4  106.69   14.00
  11   1  -4  149.29   13.20
 -11   1   4  123.79   12.60
 -11   1   4  111.29    7.50
  11   1  -4  105.39    8.40
  11   1  -4  106.89    7.40
 -10  -1   4  669.23   18.80
 -10  -1   4  680.23   22.80
  10  -1  -4  699.23   19.90
 -10  -1   4  684.03   22.10
  10  -1  -4  665.93   22.30
 -10  -1   4  628.14   23.70
 -10  -1   4  701.13   19.60
  10  -1  -4  682.13   19.40
  10  -1  -4  716.83   24.50
  10   1  -4  687.53   22.80
 -10   1   4  687.43   23.90
 -10   1   4  717.03   23.00
 -10   1   4  682.03   20.30
  10   1  -4  707.83   19.90
  10   1  -4  671.23   22.50
 -10   1   4  736.93   19.60
  10   1  -4  668.23   19.40
   9  -1  -4  541.45   15.90
  -9  -1   4  551.84   18.30
   9  -1  -4  536.25   16.30
   9  -1  -4  545.15   19.90
  -9  -1   4  560.34   15.40
   9  -1  -4  550.74   18.70
  -9  -1   4  568.24   20.90
  -9  -1   4  534.85   15.70
  -9  -1   4  544.05   19.40
   9   1  -4  528.05   15.80
  -9   1   4  547.55   19.00
  -9   1   4  537.35   19.20
   9   1  -4  531.25   18.60
  -9   1   4  536.85   16.20
  -9   1   4  558.44   15.90
   9   1  -4  560.84   16.40
   9   1  -4  552.24   18.80
  -8  -1   4 3645.24   88.49
   8  -1  -4 3681.33   88.09
  -8  -1   4 3726.83   87.79
  -8  -1   4 3579.94   88.89
  -8  -1   4 3683.23   85.59
   8  -1  -4 3633.44   85.89
  -8  -1   4 3552.84   85.99
   8  -1  -4 3629.44   86.29
   8  -1  -4 3611.54   88.79
   8   1  -4 3575.34   85.89
   8   1  -4 3660.13   86.29
  -8   1   4 3729.33   88.89
   8   1  -4 3640.74   88.29
  -8   1   4 3721.73   88.19
  -8   1   4 3666.73   86.29
   8   1  -4 3615.54   87.89
  -8   1   4 3653.23   85.99
  -7  -1   4  915.71   26.20
   7  -1  -4  927.31   23.90
  -7  -1   4  907.21   25.20
   7  -1  -4  924.41   23.50
   7  -1  -4  942.11   25.80
  -7  -1   4  930.81   23.00
  -7  -1   4  926.81   23.70
  -7  -1   4  890.71   26.60
   7  -1  -4  952.10   26.90
   7   1  -4  905.71   25.60
   7   1  -4  912.11   23.50
   7   1  -4  924.41   25.60
  -7   1   4  914.61   25.70
  -7   1   4  937.91   26.50
   7   1  -4  927.31   24.00
  -7   1   4  907.21   23.50
  -7   1   4  929.61   24.00
   6  -1  -4   46.80    5.10
   6  -1  -4   49.10    6.50
  -6  -1   4   40.10    3.40
  -6  -1   4   48.00    6.80
  -6  -1   4   43.90    4.10
   6  -1  -4   40.00    4.20
  -6  -1   4   32.20    5.80
   6   1  -4   38.00    5.20
  -6   1   4   34.00    5.70
   6   1  -4   62.59    7.00
  -6   1   4   44.70    5.10
   6   1  -4   55.39    7.50
   6   1  -4   41.80    4.00
  -6   1   4   41.10    3.90
   5  -1  -4  221.08   10.10
  -5  -1   4  198.48   13.50
  -5  -1   4  217.18    7.20
  -5  -1   4  220.08    9.40
   5  -1  -4  215.88    7.80
   5  -1  -4  225.28    7.30
  -5  -1   4  228.18    8.60
  -5  -1   4  214.08    7.20
   5  -1  -4  228.68    9.80
  -5   1   4  226.38   12.70
   5   1  -4  193.28   12.60
   5   1  -4  224.88    9.60
   5   1  -4  226.58    7.70
  -5   1   4  219.18    7.10
  -5   1   4  218.68    9.20
   5   1  -4  232.88    8.80
  -5   1   4  204.28    8.00
   5   1  -4  203.38    7.70
  -4  -1   4   43.50    6.20
  -4  -1   4   55.49    3.10
  -4  -1   4   48.10    5.80
  -4  -1   4   50.99    4.90
   4  -1  -4   53.39    6.10
  -4  -1   4   48.00    3.30
   4  -1  -4   37.50    3.90
   4  -1  -4   46.70    3.10
   4  -1  -4   52.99    5.60
  -4   1   4   43.50    3.90
  -4   1   4   42.50    3.10
   4   1  -4   51.39    5.90
   4   1  -4   51.79    3.60
  -4   1   4   46.90    5.30
   4   1  -4   45.00    4.90
   4   1  -4   41.70    5.00
   4   1  -4   52.29    3.10
  -3  -1   4 1424.46   34.50
  -3  -1   4 1391.26   33.50
   3  -1  -4 1413.26   33.40
  -3  -1   4 1449.95   34.60
   3  -1  -4 1437.66   34.70
   3  -1  -4 1377.36   33.60
   3  -1  -4 1415.06   34.90
  -3  -1   4 1408.86   33.30
  -3  -1   4 1425.96   34.90
   3   1  -4 1416.16   34.40
   3   1  -4 1431.86   35.10
  -3   1   4 1390.66   33.40
   3   1  -4 1428.06   34.60
  -3   1   4 1411.66   33.60
  -3   1   4 1429.06   34.90
   3   1  -4 1418.76   33.60
   3   1  -4 1370.86   33.30
   2  -1  -4  320.97    8.30
  -2  -1   4  318.87    9.20
   2  -1  -4  311.37    8.90
  -2  -1   4  315.47    8.20
  -2  -1   4  309.77    9.90
  -2  -1   4  306.57    9.00
   2  -1  -4  326.27   10.10
  -2  -1   4  322.97    9.60
  -2   1   4  324.37    8.50
  -2   1   4  304.27    8.20
  -2   1   4  324.57    9.70
   2   1  -4  318.17    8.50
   2   1  -4  324.77    9.30
   2   1  -4  310.17    8.10
   2   1  -4  333.47   10.10
   2   1  -4  304.47    9.70
   1  -1  -4  938.11   22.00
  -1  -1   4  934.11   21.90
   1  -1  -4  919.81   21.80
  -1  -1   4  936.11   23.20
  -1  -1   4  940.81   22.30
  -1  -1   4  920.91   22.00
   1  -1  -4  933.51   22.70
   1   1  -4  912.91   21.90
   1   1  -4  924.71   22.10
   1   1  -4  943.71   22.30
  -1   1   4  931.91   22.00
  -1   1   4  905.71   21.80
  -1   1   4  934.81   22.70
   0  -1   4 1053.29   24.40
   0  -1   4 1091.59   25.80
   0  -1  -4 1051.19   24.80
   0  -1   4 1027.40   24.30
   0  -1  -4 1043.30   24.60
   0  -1  -4 1048.60   24.30
   0  -1  -4 1067.49   24.40
   0  -1   4 1050.09   24.50
   0   1   4 1061.59   24.30
   0   1   4 1051.99   24.80
   0   1  -4  949.51   27.50
   0   1   4 1027.60   24.20
   0   1  -4 1024.40   24.30
   0   1  -4 1049.49   24.40
   0   1  -4 1044.10   24.60
   1  -1   4 1434.16   33.00
  -1  -1  -4 1396.36   33.00
  -1  -1  -4 1456.75   34.20
  -1  -1  -4 1357.46   32.90
   1  -1   4 1396.46   33.10
  -1  -1  -4 1373.26   33.00
   1  -1   4 1476.65   34.60
  -1   1  -4 1414.16   33.20
   1   1   4 1414.16   32.80
  -1   1  -4 1385.96   33.10
   1   1   4 1496.15   34.30
  -1   1  -4 1482.15   34.60
   1   1   4 1389.46   33.00
   2  -1   4 1379.06   32.10
   2  -1   4 1385.16   32.20
   2  -1   4 1404.16   32.20
  -2  -1  -4 1377.46   32.10
  -2  -1  -4 1381.46   32.00
  -2  -1  -4 1421.16   33.60
  -2   1  -4 1404.96   32.40
  -2   1  -4 1417.56   33.90
  -2   1  -4 1231.68   32.40
   2   1   4 1357.06   31.90
   2   1   4 1426.26   33.50
   2   1   4 1354.76   31.90
  -2   1  -4 1371.36   32.20
   3  -1   4    2.90    1.40
   3  -1   4    2.70    2.00
  -3  -1  -4   -0.40    1.50
   3  -1   4    3.30    1.40
  -3  -1  -4    1.60    3.40
  -3   1  -4    2.50    1.50
  -3   1  -4    3.80    1.90
   3   1   4    2.00    1.20
   3   1   4    2.10    1.20
   3   1   4   -1.50    3.10
  -3   1  -4    0.70    1.70
  -3   1  -4    1.10    3.60
   4  -1   4 1335.97   31.60
   4  -1   4 1331.17   32.40
  -4  -1  -4 1332.07   33.40
  -4  -1  -4 1311.47   32.00
   4  -1   4 1348.67   31.70
  -4  -1  -4 1341.07   31.70
  -4   1  -4 1344.27   32.40
   4   1   4 1311.67   31.40
  -4   1  -4 1336.87   31.80
  -4   1  -4 1334.77   31.90
  -4   1  -4 1357.46   34.00
   4   1   4 1319.77   31.40
   4   1   4 1375.06   33.50
   5  -1   4 1475.35   35.10
   5  -1   4 1484.45   35.00
   5  -1   4 1484.15   36.10
  -5  -1  -4 1459.85   35.20
  -5  -1  -4 1486.25   35.80
  -5  -1  -4 1526.65   35.40
  -5  -1  -4 1466.95   37.20
  -5   1  -4 1485.15   36.20
  -5   1  -4 1444.26   35.20
   5   1   4 1489.65   34.80
  -5   1  -4 1404.36   37.80
  -5   1  -4 1500.15   35.50
   5   1   4 1475.75   34.90
   5   1   4 1455.15   37.00
   6  -1   4  240.68    7.60
  -6  -1  -4  249.08   10.80
   6  -1   4  230.18    9.50
  -6  -1  -4  231.78    8.80
  -6  -1  -4  243.48    7.70
   6  -1   4  237.18    7.40
  -6   1  -4  233.88    8.30
   6   1   4  242.38   10.80
   6   1   4  235.38    7.30
  -6   1  -4  249.18    9.70
  -6   1  -4  224.08   11.10
  -6   1  -4  244.58    7.70
   6   1   4  235.98    7.30
   7  -1   4  663.83   17.00
   7  -1   4  656.03   19.10
  -7  -1  -4  666.23   20.40
  -7  -1  -4  669.43   17.50
   7  -1   4  681.23   17.30
  -7  -1  -4  672.83   18.60
  -7  -1  -4  662.63   17.70
   7   1   4  646.94   17.00
  -7   1  -4  652.03   20.50
   7   1   4  664.73   20.30
  -7   1  -4  650.53   19.10
  -7   1  -4  656.23   17.30
  -7   1  -4  675.13   17.90
   7   1   4  607.24   17.50
   8  -1   4   -2.80    5.00
   8  -1   4    3.60    2.90
  -8  -1  -4   -6.10    2.90
  -8  -1  -4   -4.10    5.60
  -8  -1  -4   -3.40    4.30
   8  -1   4   -1.90    3.10
   8   1   4    8.10    6.20
  -8   1  -4   -1.60    3.10
  -8   1  -4    2.70    4.00
  -8   1  -4   -1.80    6.20
   8   1   4    2.30    2.80
  -8   1  -4    2.10    4.80
   8   1   4    1.10    2.90
   9  -1   4    4.10    3.30
  -9  -1  -4    5.70    6.20
   9  -1   4    0.40    3.60
  -9  -1  -4    3.70    5.10
  -9  -1  -4    2.40    8.00
   9  -1   4    1.90    6.40
  -9  -1  -4    3.20    3.50
  -9   1  -4    0.80    5.80
  -9   1  -4    1.10    4.40
   9   1   4    4.20    3.40
   9   1   4    8.10    3.50
  -9   1  -4    0.50    3.30
   9   1   4    3.20    7.20
  -9   1  -4    2.40    7.10
 -10  -1  -4   84.89   10.00
  10  -1   4  114.39   12.10
  10  -1   4   93.09    7.40
 -10  -1  -4  103.59    7.30
  10  -1   4   90.59    6.90
 -10  -1  -4   90.79   10.30
  10   1   4   90.69    6.60
  10   1   4  109.99   11.90
 -10   1  -4   89.39   12.80
  10   1   4   86.99    6.50
 -10   1  -4   84.79   10.30
 -10   1  -4   81.59    8.50
 -10   1  -4  102.29    7.10
 -11  -1  -4   15.40    8.80
 -11  -1  -4   19.60    7.20
  11  -1   4    8.70    4.60
  11  -1   4   20.70    4.80
  11  -1   4   32.50    8.40
 -11  -1  -4   10.90    5.70
 -11   1  -4   10.20    4.80
  11   1   4   16.40    4.70
  11   1   4   17.30    4.80
 -11   1  -4   17.40    7.00
 -11   1  -4   17.50    9.20
  12  -1   4    4.40    5.00
  12  -1   4   -2.90    4.50
 -12  -1  -4   13.50    5.80
 -12  -1  -4   -5.00    9.50
 -12  -1  -4    6.80    7.80
  12   1   4   -2.10    4.30
 -12   1  -4    4.50    9.50
 -12   1  -4    6.80    5.70
  12   1   4    1.20    5.00
 -13  -1  -4   70.09    9.50
  13  -1   4   53.49    7.20
  13  -1   4   47.40    8.50
 -13  -1  -4   83.59   13.20
 -13   1  -4   61.99    9.60
 -13   1  -4  100.39   16.10
  13   1   4   48.50    7.40
 -14  -1  -4    4.70   12.20
 -14  -1  -4   16.90    7.80
  14  -1   4    0.70    4.80
 -14   1  -4    8.30    7.60
 -14   1  -4  -13.40   11.00
 -15  -1  -4   24.70   13.80
 -15   1  -4    9.50   13.40
 -15  -2   4  127.29   17.50
 -15  -2   4  166.08   12.10
  15  -2  -4  168.78   14.10
  15  -2  -4  200.88   19.40
 -15   2   4  168.58   11.60
  15   2  -4  114.59   20.80
  15   2  -4  167.18   13.40
 -14  -2   4   49.60    8.00
  14  -2  -4   50.99    8.60
  14  -2  -4   50.79   12.40
 -14  -2   4   39.10   12.30
  14   2  -4   49.70    8.10
  14   2  -4   60.59   12.20
 -14   2   4   72.39   10.40
  13  -2  -4   14.40    7.10
 -13  -2   4   22.40    8.10
 -13  -2   4   11.00   10.90
  13  -2  -4   29.10   10.60
 -13   2   4   17.20    5.90
  13   2  -4    8.90    8.80
  13   2  -4   18.30    6.90
 -12  -2   4    3.60    7.50
 -12  -2   4   13.60    5.30
 -12  -2   4    3.50    9.00
  12  -2  -4    7.40    5.80
  12  -2  -4    5.70   10.20
  12   2  -4   21.00    8.10
 -12   2   4   19.70    5.50
  12   2  -4    4.70    5.80
  11  -2  -4  595.94   24.50
  11  -2  -4  622.34   29.80
 -11  -2   4  562.54   20.00
 -11  -2   4  568.74   23.00
 -11  -2   4  540.55   17.40
  11   2  -4  601.84   20.70
  11   2  -4  551.04   17.50
 -11   2   4  550.24   17.50
  10  -2  -4  372.56   13.20
  10  -2  -4  386.26   17.70
 -10  -2   4  370.16   12.50
  10  -2  -4  343.97   12.20
  10  -2  -4  339.97   16.50
 -10  -2   4  368.76   15.40
 -10  -2   4  326.87   17.20
 -10  -2   4  353.56   14.70
  10   2  -4  377.56   15.50
  10   2  -4  373.56   13.30
 -10   2   4  360.96   12.70
 -10   2   4  339.17   19.70
  10   2  -4  336.77   12.50
  -9  -2   4  283.57   12.10
   9  -2  -4  257.17   10.10
  -9  -2   4  265.57   13.60
  -9  -2   4  252.37   15.60
   9  -2  -4  262.67   13.00
  -9  -2   4  276.27   10.60
   9  -2  -4  300.37   14.70
  -9  -2   4  270.07    9.70
   9  -2  -4  259.07   10.20
   9   2  -4  261.17   10.70
   9   2  -4  252.37    9.80
  -9   2   4  261.17    9.70
   9   2  -4  263.57   14.30
   9   2  -4  267.97   12.80
  -9   2   4  272.47   10.60
  -9   2   4  252.67   14.10
   8  -2  -4   16.50    4.60
  -8  -2   4   20.50    6.40
   8  -2  -4   48.00    9.20
  -8  -2   4   21.90    5.20
  -8  -2   4   18.50    4.00
  -8  -2   4   18.60    7.20
   8  -2  -4   32.80    6.30
  -8  -2   4   17.80    3.40
   8  -2  -4   17.60    3.70
   8   2  -4   23.00    6.60
   8   2  -4   18.70    3.90
  -8   2   4   11.60    4.30
  -8   2   4   28.70    7.20
   8   2  -4   28.00    5.50
  -8   2   4   19.30    3.90
   8   2  -4   17.60    4.70
  -7  -2   4  907.91   26.00
   7  -2  -4  895.81   25.30
   7  -2  -4  931.41   23.70
   7  -2  -4  902.01   23.10
  -7  -2   4  888.91   26.40
  -7  -2   4  919.81   24.50
  -7  -2   4  887.61   22.80
   7  -2  -4  897.91   26.80
  -7  -2   4  877.81   23.20
   7   2  -4  886.51   23.50
   7   2  -4  890.21   24.60
  -7   2   4  899.81   23.60
   7   2  -4  890.21   23.30
  -7   2   4  921.91   23.20
   7   2  -4  889.61   26.50
  -7   2   4  873.11   26.40
   7   2  -4  889.91   25.70
   6  -2  -4   19.20    5.10
  -6  -2   4   34.60    4.10
  -6  -2   4   31.80    6.30
   6  -2  -4   25.20    3.80
   6  -2  -4   30.70    6.30
  -6  -2   4   33.10    5.80
   6  -2  -4   30.50    4.40
  -6  -2   4   27.30    4.10
  -6  -2   4   28.00    5.70
   6   2  -4   27.50    5.70
   6   2  -4   33.60    5.90
   6   2  -4   29.70    3.80
  -6   2   4   34.30    4.70
   6   2  -4   31.70    3.80
   6   2  -4   27.80    6.50
  -6   2   4   43.10    7.90
  -6   2   4   36.20    4.50
  -5  -2   4 1829.82   45.90
   5  -2  -4 1839.72   46.80
  -5  -2   4 1810.02   44.30
  -5  -2   4 1840.92   46.60
   5  -2  -4 1829.12   44.00
   5  -2  -4 1830.62   44.40
  -5  -2   4 1843.72   45.10
  -5  -2   4 1864.11   43.90
   5  -2  -4 1804.82   45.50
   5   2  -4 1844.12   46.90
   5   2  -4 1854.61   45.30
  -5   2   4 1826.02   44.00
   5   2  -4 1840.12   45.80
  -5   2   4 1950.20   46.80
   5   2  -4 1865.91   44.30
  -5   2   4 1860.11   44.40
   5   2  -4 1833.82   43.80
  -4  -2   4  285.67    8.10
  -4  -2   4  296.57    9.60
  -4  -2   4  273.67   10.00
   4  -2  -4  287.57    8.50
   4  -2  -4  278.57    8.80
   4  -2  -4  273.67   11.00
  -4  -2   4  285.37   11.00
  -4  -2   4  287.87    8.60
  -4   2   4  289.87    9.20
   4   2  -4  286.27    9.70
   4   2  -4  281.17   10.10
   4   2  -4  284.57    8.10
  -4   2   4  279.67    8.70
  -4   2   4  281.87    8.40
  -4   2   4  266.87   11.90
   4   2  -4  287.57   11.30
   4   2  -4  278.87    8.50
   3  -2  -4 1404.96   33.80
  -3  -2   4 1403.66   33.70
  -3  -2   4 1422.56   33.40
   3  -2  -4 1393.36   33.50
  -3  -2   4 1405.26   35.50
  -3  -2   4 1386.36   34.40
   3  -2  -4 1378.46   35.30
  -3  -2   4 1406.06   34.70
   3   2  -4 1377.86   34.50
  -3   2   4 1412.66   33.80
   3   2  -4 1417.56   33.80
   3   2  -4 1385.96   33.40
  -3   2   4 1414.06   33.70
   3   2  -4 1450.65   35.80
   3   2  -4 1405.76   34.50
  -3   2   4 1374.16   33.40
  -3   2   4 1405.46   35.20
   2  -2  -4 3501.45   82.19
  -2  -2   4 3483.65   80.79
   2  -2  -4 3422.56   80.79
  -2  -2   4 3381.76   81.09
  -2  -2   4 3668.73   82.69
  -2  -2   4 3452.95   81.59
   2  -2  -4 3478.15   80.89
   2  -2  -4 3470.95   81.09
   2   2  -4 3400.56   80.79
  -2   2   4 3597.84   82.29
  -2   2   4 3421.36   80.79
  -2   2   4 3412.76   80.89
   2   2  -4 3552.84   82.79
   2   2  -4 3435.76   81.89
  -2   2   4 3562.74   81.09
   2   2  -4 3472.95   81.49
   2   2  -4 3511.45   81.19
   1  -2  -4   19.10    2.70
  -1  -2   4   18.80    2.60
  -1  -2   4   17.50    2.40
  -1  -2   4   19.70    2.70
  -1  -2   4   16.80    4.10
   1  -2  -4   18.40    3.10
   1  -2  -4   19.10    2.60
   1  -2  -4   25.00    4.20
   1   2  -4   21.30    3.00
  -1   2   4   19.80    3.10
  -1   2   4   20.10    2.50
   1   2  -4   22.00    2.70
  -1   2   4   16.90    2.50
  -1   2   4   15.60    2.30
   1   2  -4   27.50    2.80
   1   2  -4   13.60    4.20
   0  -2   4   72.89    3.50
   0  -2  -4   74.39    5.40
   0  -2  -4   72.59    4.40
   0  -2   4   68.69    3.60
   0  -2   4   70.79    6.00
   0  -2  -4   80.39    4.20
   0  -2  -4   71.79    3.70
   0  -2   4   73.89    3.80
   0  -2  -4   82.19    3.30
   0   2  -4   69.69    3.50
   0   2  -4   68.59    6.20
   0   2  -4   75.99    3.80
   0   2   4   76.99    4.40
   0   2  -4   79.69    3.30
   0   2   4   74.59    4.50
   0   2   4   74.49    3.20
   0   2   4   80.29    3.80
   1  -2   4   83.19    3.90
   1  -2   4   79.59    3.50
  -1  -2  -4   79.39    3.70
  -1  -2  -4   85.49    5.50
  -1  -2  -4   71.09    5.20
  -1  -2  -4   83.09    3.30
   1  -2   4   81.89    3.10
   1  -2   4   82.29    6.50
   1   2   4   87.09    5.40
   1   2   4   73.49    3.30
  -1   2  -4   84.39    3.60
   1   2   4   74.19    4.10
  -1   2  -4   82.09    6.60
  -1   2  -4   78.59    4.10
   1   2   4   79.29    3.60
   2  -2   4  940.41   22.60
  -2  -2  -4  948.91   23.90
   2  -2   4  942.21   22.40
  -2  -2  -4  924.71   22.20
   2  -2   4  924.91   22.10
  -2  -2  -4  933.01   24.30
  -2  -2  -4  914.81   22.50
   2  -2   4  950.60   24.60
   2   2   4  936.41   24.00
   2   2   4  896.21   22.30
  -2   2  -4  919.21   22.50
   2   2   4  921.71   23.90
  -2   2  -4  905.81   24.40
  -2   2  -4  931.61   22.70
   2   2   4  925.11   22.30
   3  -2   4   55.59    3.30
   3  -2   4   55.89    3.90
   3  -2   4   53.69    3.60
  -3  -2  -4   53.69    6.40
  -3  -2  -4   50.89    6.40
  -3  -2  -4   54.29    3.00
  -3   2  -4   57.59    3.50
  -3   2  -4   53.09    6.20
   3   2   4   53.69    2.60
  -3   2  -4   55.09    3.90
   3   2   4   48.80    5.50
   3   2   4   52.99    3.20
  -4  -2  -4  145.29    8.10
  -4  -2  -4  142.29    5.00
   4  -2   4  145.29    5.60
  -4  -2  -4  133.29    9.30
   4  -2   4  141.99    6.00
   4  -2   4  145.09    5.40
  -4  -2  -4  143.39    5.50
  -4   2  -4  140.59    5.50
  -4   2  -4  138.79    8.30
   4   2   4  145.89    5.40
   4   2   4  144.29    8.30
   4   2   4  139.29    5.10
   5  -2   4  147.89    6.00
   5  -2   4  159.98    6.30
  -5  -2  -4  162.18    5.10
  -5  -2  -4  160.58   10.50
  -5  -2  -4  152.38    6.10
   5  -2   4  164.08    6.90
  -5  -2  -4  146.89    8.60
  -5   2  -4  170.28    6.70
   5   2   4  164.48    5.80
   5   2   4  159.88    9.30
  -5   2  -4  149.29    9.30
   5   2   4  159.68    5.90
  -5   2  -4  150.98   10.00
  -5   2  -4  153.58    6.00
  -5   2  -4  167.48    6.70
   6  -2   4    5.40    2.90
  -6  -2  -4    1.20    2.70
  -6  -2  -4    3.80    2.30
   6  -2   4    4.70    2.60
   6  -2   4    4.40    3.60
  -6  -2  -4   -0.10    2.30
  -6  -2  -4    3.60    6.30
  -6  -2  -4    3.00    5.30
   6   2   4   -2.00    4.80
  -6   2  -4   -0.20    5.70
  -6   2  -4   -0.30    5.20
  -6   2  -4    1.50    2.90
   6   2   4    2.90    2.70
  -6   2  -4    1.80    3.50
  -6   2  -4   -0.20    3.10
   6   2   4    1.40    2.70
  -7  -2  -4    4.10    6.90
  -7  -2  -4    9.80    2.80
   7  -2   4    9.60    4.80
   7  -2   4    8.70    3.10
  -7  -2  -4   10.60    3.40
  -7  -2  -4    5.30    2.90
  -7  -2  -4   10.00    5.90
   7  -2   4    6.20    3.40
   7   2   4    8.80    2.90
  -7   2  -4    7.90    4.40
  -7   2  -4    9.40    4.10
   7   2   4    8.60    5.80
  -7   2  -4    4.50    6.20
  -7   2  -4    7.70    6.30
   7   2   4   11.50    3.10
  -7   2  -4   10.80    3.20
   8  -2   4  170.78    9.70
   8  -2   4  177.98    7.70
  -8  -2  -4  186.28    7.20
  -8  -2  -4  178.78    7.80
  -8  -2  -4  172.98    8.00
  -8  -2  -4  167.78   13.20
   8  -2   4  168.18    7.90
  -8  -2  -4  187.58   11.10
  -8   2  -4  176.88   11.80
   8   2   4  179.88    7.40
  -8   2  -4  181.58    7.70
  -8   2  -4  180.08   13.20
  -8   2  -4  182.78    9.90
  -8   2  -4  176.18    8.80
   8   2   4  180.68    7.50
   8   2   4  167.58   11.30
  -9  -2  -4   35.10    5.30
  -9  -2  -4   22.30    7.10
  -9  -2  -4   16.50    8.90
  -9  -2  -4   13.40    3.80
   9  -2   4   18.00    4.30
   9  -2   4   21.30    6.50
   9  -2   4   10.70    4.00
  -9  -2  -4   17.40    4.60
   9   2   4    8.70    6.80
  -9   2  -4   10.80    7.60
  -9   2  -4   27.40    6.40
  -9   2  -4   16.40    5.30
   9   2   4   13.20    3.90
  -9   2  -4   15.00    4.20
   9   2   4   18.90    3.90
 -10  -2  -4   45.50    6.70
  10  -2   4   23.50    7.60
  10  -2   4   25.20    4.80
 -10  -2  -4   22.20    9.30
  10  -2   4   22.80    4.70
 -10  -2  -4   16.50    4.20
 -10  -2  -4   22.20    5.30
 -10   2  -4   20.40    6.40
  10   2   4   21.90    4.50
  10   2   4   20.00    4.40
 -10   2  -4   17.00    6.50
 -11  -2  -4   44.40    6.60
 -11  -2  -4   51.89   10.30
  11  -2   4   45.10    7.10
  11  -2   4   45.30    5.70
 -11  -2  -4   34.80    6.00
  11  -2   4   43.50    9.40
  11   2   4   44.10    6.40
 -11   2  -4   40.60    8.20
  11   2   4   37.80    5.50
 -11   2  -4   43.40    6.10
 -12  -2  -4   58.69    7.10
  12  -2   4   55.09    6.10
  12  -2   4   47.60    7.30
 -12  -2  -4   66.59   12.00
 -12   2  -4   51.69    9.50
 -12   2  -4   57.49    8.40
  12   2   4   62.09    7.50
  12   2   4   54.39    7.10
 -13  -2  -4   -1.10    6.80
  13  -2   4    8.30    5.40
 -13  -2  -4    0.90   11.70
 -13   2  -4   12.40   10.30
  13   2   4   13.50    4.60
 -13   2  -4   20.10    6.90
 -14  -2  -4   48.10   13.60
 -14  -2  -4   38.60    8.10
 -14   2  -4   53.29    7.90
 -14   2  -4   32.90   12.20
  15  -3  -4  -11.40    8.80
  15  -3  -4    5.90   12.80
  15   3  -4    5.10    8.70
 -15   3   4   10.80   13.10
  14  -3  -4  100.79   12.70
  14  -3  -4  159.48   19.60
 -14  -3   4   96.29   11.70
 -14  -3   4  123.09   17.50
 -14   3   4  112.89   11.40
 -14   3   4  146.59   20.00
  14   3  -4  133.49   13.90
 -13  -3   4   14.00   11.90
  13  -3  -4  -13.00    6.90
  13  -3  -4   -1.00   11.80
 -13  -3   4   -0.10    6.80
  13   3  -4   12.00    8.80
 -13   3   4   -3.40    6.40
  13   3  -4   11.50    6.80
 -12  -3   4  184.68   11.40
 -12  -3   4  192.58   13.50
  12  -3  -4  180.48   11.80
 -12  -3   4  184.08   15.90
  12  -3  -4  205.58   18.20
  12   3  -4  192.18   13.70
  12   3  -4  180.98   11.50
 -12   3   4  192.18   10.90
 -11  -3   4   24.50    7.00
 -11  -3   4   32.00    6.30
 -11  -3   4   27.40   10.30
  11  -3  -4   32.60   10.00
  11  -3  -4   20.30    6.80
 -11   3   4   14.50    8.00
 -11   3   4   18.20    5.50
  11   3  -4   14.80    6.20
  11   3  -4   25.20    7.30
  10  -3  -4   -8.30    7.80
  10  -3  -4    9.90    8.80
 -10  -3   4   10.40    5.20
 -10  -3   4    4.10    8.50
 -10  -3   4    7.00    5.80
  10  -3  -4   -2.70    6.40
 -10   3   4    2.90    4.90
  10   3  -4    6.10    6.20
  10   3  -4    6.10    5.00
 -10   3   4   -0.50    7.30
  -9  -3   4   37.20    8.60
   9  -3  -4   40.00    9.00
  -9  -3   4   37.30    5.30
   9  -3  -4   37.40    6.00
   9  -3  -4   29.30    8.20
  -9  -3   4   39.20    5.60
  -9  -3   4   32.70    5.90
   9  -3  -4   31.60    5.30
  -9   3   4   20.40    6.80
   9   3  -4   35.60    5.60
  -9   3   4   35.50    5.00
   9   3  -4   39.50   10.60
   9   3  -4   34.30    5.40
   9   3  -4   46.80    8.80
  -8  -3   4   16.20    4.90
  -8  -3   4   17.00    7.10
   8  -3  -4    9.10    7.00
  -8  -3   4    8.80    3.40
   8  -3  -4    8.90    3.80
  -8  -3   4   12.70    4.40
  -8  -3   4    0.40    8.00
   8  -3  -4    7.30    6.50
   8  -3  -4   14.70    5.10
  -8   3   4    9.90    3.70
   8   3  -4    6.70    4.40
  -8   3   4    6.40    4.70
   8   3  -4   19.60    7.50
   8   3  -4    6.90    7.70
  -8   3   4    4.00    7.10
   8   3  -4   12.70    5.10
  -8   3   4   13.30    5.80
  -7  -3   4   70.59    8.80
  -7  -3   4   57.39    4.90
  -7  -3   4   71.09   10.60
   7  -3  -4   54.89    5.90
   7  -3  -4   75.49   10.90
   7  -3  -4   58.09    5.30
   7  -3  -4   76.19    9.20
  -7  -3   4   72.89    7.10
  -7  -3   4   74.39    5.70
   7   3  -4   67.19    5.10
  -7   3   4   76.09    5.90
  -7   3   4   65.89    7.10
   7   3  -4   64.89   10.20
  -7   3   4   69.69   10.20
   7   3  -4   73.09    6.60
   7   3  -4   73.29    9.00
   7   3  -4   68.89    7.50
  -7   3   4   70.09    8.70
  -6  -3   4   39.60    4.20
   6  -3  -4   55.39    8.20
   6  -3  -4   53.29    6.30
   6  -3  -4   48.00    9.30
  -6  -3   4   42.60    6.90
  -6  -3   4   36.50    6.40
  -6  -3   4   39.50    7.70
  -6  -3   4   56.69    5.10
   6  -3  -4   45.50    5.30
  -6   3   4   33.10    6.90
   6   3  -4   51.59    5.70
   6   3  -4   43.20    8.10
   6   3  -4   63.49    9.00
   6   3  -4   52.39    4.60
  -6   3   4   44.20    7.00
  -6   3   4   49.70    6.20
  -6   3   4   50.09    5.20
   6   3  -4   42.60    6.60
  -5  -3   4   40.10    4.60
  -5  -3   4   42.80    6.30
   5  -3  -4   40.20    6.80
  -5  -3   4   32.50    6.30
  -5  -3   4   36.30    3.90
   5  -3  -4   31.30    4.40
   5  -3  -4   31.70    4.60
   5   3  -4   36.80    6.10
   5   3  -4   30.80    5.90
   5   3  -4   36.20    3.70
  -5   3   4   39.00    6.20
   5   3  -4   35.70    6.70
  -5   3   4   35.20    4.40
  -5   3   4   30.60    6.10
   5   3  -4   35.60    4.50
  -5   3   4   32.50    4.60
  -4  -3   4  154.38    8.70
  -4  -3   4  147.49    6.80
   4  -3  -4  140.99    9.60
   4  -3  -4  144.39    6.30
  -4  -3   4  147.19    5.80
   4  -3  -4  151.48    7.10
  -4  -3   4  136.39    9.40
   4   3  -4  140.99    6.80
   4   3  -4  157.18    7.60
  -4   3   4  148.09    6.20
  -4   3   4  152.48    7.50
   4   3  -4  156.08    8.70
   4   3  -4  141.29    9.90
  -4   3   4  177.28   10.70
   4   3  -4  140.69    5.70
  -4   3   4  150.98    6.50
  -3  -3   4  166.38    8.30
   3  -3  -4  155.78    6.50
  -3  -3   4  158.58    6.80
  -3  -3   4  154.28    9.30
   3  -3  -4  128.79    9.10
  -3  -3   4  160.38    6.10
   3  -3  -4  159.38    6.30
  -3   3   4  160.88    6.10
   3   3  -4  162.08    7.60
   3   3  -4  154.58    6.50
  -3   3   4  166.58    6.80
   3   3  -4  150.48    6.00
  -3   3   4  164.68    7.10
  -3   3   4  173.18    9.20
   3   3  -4  163.08    9.70
   2  -3  -4  209.68    7.50
  -2  -3   4  211.08    8.60
   2  -3  -4  219.58    7.80
  -2  -3   4  210.48    7.40
  -2  -3   4  215.68   10.00
  -2  -3   4  218.88    7.10
   2  -3  -4  225.78    7.30
   2   3  -4  220.08    7.80
  -2   3   4  219.08    8.00
   2   3  -4  206.58   10.10
  -2   3   4  221.78    7.60
   2   3  -4  216.38    8.40
   2   3  -4  207.98    6.90
  -2   3   4  221.28    7.10
   2   3  -4  216.38    8.70
   1  -3  -4  252.27    8.30
  -1  -3   4  257.37    7.80
  -1  -3   4  248.38    8.60
   1  -3  -4  252.07    8.50
   1  -3  -4  255.97    9.70
  -1  -3   4  230.58   10.70
  -1  -3   4  237.28    8.20
   1  -3  -4  251.17    7.70
  -1   3   4  293.37   11.00
   1   3  -4  245.48    8.40
  -1   3   4  241.28    8.20
   1   3  -4  242.48    7.70
  -1   3   4  254.37    7.60
   1   3  -4  237.38   10.50
  -1   3   4  257.57    8.70
   1   3  -4  245.58    8.30
   0  -3   4  442.16   12.30
   0  -3  -4  440.26   13.90
   0  -3   4  451.45   12.20
   0  -3  -4  431.36   12.80
   0  -3  -4  425.76   12.20
   0  -3  -4  434.36   12.00
   0  -3   4  442.26   14.30
   0  -3   4  447.46   12.00
   0   3  -4  443.36   11.90
   0   3  -4  435.56   15.00
   0   3   4  376.76   14.00
   0   3   4  477.55   13.30
   0   3   4  513.65   13.90
   0   3   4  443.96   11.60
   0   3  -4  428.56   12.30
   1  -3   4  259.77   10.90
   1  -3   4  255.57    8.40
  -1  -3  -4  270.07    9.50
  -1  -3  -4  247.18    9.90
  -1  -3  -4  232.08    8.20
   1  -3   4  257.77    7.90
  -1  -3  -4  258.57    8.20
  -1   3  -4  256.07    8.50
  -1   3  -4  250.67    7.90
  -1   3  -4  240.88   10.50
   1   3   4  307.07   10.40
   1   3   4  249.28    8.20
   1   3   4  248.98    7.40
  -2  -3  -4  415.06   11.30
  -2  -3  -4  415.26   13.80
  -2  -3  -4  432.76   13.60
   2  -3   4  393.76   11.80
   2  -3   4  416.96   11.50
  -2  -3  -4  430.06   11.80
   2  -3   4  409.16   14.00
   2  -3   4  415.06   12.00
  -2   3  -4  418.96   11.60
   2   3   4  429.36   11.00
   2   3   4  409.56   13.70
   2   3   4  440.06   14.00
   2   3   4  432.36   11.10
   2   3   4  404.76   11.70
  -2   3  -4  417.36   14.60
  -2   3  -4  435.46   12.20
  -3  -3  -4  173.58    6.10
   3  -3   4  175.28    7.10
  -3  -3  -4  177.58    9.70
   3  -3   4  176.88    6.50
   3  -3   4  176.48    9.40
   3  -3   4  174.98    6.30
  -3  -3  -4  173.38    6.70
  -3  -3  -4  177.18    9.80
   3   3   4  178.78    9.40
   3   3   4  176.68    5.80
   3   3   4  174.38    9.70
  -3   3  -4  167.98    7.20
  -3   3  -4  171.48    9.40
  -3   3  -4  165.68    9.90
  -3   3  -4  169.68    6.50
  -4  -3  -4  148.09    5.70
   4  -3   4  142.99    6.50
   4  -3   4  149.29    6.50
   4  -3   4  143.49    6.00
  -4  -3  -4  152.08    9.90
  -4  -3  -4  144.39    9.00
  -4  -3  -4  148.69    6.40
  -4   3  -4  141.19    9.40
  -4   3  -4  149.39    9.70
   4   3   4  146.99    5.30
  -4   3  -4  143.79    6.50
  -4   3  -4  144.39    6.20
   4   3   4  143.39    6.10
   4   3   4  150.38    9.40
   5  -3   4  291.97    9.90
  -5  -3  -4  286.47   12.90
  -5  -3  -4  291.17    8.90
  -5  -3  -4  292.57    9.60
   5  -3   4  290.87    9.30
  -5  -3  -4  282.17   12.40
   5  -3   4  286.37    9.70
   5   3   4  287.47   12.30
  -5   3  -4  294.27   10.30
   5   3   4  288.77    9.10
  -5   3  -4  303.67   12.90
  -5   3  -4  275.67   13.10
  -5   3  -4  301.87    9.50
   6  -3   4  146.29    7.90
  -6  -3  -4  145.09    9.90
  -6  -3  -4  135.19    6.10
   6  -3   4  135.19    7.00
  -6  -3  -4  129.29    6.70
   6  -3   4  135.09    6.40
  -6  -3  -4  127.59   12.30
  -6   3  -4  140.89    6.70
  -6   3  -4  131.29    7.70
   6   3   4  140.79    6.60
  -6   3  -4  139.39   11.10
   6   3   4  147.69   10.10
   6   3   4  126.49    6.40
  -6   3  -4  132.99   11.10
  -7  -3  -4  263.47    9.30
  -7  -3  -4  258.67    9.50
  -7  -3  -4  263.67   13.20
   7  -3   4  264.87   11.10
  -7  -3  -4  258.47   15.70
   7  -3   4  263.17    9.40
   7  -3   4  265.57   10.00
  -7   3  -4  275.37   14.00
  -7   3  -4  245.88   15.20
  -7   3  -4  260.77   10.20
  -7   3  -4  259.87    9.40
   7   3   4  255.57   13.20
   7   3   4  266.67    9.50
   7   3   4  248.58    9.20
  -8  -3  -4    5.00    2.60
  -8  -3  -4    6.70    3.90
   8  -3   4    8.20    5.60
  -8  -3  -4   12.00    7.70
   8  -3   4    8.50    4.30
  -8  -3  -4    9.50    3.90
   8  -3   4    8.20    4.00
  -8  -3  -4   -4.10    8.70
  -8   3  -4    6.70    3.70
  -8   3  -4    2.50    5.40
   8   3   4   13.30    8.50
   8   3   4   13.80    4.00
  -8   3  -4   -3.70    7.30
  -8   3  -4    8.30    7.20
   8   3   4    9.80    3.90
  -9  -3  -4  161.08   14.50
  -9  -3  -4  134.59    8.00
   9  -3   4  122.09   10.70
  -9  -3  -4  130.39    6.50
  -9  -3  -4  128.79    7.70
   9  -3   4  124.99    7.80
   9  -3   4  137.29    7.80
   9   3   4  129.29    7.80
  -9   3  -4  106.29   11.30
   9   3   4  135.39    7.80
  -9   3  -4  149.59   13.90
 -10  -3  -4   50.49    6.00
  10  -3   4   37.00    5.00
 -10  -3  -4   42.40    6.10
  10  -3   4   42.00    5.70
  10  -3   4   47.40    8.40
 -10  -3  -4   33.50    9.90
  10   3   4   42.50    6.70
 -10   3  -4   30.30   10.00
  10   3   4   34.30    5.40
 -10   3  -4   38.60    5.40
 -11  -3  -4   38.60    6.70
  11  -3   4   39.50    5.70
 -11  -3  -4   25.70   10.10
  11  -3   4   50.69    9.50
 -11   3  -4   59.99   11.00
 -11   3  -4   39.50    6.40
  11   3   4   43.50    5.60
  11   3   4   35.30    5.90
  12  -3   4   11.20   11.90
  12  -3   4   34.30    6.40
 -12  -3  -4   65.09    9.90
 -12  -3  -4   17.10   11.90
 -12   3  -4   32.40   11.90
 -12   3  -4   20.70    6.30
  12   3   4   29.20    5.30
  13  -3   4  115.59   11.00
 -13  -3  -4  119.59   18.60
 -13  -3  -4  149.79   12.60
 -13   3  -4  137.29   19.60
 -13   3  -4  127.99   11.10
 -14  -3  -4   19.30   13.00
 -14  -3  -4   12.50    7.90
 -14   3  -4    8.90    6.80
 -14   3  -4   13.00   11.90
  14  -4  -4   41.80    9.60
  14   4  -4   30.30    9.90
 -14   4   4   29.20   14.60
 -13  -4   4   23.30    8.00
 -13  -4   4   23.70   11.50
  13  -4  -4   27.20    8.60
  13   4  -4   25.70    9.00
 -13   4   4   26.30    6.60
 -13   4   4   15.00   11.60
  12  -4  -4   -5.00    7.20
 -12  -4   4  -11.60   11.00
 -12  -4   4   -4.40    6.50
 -12   4   4   -2.10    6.10
  12   4  -4   15.10    7.80
  12   4  -4   -5.30    6.50
 -12   4   4  -12.20   10.10
  11  -4  -4   54.89   12.30
  11  -4  -4   63.59    9.60
 -11  -4   4   47.00    7.20
 -11  -4   4   60.09   11.20
 -11  -4   4   45.80    7.50
 -11   4   4   42.00    6.70
  11   4  -4   50.19    7.90
 -11   4   4   42.00    9.90
  11   4  -4   43.60    7.90
 -10  -4   4   10.30    6.10
  10  -4  -4    4.10    6.20
 -10  -4   4    1.00    9.50
  10  -4  -4   10.30    9.20
 -10  -4   4    5.50    5.70
 -10   4   4   -2.30    6.60
 -10   4   4    5.70    5.20
  10   4  -4    4.40    6.10
  10   4  -4    7.80    6.30
   9  -4  -4   21.50    8.60
  -9  -4   4   32.90    9.50
   9  -4  -4   31.60    9.50
   9  -4  -4   35.00    6.60
  -9  -4   4   37.50    6.10
   9   4  -4   36.30    6.70
  -9   4   4   32.60    5.50
  -9   4   4   27.50    7.10
   9   4  -4   23.70   10.60
  -8  -4   4  618.84   22.00
  -8  -4   4  595.74   18.60
   8  -4  -4  497.85   31.90
   8  -4  -4  604.54   20.90
   8   4  -4  635.14   17.00
  -8   4   4  628.64   20.70
  -8   4   4  549.54   20.20
   8   4  -4  599.04   26.90
   8   4  -4  613.74   19.00
   7  -4  -4  273.77   14.70
  -7  -4   4  271.47   10.00
   7  -4  -4  275.97   10.80
  -7  -4   4  280.67   16.10
  -7  -4   4  272.67   13.60
   7  -4  -4  268.17   13.70
   7  -4  -4  268.67    9.90
  -7  -4   4  275.37   10.40
   7   4  -4  274.57   15.40
   7   4  -4  268.57   11.70
  -7   4   4  275.67   16.20
   7   4  -4  278.67   11.20
  -7   4   4  274.97   13.50
   7   4  -4  299.97    9.90
   7   4  -4  257.97   13.70
  -7   4   4  271.97   11.30
  -7   4   4  291.57   10.40
   6  -4  -4  332.57   12.10
  -6  -4   4  329.27   11.70
  -6  -4   4  331.17   11.00
  -6  -4   4  332.37   14.50
   6  -4  -4  315.57   14.00
   6  -4  -4  345.67   15.70
  -6  -4   4  316.57   15.50
   6  -4  -4  304.07   11.10
   6   4  -4  330.37   14.70
   6   4  -4  301.67   11.70
  -6   4   4  314.57   13.40
   6   4  -4  326.97   16.60
  -6   4   4  319.87   12.10
  -6   4   4  316.87   10.90
   6   4  -4  317.67   10.10
  -6   4   4  302.27   16.10
   6   4  -4  333.17   12.40
  -5  -4   4  214.28   11.30
  -5  -4   4  196.78    8.10
  -5  -4   4  185.18   12.40
   5  -4  -4  188.78   12.60
  -5  -4   4  198.18    8.70
   5  -4  -4  193.18    8.60
   5  -4  -4  193.78    8.10
   5   4  -4  205.88    9.60
   5   4  -4  202.58    7.80
  -5   4   4  190.88   12.90
  -5   4   4  203.18   10.20
   5   4  -4  194.88    8.50
  -5   4   4  205.98    9.30
   5   4  -4  226.38   17.50
  -5   4   4  204.18    8.50
   5   4  -4  215.98   11.70
   4  -4  -4  243.48    8.80
  -4  -4   4  244.78   11.70
  -4  -4   4  234.88   12.80
  -4  -4   4  259.37    9.00
   4  -4  -4  253.17    9.80
  -4  -4   4  255.57    9.60
   4   4  -4  254.07   11.60
  -4   4   4  244.78   12.40
   4   4  -4  253.37    9.70
  -4   4   4  248.08    8.60
   4   4  -4  230.98   12.90
   4   4  -4  250.77    8.40
  -4   4   4  248.88    9.80
   4   4  -4  250.17   10.50
  -4   4   4  260.97   10.80
  -3  -4   4  886.51   24.70
  -3  -4   4  895.91   26.40
  -3  -4   4  881.21   22.90
   3  -4  -4  903.21   24.10
  -3  -4   4  907.31   23.70
   3  -4  -4  911.31   23.80
   3  -4  -4  901.81   23.20
   3   4  -4  892.61   24.70
  -3   4   4  934.11   23.10
  -3   4   4  916.91   24.30
  -3   4   4  909.01   23.70
  -3   4   4  903.91   25.90
   3   4  -4  894.71   22.90
   3   4  -4  902.31   27.00
   3   4  -4  890.81   24.60
   3   4  -4  880.41   23.50
   2  -4  -4  432.56   13.30
  -2  -4   4  445.46   16.50
  -2  -4   4  419.26   12.50
   2  -4  -4  433.06   13.70
   2  -4  -4  433.56   14.50
  -2  -4   4  440.86   12.90
  -2  -4   4  434.66   14.10
   2  -4  -4  452.45   12.80
   2   4  -4  444.16   12.40
  -2   4   4  434.06   12.40
   2   4  -4  428.26   16.00
  -2   4   4  439.86   14.00
   2   4  -4  447.76   13.40
  -2   4   4  418.06   12.80
   2   4  -4  443.06   14.10
  -2   4   4  421.86   15.10
  -1  -4   4   50.29    5.40
  -1  -4   4   46.60    4.10
   1  -4  -4   50.19    5.40
  -1  -4   4   36.60    6.40
   1  -4  -4   53.49    4.80
   1  -4  -4   44.40    6.20
   1  -4  -4   49.50    6.30
  -1  -4   4   54.39    6.30
   1   4  -4   50.29    8.10
   1   4  -4   50.19    7.40
  -1   4   4   42.70    6.70
  -1   4   4   46.10    4.50
  -1   4   4   37.30    4.70
  -1   4   4   40.90    6.70
   1   4  -4   51.39    5.80
   1   4  -4   46.80    4.10
   0  -4  -4    3.30    3.40
   0  -4   4    7.70    3.60
   0  -4   4    1.90    3.30
   0  -4  -4   -0.90    3.90
   0  -4  -4    0.10    5.00
   0  -4  -4   -3.20    2.70
   0  -4   4    3.10    5.20
   0  -4   4    1.10    2.90
   0   4   4    3.00    4.00
   0   4  -4    7.80    3.40
   0   4   4   -1.80    4.30
   0   4   4   -1.40    3.00
   0   4   4   -1.20    2.50
   0   4  -4   -2.80    5.90
   0   4  -4    0.80    2.60
   1  -4   4  448.26   12.80
   1  -4   4  451.95   13.20
  -1  -4  -4  467.25   15.10
  -1  -4  -4  452.05   13.20
  -1  -4  -4  432.66   14.90
   1  -4   4  460.15   13.40
  -1  -4  -4  448.96   12.70
   1  -4   4  437.56   15.60
   1   4   4  439.16   13.10
  -1   4  -4  454.15   16.10
  -1   4  -4  430.96   13.20
   1   4   4  445.16   13.50
  -1   4  -4  445.36   12.80
   1   4   4  453.75   12.30
   1   4   4  448.36   15.10
  -2  -4  -4    0.80    5.50
  -2  -4  -4    6.30    2.80
   2  -4   4    0.20    3.00
   2  -4   4    8.10    3.80
   2  -4   4   -7.60    5.20
  -2  -4  -4    5.20    3.50
  -2  -4  -4   -0.10    4.70
   2  -4   4    6.40    3.30
   2   4   4    4.50    5.20
   2   4   4    6.20    2.70
   2   4   4    6.30    3.30
  -2   4  -4    2.90    2.80
  -2   4  -4   15.40    6.00
  -2   4  -4   -1.20    3.40
   2   4   4    7.10    3.20
  -3  -4  -4  114.59    9.50
   3  -4   4  117.99    6.10
   3  -4   4  104.99    6.10
   3  -4   4  127.89   10.40
   3  -4   4  121.59    6.90
  -3  -4  -4  115.89    5.60
  -3  -4  -4  120.19    9.90
  -3  -4  -4  118.99    6.60
   3   4   4  112.69    5.20
  -3   4  -4  106.59    6.70
   3   4   4  116.19    4.50
  -3   4  -4  117.69    6.20
   3   4   4  118.29    5.50
   3   4   4  105.39    9.70
  -3   4  -4  117.09    9.60
   3   4   4  116.59    6.30
  -3   4  -4  125.79   11.00
   3   4   4  109.89    8.90
  -4  -4  -4    8.00    3.70
  -4  -4  -4    3.50    3.20
   4  -4   4   16.10    6.40
  -4  -4  -4    3.40    5.70
   4  -4   4    3.50    3.70
   4  -4   4    9.30    3.50
   4  -4   4    5.80    3.90
  -4  -4  -4   -6.20    6.20
   4   4   4    3.40    5.90
  -4   4  -4    9.90    6.60
  -4   4  -4    4.30    4.00
   4   4   4    3.40    2.60
  -4   4  -4    3.90    3.00
   4   4   4    7.80    6.60
  -4   4  -4   10.40    6.60
   4   4   4    2.80    3.30
  -5  -4  -4   49.90    5.70
   5  -4   4   51.29    5.70
  -5  -4  -4   51.99    5.50
  -5  -4  -4   65.99   10.30
   5  -4   4   65.09    6.40
   5  -4   4   52.69    6.70
  -5  -4  -4   53.89    8.10
  -5   4  -4   51.89    4.90
   5   4   4   53.59    8.50
  -5   4  -4   76.29   10.70
  -5   4  -4   53.39    7.20
   5   4   4   56.09    4.40
   5   4   4   53.69    6.20
  -5   4  -4   73.69   11.10
   5   4   4   57.99    9.20
   6  -4   4    2.80    4.00
  -6  -4  -4   16.70    4.10
   6  -4   4    8.60    4.20
  -6  -4  -4    6.70    3.90
   6  -4   4    5.70    5.90
  -6  -4  -4    1.80    7.30
  -6  -4  -4   -0.30    6.60
  -6   4  -4    9.40    7.60
   6   4   4    4.20    6.80
  -6   4  -4   17.00    5.50
   6   4   4    6.70    4.20
  -6   4  -4    2.80    7.50
  -6   4  -4    2.60    3.40
   7  -4   4  579.74   17.20
   7  -4   4  595.64   17.60
  -7  -4  -4  572.74   24.10
   7  -4   4  594.64   18.40
  -7  -4  -4  603.44   17.20
  -7  -4  -4  631.14   17.80
  -7  -4  -4  594.64   23.40
  -7   4  -4  594.74   19.80
  -7   4  -4  616.64   18.80
   7   4   4  600.94   17.30
  -7   4  -4  619.04   22.40
   7   4   4  613.64   17.40
   8  -4   4   16.10    6.40
  -8  -4  -4   22.60    5.10
   8  -4   4   16.50    5.00
  -8  -4  -4   22.10    8.30
   8  -4   4   15.30    4.60
  -8   4  -4   16.30    4.60
   8   4   4   22.80    5.10
   8   4   4   13.20    4.60
  -8   4  -4    3.10    8.00
   9  -4   4  172.28   12.10
  -9  -4  -4  162.78   15.60
  -9  -4  -4  158.78    9.70
   9  -4   4  166.28    9.40
   9   4   4  147.39    9.40
   9   4   4  153.08    8.70
  -9   4  -4  157.98    9.70
  -9   4  -4  163.68   14.40
 -10  -4  -4    5.00    9.90
  10  -4   4   11.90    7.00
  10  -4   4   10.10    6.00
 -10  -4  -4   17.10    6.00
  10   4   4   12.30    5.60
 -10   4  -4   17.70   10.10
  10   4   4   14.00    4.90
 -10   4  -4   16.00    5.80
  11  -4   4   39.70    7.50
 -11  -4  -4   18.80   11.20
 -11  -4  -4   31.40    7.00
 -11   4  -4   31.60   11.80
  11   4   4   32.40    5.70
 -11   4  -4   30.60    6.50
  12  -4   4   71.29   10.30
 -12  -4  -4   83.19   12.20
 -12  -4  -4   66.89   12.80
 -12   4  -4   47.50   13.30
  12   4   4   84.89   11.40
 -12   4  -4   60.79    8.10
  13  -4   4   25.70    7.60
 -13  -4  -4   33.40    8.30
 -13  -4  -4   45.90   14.50
 -13   4  -4   62.19   13.00
 -13   4  -4   27.60    6.60
  13   5  -4   49.99   10.50
 -12  -5   4   31.90   13.50
  12  -5  -4   20.40    8.70
 -12  -5   4   12.30    7.20
 -12   5   4   45.10   12.80
  12   5  -4   22.00    8.80
 -12   5   4   32.50    7.80
 -11  -5   4   43.50   12.40
 -11  -5   4   19.80    7.50
  11  -5  -4   40.30    8.60
 -11   5   4   36.20   11.40
  11   5  -4   31.40    8.40
  11   5  -4   38.40    8.00
 -11   5   4   34.60    7.30
 -10  -5   4  304.37   14.00
  10  -5  -4  288.87   14.50
 -10  -5   4  294.87   18.40
  10   5  -4  272.07   14.00
 -10   5   4  325.27   13.50
  10   5  -4  293.87   20.60
 -10   5   4  318.87   18.40
   9  -5  -4   85.79   10.20
  -9  -5   4   89.09    9.80
  -9  -5   4   81.99   11.80
   9   5  -4   68.99    7.40
  -9   5   4   96.29   12.50
  -9   5   4  101.29    9.00
   9   5  -4   75.09   12.80
   9   5  -4   76.39    9.80
   8  -5  -4  125.09   12.50
  -8  -5   4  127.89    9.70
   8  -5  -4  138.59   10.70
  -8  -5   4  140.89   14.70
  -8   5   4  127.29   11.30
   8   5  -4  117.09    9.90
  -8   5   4  130.69    8.40
   8   5  -4  116.69   17.50
   8   5  -4  124.29    8.20
   7  -5  -4   72.19    9.80
  -7  -5   4   82.19   12.80
  -7  -5   4   93.59    8.80
   7  -5  -4   80.09    9.20
  -7   5   4   89.39   10.80
   7   5  -4   74.39    6.80
   7   5  -4   85.79    9.00
  -7   5   4   80.09    7.90
   7   5  -4  107.99   15.10
  -6  -5   4   59.79    8.70
   6  -5  -4   58.49    8.40
  -6  -5   4   43.10    7.00
  -6   5   4   41.30    6.00
   6   5  -4   41.10   15.50
  -6   5   4   46.40    7.40
   6   5  -4   48.20    8.50
   6   5  -4   41.30    7.60
  -5  -5   4   -0.40    6.30
  -5  -5   4    1.70    7.60
   5  -5  -4    5.90    8.20
   5   5  -4    8.80    7.10
   5   5  -4    6.40    8.10
  -5   5   4   -3.40    6.10
  -5   5   4    4.00    4.00
   5   5  -4    5.90    5.10
  -5   5   4    2.00    8.10
   5   5  -4    6.20    3.90
   4  -5  -4   64.79    6.60
  -4  -5   4   54.89    5.90
  -4  -5   4   57.89    9.60
  -4  -5   4   60.79    7.10
  -4  -5   4   56.59    9.40
   4  -5  -4   57.59    5.40
  -4   5   4   72.59   12.30
   4   5  -4   44.30    8.90
   4   5  -4   51.99    8.20
   4   5  -4   53.49    5.80
   4   5  -4   44.40    7.10
  -4   5   4   57.09    7.40
  -4   5   4   55.69    5.90
  -4   5   4   64.79    9.40
   4   5  -4   53.49    8.00
   3  -5  -4  293.67   12.80
   3  -5  -4  296.37   13.20
  -3  -5   4  308.17   16.20
  -3  -5   4  310.27   13.30
  -3  -5   4  292.67   10.30
   3  -5  -4  308.87   11.00
   3  -5  -4  313.77   11.20
  -3  -5   4  322.57   11.60
   3   5  -4  302.07   12.60
   3   5  -4  312.77   10.50
  -3   5   4  291.17   15.20
  -3   5   4  313.07   10.50
   3   5  -4  288.77   11.20
  -3   5   4  319.27   13.30
   3   5  -4  291.17   13.20
  -3   5   4  320.67   11.90
   3   5  -4  305.47   16.20
  -2  -5   4  375.46   17.30
   2  -5  -4  389.26   14.60
  -2  -5   4  387.26   12.90
  -2  -5   4  377.86   14.20
  -2  -5   4  363.46   11.80
   2  -5  -4  366.06   12.50
   2  -5  -4  359.86   13.90
   2  -5  -4  364.66   12.00
  -2   5   4  370.46   16.30
   2   5  -4  381.66   11.80
  -2   5   4  380.36   14.20
   2   5  -4  398.06   14.40
  -2   5   4  371.76   13.00
  -2   5   4  384.26   11.80
   2   5  -4  379.06   16.70
   2   5  -4  374.06   13.20
   1  -5  -4   69.09    8.50
   1  -5  -4   72.89    9.00
  -1  -5   4   67.89    7.80
  -1  -5   4   57.89    8.90
   1  -5  -4   69.59    6.60
   1  -5  -4   62.39    6.40
  -1  -5   4   57.39    6.10
  -1  -5   4   67.59    6.20
  -1   5   4   67.09    5.60
   1   5  -4   74.99    6.00
  -1   5   4   76.19    9.40
  -1   5   4   64.99   10.20
   1   5  -4   69.69    7.40
   1   5  -4   59.49    9.70
  -1   5   4   68.09    7.20
   0  -5   4   -4.00    7.20
   0  -5   4   -9.90    3.20
   0  -5  -4   -1.10    3.90
   0  -5  -4   -5.30    4.20
   0  -5  -4   -6.30    5.40
   0  -5   4   -0.40    3.80
   0  -5  -4   -0.90    5.30
   0  -5   4   -4.60    4.60
   0   5   4   -4.10    3.10
   0   5   4   -3.80    5.50
   0   5   4   -2.70    4.20
   0   5  -4   -1.10    3.20
   0   5  -4   -8.40    4.30
   0   5  -4   -8.30    6.60
   0   5   4   -7.20    5.40
   1  -5   4  158.78    8.80
  -1  -5  -4  143.99    7.70
   1  -5   4  151.78    7.80
   1  -5   4  150.88    8.40
  -1  -5  -4  153.28    7.80
  -1  -5  -4  141.29   11.00
  -1  -5  -4  159.38   10.40
   1  -5   4  167.68   11.70
  -1   5  -4  159.98    7.60
  -1   5  -4  179.18   12.80
   1   5   4  161.58   11.00
   1   5   4  163.48    7.00
   1   5   4  166.98   11.20
  -1   5  -4  152.28    8.40
   1   5   4  149.49    8.30
  -2  -5  -4   49.70    6.50
  -2  -5  -4   36.50    7.20
   2  -5   4   31.90    4.70
  -2  -5  -4   28.20    7.00
   2  -5   4   47.80    6.50
   2  -5   4   28.40    7.60
  -2  -5  -4   51.49    5.90
   2  -5   4   39.90    5.30
  -2   5  -4   37.60    5.70
  -2   5  -4   51.79    8.80
  -2   5  -4   39.00    5.50
  -2   5  -4   22.20    7.70
   2   5   4   49.90    7.90
   2   5   4   40.40    4.90
   2   5   4   41.80    6.60
   2   5   4   31.00    7.30
  -3  -5  -4  220.08   13.10
   3  -5   4  220.38   14.30
   3  -5   4  202.78    9.10
   3  -5   4  221.78    9.60
  -3  -5  -4  215.08   12.10
   3  -5   4  235.88   10.10
  -3  -5  -4  222.28    9.50
  -3  -5  -4  228.88    9.20
  -3   5  -4  211.68   10.20
   3   5   4  223.48   10.00
   3   5   4  211.38   13.40
  -3   5  -4  240.98   15.00
  -3   5  -4  220.48    9.10
   3   5   4  248.78    8.30
  -3   5  -4  217.48   12.90
   3   5   4  207.68    9.30
   3   5   4  216.98    7.70
   4  -5   4   76.89    7.70
  -4  -5  -4   81.69   11.70
  -4  -5  -4  100.29    7.50
  -4  -5  -4   89.09    6.80
   4  -5   4   93.79    7.00
   4  -5   4   91.89    7.40
   4  -5   4   76.39   11.00
  -4  -5  -4   86.89   12.10
   4   5   4   79.69   12.00
  -4   5  -4   66.09    8.10
  -4   5  -4   96.29   11.00
   4   5   4  105.09    6.10
   4   5   4   76.29    4.40
   4   5   4   87.39    7.90
  -4   5  -4   83.49   10.80
   4   5   4   84.59    5.90
   4   5   4   98.39   12.70
  -5  -5  -4  247.38   15.80
   5  -5   4  284.47   11.10
   5  -5   4  261.47   11.50
  -5  -5  -4  271.47   14.60
  -5  -5  -4  246.78   10.20
   5  -5   4  255.27   10.20
   5  -5   4  269.97   10.60
  -5  -5  -4  278.27   12.30
   5   5   4  307.57   15.60
  -5   5  -4  264.17   10.20
   5   5   4  255.07   10.90
  -5   5  -4  287.97   15.50
   5   5   4  258.67    9.00
   6  -5   4  103.19    8.30
  -6  -5  -4  125.09   13.70
  -6  -5  -4  112.09    8.60
  -6  -5  -4  131.19   13.40
   6  -5   4  111.39    9.30
   6   5   4  103.59    8.00
   6   5   4  111.69    6.00
  -6   5  -4  113.29    8.40
  -7  -5  -4   29.60    5.50
   7  -5   4   43.50   10.30
  -7  -5  -4   44.10   10.40
   7  -5   4   40.50    7.10
  -7   5  -4   43.70    5.80
   7   5   4   51.99    8.00
  -7   5  -4   54.49   11.00
   8  -5   4   49.30    7.20
  -8  -5  -4   60.89    8.90
  -8  -5  -4   50.39   11.20
   8  -5   4   60.99    8.80
   8   5   4   54.79    8.30
  -8   5  -4   61.39   11.00
  -8   5  -4   56.09    8.30
   8   5   4   47.00    7.20
  -9  -5  -4   33.30   10.40
  -9  -5  -4   27.30    6.40
   9  -5   4   26.90    6.70
  -9   5  -4   23.20   11.20
   9   5   4   26.00    6.00
  -9   5  -4   22.00    6.30
   9   5   4   29.70    6.40
 -10  -5  -4    5.80   11.10
 -10  -5  -4   -5.10    6.20
  10  -5   4   -0.20    6.80
 -10   5  -4   -3.20    6.80
 -10   5  -4    0.30   10.90
  10   5   4   11.30    5.50
 -11  -5  -4   24.30   11.90
  11  -5   4   -3.90    7.30
 -11  -5  -4    0.90    7.20
 -11   5  -4   18.70   13.60
  11   5   4    7.80    7.90
 -11   5  -4    4.80    6.60
 -12  -5  -4    3.50    7.00
  12  -5   4   21.80    8.30
 -12   5  -4   14.70   14.00
  11  -6  -4   37.60    9.30
 -11  -6   4    6.20   11.60
 -11  -6   4   30.30   11.60
 -11   6   4   28.20   12.50
  11   6  -4   50.49   10.20
 -11   6   4   33.40    7.00
  10  -6  -4    8.80    7.90
 -10  -6   4   24.90    7.00
 -10  -6   4   -0.50   10.80
 -10   6   4    8.30    6.90
 -10   6   4    3.20   11.50
  10   6  -4   38.40   13.10
   9  -6  -4   22.00    8.70
  -9  -6   4   18.40    7.30
  -9  -6   4   21.50   11.50
   9   6  -4   29.00   12.80
  -9   6   4   20.70   10.60
   9   6  -4   15.00    5.90
  -9   6   4   28.80    7.30
   8  -6  -4   22.60    7.70
  -8  -6   4   19.30    7.20
  -8  -6   4   35.30   11.30
   8   6  -4   30.00    5.70
  -8   6   4   30.20    6.60
   8   6  -4   -3.60   11.50
  -8   6   4   25.30    9.10
   8   6  -4   20.40    6.50
  -7  -6   4   35.80   10.70
   7  -6  -4   32.20    7.30
  -7  -6   4   35.20    7.20
  -7   6   4   24.10    8.60
  -7   6   4   54.99    8.40
   7   6  -4   37.90    6.70
   7   6  -4   40.70   12.40
   7   6  -4   32.60    5.20
  -6  -6   4   27.70    9.50
   6  -6  -4    5.70    6.60
  -6  -6   4    6.80    6.20
   6   6  -4   11.40    6.10
  -6   6   4    7.80    5.30
   6   6  -4    9.90    5.20
   6   6  -4  -17.60    9.90
  -6   6   4   15.70    7.70
   5  -6  -4   27.90    7.10
   5  -6  -4    5.50    7.20
  -5  -6   4   23.90    6.50
   5   6  -4   20.60    6.30
   5   6  -4   31.10   11.00
   5   6  -4   27.50    5.10
  -5   6   4   23.70    7.60
  -5   6   4   29.20    5.70
   4  -6  -4  189.18   12.10
  -4  -6   4  187.88   12.70
  -4  -6   4  187.58   10.90
   4  -6  -4  177.98   12.70
   4  -6  -4  178.88   10.30
  -4   6   4  201.18   13.10
  -4   6   4  186.58   16.90
  -4   6   4  186.28    9.50
   4   6  -4  152.38   12.60
   4   6  -4  208.88   17.80
   4   6  -4  167.58   11.20
   4   6  -4  197.38    9.40
  -3  -6   4   92.99    8.10
   3  -6  -4   97.39    9.20
   3  -6  -4   79.09    9.90
  -3  -6   4  104.29   10.60
   3  -6  -4  104.69   11.30
  -3   6   4   81.99    6.80
  -3   6   4   91.39   15.30
   3   6  -4  109.49    7.90
   3   6  -4  102.69   15.10
  -3   6   4  101.99   11.20
   3   6  -4   87.49   11.00
   3   6  -4   74.19    9.70
  -2  -6   4   45.20    7.30
   2  -6  -4   47.80    7.70
   2  -6  -4   38.90    7.70
  -2  -6   4   35.70    5.80
   2  -6  -4   44.60    6.10
  -2   6   4   39.90    9.20
  -2   6   4   48.60    7.90
  -2   6   4   28.80    9.60
   2   6  -4   36.60    5.90
   1  -6  -4   13.60    6.50
  -1  -6   4   -0.30    5.40
   1  -6  -4    7.70    6.80
   1  -6  -4   -3.00    5.40
  -1  -6   4    1.60    6.00
  -1   6   4    1.30    8.30
  -1   6   4   -4.50    6.80
   1   6  -4    3.10    4.20
  -1   6   4    7.10    3.80
   1   6  -4    1.10    9.50
   0  -6  -4    0.10    5.40
   0  -6   4    0.60    5.50
   0  -6  -4    5.30    6.90
   0  -6  -4    5.30    7.20
   0  -6   4    7.30    5.90
   0   6   4    3.20    7.10
   0   6   4    8.70    8.20
   0   6  -4    8.50    4.70
   0   6  -4    0.30    8.40
   0   6   4    5.80    3.90
   1  -6   4   21.80    6.00
   1  -6   4   16.60    6.20
  -1  -6  -4   23.40   12.30
  -1  -6  -4   26.90    7.80
  -1  -6  -4   10.40    5.60
   1   6   4   22.70    8.10
   1   6   4   15.10    4.10
  -1   6  -4   22.10    8.30
  -1   6  -4   26.00    5.10
   1   6   4   25.90    8.00
  -1   6  -4   10.30    7.40
   2  -6   4   10.40    5.70
  -2  -6  -4   19.20    5.50
   2  -6   4   12.70    5.80
  -2  -6  -4   12.80    8.30
  -2  -6  -4   10.20    8.00
   2   6   4   24.80    7.30
   2   6   4   14.20    7.70
  -2   6  -4   16.00    4.80
  -2   6  -4    8.60   12.50
   2   6   4   17.20    4.00
   3  -6   4  128.09    9.40
  -3  -6  -4  130.59   12.60
  -3  -6  -4  118.19   13.50
   3  -6   4  128.99   10.00
  -3  -6  -4  124.29    9.40
   3   6   4  115.19    7.30
   3   6   4   99.39    9.70
   3   6   4  146.79   13.70
   3   6   4  129.19    7.00
  -3   6  -4  114.19   17.10
  -3   6  -4  134.69    8.70
  -4  -6  -4  236.38   15.60
   4  -6   4  220.58   10.80
  -4  -6  -4  229.28   14.80
  -4  -6  -4  228.88   11.80
   4  -6   4  237.98   11.80
  -4   6  -4  211.48   16.80
   4   6   4  237.98   15.60
   4   6   4  239.98    8.90
   4   6   4  222.88    9.60
   4   6   4  207.28    8.20
  -4   6  -4  222.18   10.60
   5  -6   4   12.30    6.20
   5  -6   4    2.70    5.30
  -5  -6  -4    2.10    8.40
   5  -6   4   11.80    6.10
   5   6   4    1.30    3.70
  -5   6  -4    6.90    9.80
  -5   6  -4    8.90    5.30
   6  -6   4   13.50    5.80
   6  -6   4   23.90    7.10
  -6  -6  -4   28.50    9.60
  -6  -6  -4   17.50    6.30
   6   6   4   14.60   10.60
  -6   6  -4   20.70    6.00
   6   6   4   23.30    4.50
  -6   6  -4   24.00   11.10
  -7  -6  -4    7.10   10.40
   7  -6   4   11.70    6.80
   7  -6   4   17.50    6.10
  -7  -6  -4   17.70    6.20
   7   6   4    6.50    4.60
  -7   6  -4   23.00    6.30
  -7   6  -4    3.00   10.30
  -8  -6  -4    3.80   11.80
   8  -6   4   12.90    7.50
  -8  -6  -4    3.80    7.00
  -8   6  -4    1.80    6.60
  -8   6  -4    9.90   12.20
  -9  -6  -4   16.40    7.40
  -9  -6  -4   12.80   11.80
   9  -6   4    2.60    8.00
  -9   6  -4    0.50    6.70
   9   6   4    8.10    6.90
  -9   6  -4  -18.30   12.30
  10  -6   4   -3.30    8.40
 -10  -6  -4   29.40   11.20
 -10  -6  -4    6.50    7.30
 -10   6  -4   23.90    6.90
 -10   6  -4   -1.10   13.40
  -9  -7   4   15.20   12.80
  -9   7   4   14.20   10.90
  -9   7   4  -16.40    9.10
   9   7  -4   -5.80    6.60
   9   7  -4    3.90   12.00
   8  -7  -4   -6.60    7.80
  -8  -7   4   -0.80   12.80
  -8  -7   4    3.10    6.50
  -8   7   4   -7.40    6.70
   8   7  -4   11.00   13.80
   8   7  -4   -3.20    6.40
  -8   7   4   -7.00   10.90
   7  -7  -4   17.30    8.00
   7  -7  -4   11.50   10.80
  -7  -7   4   13.70    6.80
  -7  -7   4   27.60   12.00
  -7   7   4   29.30   11.80
   7   7  -4    6.50    6.50
  -7   7   4    6.20    6.60
   7   7  -4   -0.30   14.00
   6  -7  -4   20.70   10.30
   6  -7  -4   23.80    7.30
  -6  -7   4    9.00   10.80
  -6  -7   4   23.30    7.70
   6   7  -4   18.50    6.30
  -6   7   4    6.60   11.20
  -6   7   4   25.80    6.80
   6   7  -4    8.50    5.70
   6   7  -4   18.50   12.40
  -5  -7   4    4.10   10.30
  -5  -7   4   10.20    7.20
   5  -7  -4   24.60    7.40
   5  -7  -4   19.60   10.00
   5   7  -4    5.40   12.80
  -5   7   4    6.80    8.60
   5   7  -4    7.00    5.90
   5   7  -4    4.80    6.20
  -5   7   4   11.80    6.00
  -4  -7   4   13.70    6.90
  -4  -7   4    5.70    9.90
   4  -7  -4   20.40    9.50
   4  -7  -4    6.20    6.50
  -4   7   4    5.20    5.70
  -4   7   4   17.70    8.20
   4   7  -4    3.60    6.80
   4   7  -4    6.60   11.70
   4   7  -4   12.10    5.90
  -3  -7   4    9.60    6.00
   3  -7  -4    9.30    8.10
   3  -7  -4    9.70    7.20
   3  -7  -4    2.00    9.20
  -3  -7   4    2.00    9.20
  -3   7   4   10.60    8.30
   3   7  -4    2.10    6.40
   3   7  -4   24.80    5.70
   3   7  -4   -5.50   10.50
  -3   7   4   25.70    5.90
   2  -7  -4   14.30    7.50
  -2  -7   4   29.00    7.50
  -2  -7   4   39.40    8.90
   2  -7  -4   20.00    8.70
   2  -7  -4   27.20    9.90
   2   7  -4   33.40   10.90
   2   7  -4   11.90   11.10
  -2   7   4   -1.00   10.60
   2   7  -4   22.60    5.80
  -2   7   4   21.60    5.40
   2   7  -4   14.70    7.20
  -2   7   4    9.00    8.70
   1  -7  -4   59.49   10.50
  -1  -7   4   49.60    8.00
  -1  -7   4   57.39    7.80
   1  -7  -4   45.60    9.60
   1  -7  -4   63.39   10.10
   1   7  -4   53.09    6.70
  -1   7   4   42.10   10.40
   1   7  -4   64.49   12.70
  -1   7   4   47.80    9.60
  -1   7   4   38.30    5.80
   0  -7  -4   11.80    9.50
   0  -7  -4   21.70    9.10
   0  -7   4   18.70    7.30
   0  -7  -4   22.10    6.60
   0  -7   4   12.50    6.80
   0   7   4    8.40    8.50
   0   7  -4   22.40    5.90
   0   7   4   20.90    8.60
   0   7  -4   22.60   10.40
   0   7   4   28.10    5.80
   1  -7   4   43.60    7.70
  -1  -7  -4   44.70    9.20
  -1  -7  -4   56.09    8.20
   1  -7   4   54.19    7.70
  -1  -7  -4   48.50   10.00
  -1   7  -4   62.79    7.70
   1   7   4   48.80   10.20
   1   7   4   52.59    7.50
  -1   7  -4   60.39   12.10
   2  -7   4   -0.10    6.60
  -2  -7  -4  -10.40    9.00
   2  -7   4   -1.70    6.10
  -2  -7  -4    6.10    6.80
   2   7   4    7.10    5.10
  -2   7  -4  -15.30    5.20
   2   7   4   23.60   11.10
  -2   7  -4   -8.00    9.80
  -3  -7  -4    6.50    6.80
   3  -7   4    0.20    6.60
  -3  -7  -4   19.10   10.50
   3  -7   4   -3.60    6.10
  -3   7  -4  -10.20   10.20
   3   7   4   19.60   11.40
   3   7   4   14.50    5.30
  -3   7  -4    4.90    5.90
   4  -7   4    1.50    5.90
  -4  -7  -4   17.80    7.30
  -4  -7  -4   25.30   10.90
   4  -7   4   10.10    7.00
  -4   7  -4    4.90    5.80
   4   7   4   -0.20   11.60
   4   7   4    9.90    5.30
  -4   7  -4   -0.10   11.30
   5  -7   4   33.60    7.70
  -5  -7  -4   31.60    8.30
  -5  -7  -4   22.90   10.80
   5   7   4   34.70    6.00
  -5   7  -4   32.40    7.00
   5   7   4   54.49   13.70
  -5   7  -4   33.00   13.10
  -6  -7  -4   -1.00    6.80
   6  -7   4    7.00    8.00
  -6  -7  -4    4.20   11.60
   6   7   4  -13.60   12.90
  -6   7  -4   -7.20   12.00
   6   7   4   11.40    5.90
  -6   7  -4   -3.30    6.00
  -7  -7  -4    7.20   12.70
  -7  -7  -4    0.30    7.20
   7  -7   4   18.00    8.70
  -7   7  -4    8.10    6.00
   7   7   4   18.10    6.20
  -7   7  -4   14.40   13.40
   8  -7   4    6.30    9.10
  -8  -7  -4   12.60    8.20
  -8  -7  -4    2.60   12.90
  -8   7  -4   15.80   14.60
   5  -8  -4   70.09   13.40
  -5  -8   4   60.79   14.20
  -5   8   4   71.59    9.80
   5   8  -4   82.69    9.60
   5   8  -4   66.79   16.30
   4  -8  -4   16.90    8.40
   4  -8  -4   33.30   12.70
  -4  -8   4   37.80    8.10
  -4  -8   4   22.70   13.00
   4   8  -4    5.80   14.20
  -4   8   4    8.90    6.50
  -4   8   4   41.60   15.10
   4   8  -4   15.20    6.40
  -3  -8   4    0.80    7.20
   3  -8  -4   10.90   11.90
   3  -8  -4  -15.40    6.40
  -3  -8   4  -11.80   11.40
   3   8  -4  -12.20    6.40
   3   8  -4   -5.90    8.10
  -3   8   4    0.80    6.10
  -3   8   4  -18.20   10.10
   3   8  -4    4.70   14.20
  -2  -8   4  -12.30   10.90
   2  -8  -4   -2.70    7.10
   2  -8  -4   14.10   12.20
  -2  -8   4   -2.10    7.90
   2   8  -4    3.50    5.80
  -2   8   4  -22.00   10.70
  -2   8   4   10.50    6.00
   2   8  -4    2.70    9.80
   2   8  -4  -16.70   14.50
  -1  -8   4   15.30    8.00
   1  -8  -4    9.40   11.70
  -1  -8   4   -3.40   10.50
   1  -8  -4   12.30    7.00
  -1   8   4   13.70   12.30
   1   8  -4  -22.00   13.90
  -1   8   4  -12.00    6.60
   1   8  -4   -9.10    6.30
   0  -8   4    0.10    8.90
   0  -8   4   14.00    7.70
   0  -8  -4    0.00    7.10
   0  -8  -4   11.30   11.70
   0   8   4    4.50    6.50
   0   8   4    1.20   12.30
   0   8  -4   31.20   15.00
   0   8  -4   16.90    6.80
  -1  -8  -4   67.59   13.20
   1  -8   4   39.70    8.70
  -1  -8  -4   35.90    7.90
  -1   8  -4   33.80   14.80
   1   8   4   25.10    6.90
   1   8   4    9.60   13.30
  -1   8  -4   25.40    6.70
  -2  -8  -4   52.79    8.50
  -2  -8  -4   56.29   13.90
   2  -8   4   76.49   12.30
   2   8   4   42.60   14.30
  -2   8  -4   41.00    7.00
  -2   8  -4   52.09   15.00
   2   8   4   40.60    7.30
  -3  -8  -4   28.10   12.70
   3  -8   4   17.80    8.50
  -3  -8  -4   -1.70    7.10
   3   8   4  -16.20   13.20
  -3   8  -4   20.00   14.70
   3   8   4   -0.80    6.50
  -3   8  -4    5.10    5.60
   4  -8   4   13.00    8.40
  -4  -8  -4   -2.50   11.50
  -4   8  -4   -8.70   14.70
   4   8   4  -16.80   14.10
   4   8   4   10.10    6.60
  16   0  -5   17.80   14.90
  16   0  -5    1.40    9.30
 -16   0   5   -4.10   11.70
  15   0  -5   19.80    8.30
 -15   0   5    7.70   12.10
  15   0  -5   15.30   13.30
  14   0  -5   15.70   11.40
 -14   0   5    5.40    6.60
  14   0  -5    8.50    6.60
 -14   0   5   15.90   10.90
  13   0  -5   10.30   10.10
  13   0  -5   -1.50    5.80
 -13   0   5    4.60    5.20
 -13   0   5   13.30    9.50
 -12   0   5    1.50    8.70
 -12   0   5    0.50    5.20
  12   0  -5    0.20    5.60
  11   0  -5   -4.60    5.00
  11   0  -5    0.20    4.90
 -11   0   5    6.30    9.00
 -11   0   5  -10.20    7.60
  11   0  -5   29.10    9.40
 -11   0   5    1.00    7.60
 -11   0   5    5.10    5.00
 -10   0   5   -4.20    8.00
  10   0  -5   -5.40    4.00
 -10   0   5    6.50    6.60
  10   0  -5   14.00    7.30
 -10   0   5    3.00    4.00
  10   0  -5   -7.60    4.00
  10   0  -5    0.20    7.00
 -10   0   5  -11.80    6.80
  -9   0   5   -0.60    3.10
  -9   0   5  -13.70    6.30
   9   0  -5    0.90    6.10
   9   0  -5   -4.80    3.60
  -9   0   5   -3.90    5.80
   9   0  -5   -5.30    6.10
  -9   0   5   -0.30    5.80
   9   0  -5   -1.60    3.50
   8   0  -5    3.60    5.40
   8   0  -5   -4.40    3.20
   8   0  -5    6.10    5.50
   8   0  -5   -3.10    3.10
  -8   0   5    0.20    5.70
  -8   0   5   -3.30    5.50
  -8   0   5   -1.60    2.90
  -8   0   5   -2.50    4.50
  -7   0   5   -2.80    3.00
   7   0  -5   -2.90    4.70
   7   0  -5   -4.40    2.80
  -7   0   5   -4.70    2.70
   7   0  -5    0.80    4.70
  -7   0   5   -3.30    5.40
   7   0  -5   -4.10    3.40
  -7   0   5   -5.00    4.90
  -7   0   5    4.50    5.00
   6   0  -5   -2.90    4.40
  -6   0   5   -0.40    4.50
   6   0  -5    5.60    2.60
   6   0  -5    2.60    2.80
  -6   0   5    5.10    2.60
   6   0  -5    6.20    4.80
  -6   0   5    2.20    4.20
   5   0  -5   -0.30    2.30
   5   0  -5    1.50    4.10
  -5   0   5   -3.20    3.50
  -5   0   5    5.30    3.60
  -5   0   5   -1.00    2.00
  -5   0   5    1.50    3.50
   5   0  -5    1.60    3.50
   5   0  -5   -1.70    2.40
   4   0  -5    1.80    1.80
   4   0  -5    2.00    3.50
  -4   0   5    0.70    1.90
   4   0  -5    2.10    3.40
  -4   0   5    1.30    3.20
  -4   0   5    0.40    3.20
   4   0  -5    2.10    2.40
   4   0  -5    5.30    3.50
  -4   0   5    5.30    3.50
   3   0  -5    7.50    2.30
  -3   0   5   -5.50    4.00
   3   0  -5   -3.00    4.00
  -3   0   5   14.20    3.80
   3   0  -5    3.60    3.70
   3   0  -5    4.80    2.10
  -3   0   5    5.20    4.00
   3   0  -5   13.10    4.00
  -3   0   5    6.10    1.80
  -2   0   5    0.10    1.00
  -2   0   5    2.00    2.60
   2   0  -5   -1.80    2.40
  -2   0   5   -2.60    1.10
   2   0  -5    1.30    1.00
  -2   0   5    0.10    2.10
   2   0  -5    3.50    2.10
   2   0  -5   -1.40    2.40
   2   0  -5   -0.90    1.20
   1   0  -5   -3.50    1.50
  -1   0   5    0.80    0.60
  -1   0   5    0.80    0.60
   1   0  -5   -0.60    2.00
  -1   0   5   -1.70    1.50
   1   0  -5    0.80    0.70
  -1   0   5    0.60    2.10
   1   0  -5    1.50    0.80
  -1   0  -5   -0.80    1.70
  -1   0  -5   -5.50    2.20
   2   0   5   -6.00    2.10
  -2   0  -5   -0.70    0.80
  -2   0  -5    0.00    0.80
   3   0   5    1.30    2.50
  -3   0  -5    0.60    2.30
  -3   0  -5    1.90    1.30
  -3   0  -5    2.00    1.10
  -4   0  -5    1.80    1.70
   4   0   5   -1.20    2.90
  -4   0  -5   -1.20    3.00
   4   0   5    0.30    1.10
  -4   0  -5   -1.20    2.60
   4   0   5   -1.60    1.10
  -4   0  -5    0.10    1.40
  -5   0  -5   -0.50    3.60
  -5   0  -5   -2.10    2.20
   5   0   5   -0.20    1.50
  -5   0  -5    1.00    2.00
   5   0   5    2.30    1.60
   5   0   5   -0.10    3.70
  -6   0  -5    5.30    2.80
  -6   0  -5   -6.50    4.60
   6   0   5    0.40    1.90
   6   0   5   -1.80    1.90
  -6   0  -5    1.90    4.10
  -6   0  -5    2.60    2.40
   6   0   5    0.50    4.00
  -7   0  -5   -0.30    4.60
   7   0   5    2.10    4.70
  -7   0  -5   -4.10    4.40
   7   0   5   -1.60    2.30
  -7   0  -5   -1.80    2.50
  -7   0  -5   -4.20    3.20
   7   0   5   -2.50    2.20
  -8   0  -5   -1.10    5.20
  -8   0  -5    1.10    2.90
  -8   0  -5    3.10    3.90
   8   0   5   -1.90    2.70
   8   0   5   -4.40    3.80
   8   0   5   -1.90    5.50
  -8   0  -5   -0.90    5.00
  -9   0  -5    2.30    4.50
  -9   0  -5    3.60    3.30
   9   0   5    2.00    3.20
  -9   0  -5   -2.30    6.20
   9   0   5   13.50    6.60
   9   0   5    4.30    3.10
  -9   0  -5    3.80    6.00
  10   0   5    3.00    3.60
  10   0   5    3.90    3.60
 -10   0  -5   -1.70    6.70
 -10   0  -5    3.80    7.00
 -10   0  -5    3.40    3.60
  10   0   5   14.30    7.80
 -10   0  -5    6.20    5.30
  11   0   5   -1.10    3.90
 -11   0  -5    4.60    7.80
 -11   0  -5    1.80    6.20
 -11   0  -5    7.30    7.60
  11   0   5    3.20    4.20
  11   0   5    3.00   11.10
  12   0   5   -3.00    4.30
 -12   0  -5  -16.50    7.40
  12   0   5   -5.80    4.40
 -12   0  -5    1.80    9.70
 -12   0  -5    3.20    5.20
 -13   0  -5    4.70   10.20
  13   0   5    5.10    4.50
 -13   0  -5    5.00    6.10
 -14   0  -5    2.80   11.90
 -14   0  -5  -10.10    7.30
  16  -1  -5   16.60   14.50
  16   1  -5   -1.60   13.70
 -16   1   5    2.70   12.50
  16   1  -5   28.50    9.50
  15  -1  -5  -25.40   11.60
  15  -1  -5   10.40    8.30
 -15  -1   5   -4.70    6.90
 -15  -1   5    2.60   12.70
 -15   1   5    6.00   12.80
 -15   1   5   -3.00    6.80
  15   1  -5   -3.50   12.80
  15   1  -5   -5.40    8.00
  14  -1  -5   55.49    8.30
 -14  -1   5   70.19   10.10
 -14  -1   5   69.69   13.10
  14  -1  -5   60.39   13.30
 -14   1   5   47.20   12.40
  14   1  -5   96.69   17.80
 -14   1   5   50.19    7.90
  14   1  -5   60.89    8.40
 -13  -1   5  -15.30    9.40
  13  -1  -5    9.50   10.20
 -13  -1   5   17.00    5.90
  13  -1  -5   -0.20    6.60
  13   1  -5   -0.80    9.60
 -13   1   5   14.40   10.10
 -13   1   5    4.40    5.60
  13   1  -5    5.40    6.30
 -12  -1   5   11.80    7.30
 -12  -1   5   -4.90    8.60
  12  -1  -5    4.40    9.90
 -12  -1   5    3.10    4.80
  12  -1  -5    7.60    5.90
  12   1  -5    8.70    5.30
  12   1  -5   18.90    7.90
 -12   1   5    1.90    9.20
 -12   1   5   16.10    5.80
 -11  -1   5  134.79   13.60
  11  -1  -5  158.58   15.30
 -11  -1   5  122.69   12.30
 -11  -1   5  123.09    8.50
  11  -1  -5  127.09    9.10
  11   1  -5  140.89    9.00
 -11   1   5  123.89    8.60
  11   1  -5  139.39   12.80
 -11   1   5  108.19   12.40
 -11   1   5   90.49   13.90
 -10  -1   5   10.80    3.90
 -10  -1   5    4.60    8.60
  10  -1  -5   14.60    4.30
  10  -1  -5   22.50    7.80
 -10  -1   5    5.00    6.40
 -10  -1   5   12.40    4.30
  10  -1  -5   16.00    8.00
 -10  -1   5   11.90    6.90
  10  -1  -5   11.40    5.10
 -10   1   5   12.50    4.80
 -10   1   5   -4.90    7.70
  10   1  -5   12.20    4.40
 -10   1   5    2.10    7.10
 -10   1   5   13.80    7.30
 -10   1   5   18.10    4.30
  10   1  -5   10.60    5.10
  10   1  -5    7.50    6.60
   9  -1  -5  772.62   20.80
   9  -1  -5  759.22   21.10
  -9  -1   5  781.82   23.30
   9  -1  -5  735.83   23.20
  -9  -1   5  755.32   20.50
   9  -1  -5  789.02   24.80
  -9  -1   5  752.92   23.60
  -9  -1   5  778.22   20.00
  -9  -1   5  726.63   24.50
   9   1  -5  763.22   20.70
   9   1  -5  811.52   23.80
  -9   1   5  738.13   24.10
  -9   1   5  742.53   24.40
  -9   1   5  765.52   20.50
  -9   1   5  757.52   21.10
   9   1  -5  757.32   23.50
  -9   1   5  740.33   23.60
   9   1  -5  750.22   21.10
  -8  -1   5   14.10    6.40
   8  -1  -5   18.50    4.00
  -8  -1   5   12.40    6.50
  -8  -1   5   15.00    5.40
   8  -1  -5    9.70    5.90
   8  -1  -5   20.20    6.50
  -8   1   5   11.50    5.60
  -8   1   5   15.20    3.90
  -8   1   5   20.00    6.40
   8   1  -5   16.40    5.80
   8   1  -5   18.00    6.00
   8   1  -5   17.90    4.40
   7  -1  -5   40.80    5.90
   7  -1  -5   36.40    4.80
  -7  -1   5   35.80    6.10
  -7  -1   5   41.50    4.50
   7  -1  -5   38.10    5.50
   7  -1  -5   48.10    8.10
  -7  -1   5   45.30    7.20
  -7  -1   5   40.60    7.00
  -7  -1   5   48.50    3.90
   7   1  -5   38.30    6.10
   7   1  -5   47.90    7.40
  -7   1   5   38.40    6.20
  -7   1   5   35.20    6.20
  -7   1   5   51.19    5.00
   7   1  -5   50.89    5.00
   7   1  -5   56.19    5.90
  -7   1   5   40.40    5.60
   6  -1  -5  413.96   13.50
  -6  -1   5  397.26   11.50
  -6  -1   5  398.66   13.90
  -6  -1   5  399.86   11.00
  -6  -1   5  439.36   15.10
   6  -1  -5  395.66   11.50
  -6  -1   5  397.06   13.30
   6  -1  -5  418.26   14.70
   6  -1  -5  394.36   11.80
   6   1  -5  396.26   11.90
  -6   1   5  437.06   14.90
   6   1  -5  403.26   11.70
  -6   1   5  397.96   13.70
   6   1  -5  404.56   13.80
   6   1  -5  406.96   14.00
  -6   1   5  406.66   11.60
   6   1  -5  386.96   14.70
  -6   1   5  402.76   12.10
   5  -1  -5  909.81   23.10
   5  -1  -5  879.01   26.00
   5  -1  -5  900.71   25.00
  -5  -1   5  955.00   24.40
  -5  -1   5  922.61   23.10
   5  -1  -5  921.01   23.20
  -5  -1   5  944.31   24.80
  -5  -1   5  952.10   22.70
   5   1  -5  899.91   26.00
   5   1  -5  952.30   24.70
  -5   1   5  947.31   25.10
   5   1  -5  941.31   23.10
  -5   1   5  932.31   23.50
   5   1  -5  969.20   25.40
  -5   1   5  924.31   22.90
  -4  -1   5 1241.38   31.10
  -4  -1   5 1228.08   30.80
   4  -1  -5 1219.18   31.20
  -4  -1   5 1230.68   29.00
   4  -1  -5 1251.27   30.80
   4  -1  -5 1184.98   29.40
  -4  -1   5 1202.08   30.50
   4  -1  -5 1208.08   29.20
  -4  -1   5 1197.38   29.30
   4   1  -5 1206.28   29.00
  -4   1   5 1191.88   29.20
   4   1  -5 1223.68   31.20
   4   1  -5 1231.68   29.30
   4   1  -5 1206.08   30.60
  -4   1   5 1235.78   29.50
  -4   1   5 1227.78   31.00
   4   1  -5 1201.98   30.60
   3  -1  -5  681.33   18.70
   3  -1  -5  676.93   17.10
  -3  -1   5  666.73   18.50
  -3  -1   5  711.93   18.40
   3  -1  -5  685.33   16.90
  -3  -1   5  684.03   16.70
  -3  -1   5  674.13   16.90
  -3  -1   5  693.63   18.10
   3   1  -5  677.23   18.50
  -3   1   5  663.43   18.40
  -3   1   5  706.33   16.80
   3   1  -5  681.73   18.20
   3   1  -5  687.13   18.00
   3   1  -5  688.73   16.70
   3   1  -5  677.13   17.00
  -3   1   5  696.93   17.10
  -2  -1   5   -0.10    1.60
  -2  -1   5   -6.40    3.50
  -2  -1   5   -4.40    2.00
  -2  -1   5    4.60    3.40
   2  -1  -5    1.40    1.60
   2  -1  -5    2.20    2.00
  -2  -1   5    3.20    4.00
   2  -1  -5    4.60    3.40
  -2   1   5    3.30    1.50
  -2   1   5   -0.10    1.90
  -2   1   5    0.50    1.60
   2   1  -5   -0.40    1.60
   2   1  -5   -1.20    3.50
   2   1  -5    1.10    1.90
   2   1  -5    7.40    4.10
  -2   1   5    1.30    3.20
   2   1  -5   -3.50    3.10
  -1  -1   5 5650.23  128.89
  -1  -1   5 5706.33  129.89
   1  -1  -5 5606.24  129.49
   1   1  -5 5350.16  128.69
  -1   1   5 5527.75  129.39
   1   1  -5 5739.33  129.89
   1   1  -5 5562.34  129.79
   0  -1  -5 2433.96   57.19
   0  -1   5 2480.05   57.39
   0  -1   5 2539.45   58.79
   0  -1   5 2457.75   57.29
   0  -1  -5 2474.05   57.29
   0  -1  -5 2496.55   57.89
   0   1  -5 2505.55   57.39
   0   1  -5 2541.75   58.79
   0   1   5 2472.55   57.89
   0   1  -5 2447.66   57.49
   0   1  -5 2461.85   57.19
  -1  -1  -5  163.58    4.90
   1  -1   5  152.38    7.50
   1  -1   5  156.38    4.50
  -1  -1  -5  152.58    6.30
   1  -1   5  160.48    4.40
  -1  -1  -5  161.18    4.30
  -1  -1  -5  160.18    4.10
  -1   1  -5  168.38    7.50
  -1   1  -5  157.48    4.50
  -1   1  -5  157.08    4.70
   1   1   5  162.68    6.60
   2  -1   5  201.78    5.50
  -2  -1  -5  207.88    5.40
  -2  -1  -5  199.38    5.20
  -2  -1  -5  198.88    7.70
   2  -1   5  199.88    5.60
   2  -1   5  204.68    5.40
   2   1   5  196.98    7.90
  -2   1  -5  196.88    8.40
  -2   1  -5  203.08    5.80
  -2   1  -5  205.88    5.70
  -2   1  -5  183.18    5.70
  -3  -1  -5  473.15   12.10
   3  -1   5  466.25   12.20
   3  -1   5  477.25   11.60
  -3  -1  -5  477.35   13.80
   3  -1   5  477.55   11.70
   3   1   5  478.65   13.50
  -3   1  -5  474.85   11.90
   3   1   5  471.95   11.20
  -3   1  -5  461.85   12.00
  -3   1  -5  480.15   12.20
   3   1   5  475.95   11.20
  -3   1  -5  478.75   14.30
  -4  -1  -5    7.70    4.10
   4  -1   5   15.70    1.90
  -4  -1  -5   17.40    2.50
   4  -1   5   16.60    2.90
  -4  -1  -5   14.00    2.20
  -4  -1  -5   14.10    2.50
   4   1   5   14.50    2.10
  -4   1  -5   16.70    2.30
   4   1   5   18.40    2.10
  -4   1  -5   18.70    2.90
   4   1   5   16.50    3.90
  -4   1  -5   15.00    2.10
  -4   1  -5   14.50    4.00
   5  -1   5   71.29    3.60
   5  -1   5   67.89    5.60
   5  -1   5   69.19    3.80
  -5  -1  -5   75.59    3.90
  -5  -1  -5   75.49    4.40
  -5  -1  -5   77.59    5.40
  -5  -1  -5   81.79    7.30
  -5   1  -5   61.79    7.20
  -5   1  -5   73.19    5.30
   5   1   5   76.99    3.40
   5   1   5   74.69    3.50
  -5   1  -5   73.09    4.70
   5   1   5   68.49    6.30
  -5   1  -5   71.89    3.90
  -6  -1  -5  174.88    6.40
   6  -1   5  174.28    8.20
  -6  -1  -5  159.48    9.40
  -6  -1  -5  156.68    7.50
  -6  -1  -5  159.68    9.40
   6  -1   5  174.68    6.00
   6  -1   5  173.08    5.90
  -6   1  -5  163.98    6.90
  -6   1  -5  160.58    7.90
  -6   1  -5  162.88    9.80
  -6   1  -5  171.48    6.20
   6   1   5  153.18    9.30
   6   1   5  166.28    5.60
   6   1   5  169.48    5.70
  -7  -1  -5    3.40    5.70
  -7  -1  -5   10.60    3.90
  -7  -1  -5   14.70    3.10
  -7  -1  -5   10.90    3.40
   7  -1   5   13.40    4.80
   7  -1   5   11.00    2.90
  -7   1  -5    3.60    5.70
  -7   1  -5   14.50    3.10
   7   1   5   21.70    5.80
  -7   1  -5    9.80    4.70
  -7   1  -5   13.60    3.60
   7   1   5   11.60    2.50
   7   1   5   10.20    2.50
   8  -1   5  167.88   10.10
  -8  -1  -5  164.98   10.20
  -8  -1  -5  149.39    9.00
   8  -1   5  162.68    6.60
   8  -1   5  160.78    6.90
  -8  -1  -5  155.68    7.00
  -8  -1  -5  173.28    7.90
  -8   1  -5  152.98    8.00
  -8   1  -5  161.88    7.00
   8   1   5  163.38   11.20
   8   1   5  162.88    6.40
  -8   1  -5  153.28   11.40
  -8   1  -5  156.28    9.50
  -9  -1  -5   -4.40    4.90
   9  -1   5   -2.20    3.10
  -9  -1  -5    1.80    3.50
   9  -1   5   -3.40    3.30
   9  -1   5    3.20    6.00
  -9  -1  -5    5.90    5.40
  -9   1  -5   -1.30    3.30
  -9   1  -5   -0.60    5.60
   9   1   5    1.20    3.10
  -9   1  -5    0.20    7.40
   9   1   5   -5.40    7.20
  -9   1  -5    0.30    4.80
   9   1   5   -2.60    3.00
  10  -1   5   93.09   11.50
 -10  -1  -5   93.49   11.60
  10  -1   5   82.49    6.40
 -10  -1  -5   95.79    7.10
 -10  -1  -5   83.19   10.10
  10  -1   5   81.79    6.40
 -10   1  -5   83.69    6.60
 -10   1  -5   94.99   10.00
 -10   1  -5   69.09    8.90
 -10   1  -5   83.19   12.60
  10   1   5  108.99   11.60
  10   1   5   86.19    6.40
  10   1   5   94.49    6.30
 -11  -1  -5   34.10    6.30
  11  -1   5   34.10    4.90
  11  -1   5   29.40    8.40
  11  -1   5   32.00    4.90
 -11  -1  -5   40.20    7.80
 -11  -1  -5   23.50    9.00
  11   1   5   21.30    4.70
 -11   1  -5   39.00    5.80
  11   1   5   29.70    4.50
 -11   1  -5   34.70    7.60
 -12  -1  -5    3.60    9.70
  12  -1   5   -7.50    4.30
 -12  -1  -5    2.30    5.50
 -12  -1  -5   -1.60    7.70
  12  -1   5   -1.70    4.70
  12   1   5   -0.60    4.20
  12   1   5    1.40    4.50
 -12   1  -5    3.10    9.70
 -12   1  -5   -1.00    5.50
  13  -1   5    9.80    4.80
 -13  -1  -5   10.00    6.20
 -13  -1  -5   15.90   11.70
 -13   1  -5   -7.50   10.10
 -13   1  -5   -1.20    6.00
  13   1   5   -2.20    3.80
 -14  -1  -5  -12.60   13.20
 -14  -1  -5   -5.20    7.10
 -14   1  -5    3.10   11.70
 -14   1  -5   -5.80    8.10
  15  -2  -5    8.50    9.30
 -15  -2   5   31.30    7.10
 -15  -2   5   13.40   12.40
  15  -2  -5   26.80   12.70
  15   2  -5   43.00   14.10
 -15   2   5   15.90    6.80
  15   2  -5   35.60    8.80
 -14  -2   5  334.77   22.20
  14  -2  -5  291.07   20.60
  14  -2  -5  293.57   14.90
 -14  -2   5  305.97   14.80
  14   2  -5  282.37   14.40
 -14   2   5  273.27   13.10
  14   2  -5  271.17   21.00
  13  -2  -5  288.37   18.80
 -13  -2   5  258.77   19.60
 -13  -2   5  311.17   13.70
  13  -2  -5  279.17   13.70
  13   2  -5  275.97   17.90
 -13   2   5  314.97   13.40
  13   2  -5  276.77   13.80
  12  -2  -5  239.18   17.50
 -12  -2   5  199.08   14.60
  12  -2  -5  208.88   11.00
 -12  -2   5  211.78   16.90
 -12  -2   5  231.78   10.80
  12   2  -5  249.18   15.20
  12   2  -5  227.88   11.90
 -12   2   5  231.98   11.10
 -11  -2   5  115.99   14.30
  11  -2  -5  138.29   14.60
 -11  -2   5  107.19   11.70
  11  -2  -5  100.29    9.30
 -11  -2   5  106.49    8.00
 -11   2   5  106.89    8.50
  11   2  -5   87.39   14.20
  11   2  -5  140.39   12.40
  10  -2  -5  274.97   16.30
 -10  -2   5  202.08   15.30
  10  -2  -5  239.98   10.70
  10  -2  -5  218.88    9.90
 -10  -2   5  217.68   12.70
  10  -2  -5  236.78   14.50
 -10  -2   5  224.38    9.90
  10   2  -5  244.48   10.70
 -10   2   5  249.97   16.90
  10   2  -5  238.58   13.50
  10   2  -5  214.78    9.80
 -10   2   5  220.88    9.40
  -9  -2   5   62.29    8.70
   9  -2  -5   42.00    5.60
  -9  -2   5   54.29    5.80
   9  -2  -5   58.49    9.50
   9  -2  -5   55.79    6.80
   9  -2  -5   60.99   12.00
  -9  -2   5   48.90    9.20
  -9  -2   5   60.79    6.80
  -9   2   5   44.60    8.70
   9   2  -5   48.80    9.10
  -9   2   5   50.09    7.50
   9   2  -5   53.79    8.40
  -9   2   5   50.19    6.10
   9   2  -5   52.59    6.80
   9   2  -5   60.89    6.80
  -8  -2   5   69.69   10.20
   8  -2  -5   58.19    5.40
   8  -2  -5   73.09    6.70
   8  -2  -5   72.39    8.60
   8  -2  -5   94.69   10.10
  -8  -2   5   65.29    6.10
  -8  -2   5   77.49    8.90
  -8  -2   5   70.19    7.90
  -8  -2   5   65.79    5.50
   8   2  -5   72.09    8.20
   8   2  -5   65.29    9.70
   8   2  -5   70.29    6.40
   8   2  -5   62.39    6.00
  -8   2   5   85.29   10.00
  -8   2   5   63.99    5.70
   8   2  -5   67.69    9.90
  -8   2   5   62.99    6.20
  -7  -2   5  108.29   10.80
   7  -2  -5  114.49    9.50
   7  -2  -5  116.19    6.20
  -7  -2   5  107.39    8.90
   7  -2  -5  100.09    8.50
   7  -2  -5  115.19    6.40
  -7  -2   5  115.79    5.40
  -7  -2   5  114.99    7.70
  -7  -2   5  108.39    6.60
  -7   2   5  120.39    6.30
   7   2  -5  112.49    8.20
   7   2  -5  113.79    6.00
   7   2  -5  109.29   10.90
  -7   2   5  122.59   10.30
  -7   2   5  116.69    6.40
   7   2  -5   91.79    8.60
  -6  -2   5  111.99    5.30
   6  -2  -5  118.69    9.10
   6  -2  -5  110.49    8.60
  -6  -2   5  105.09    8.30
  -6  -2   5  104.19    9.40
   6  -2  -5  112.49    6.50
  -6  -2   5   99.29    7.10
   6  -2  -5  115.09    5.80
  -6  -2   5  112.59    6.20
   6   2  -5  107.99    5.60
   6   2  -5  104.29    7.60
  -6   2   5  135.29   10.30
   6   2  -5  114.69    8.10
   6   2  -5  115.59    5.20
  -6   2   5  111.69    6.00
  -6   2   5  115.59    5.40
   6   2  -5   99.89   10.40
   5  -2  -5 2001.10   48.50
  -5  -2   5 2034.10   47.90
  -5  -2   5 1982.40   48.30
   5  -2  -5 2020.70   50.99
   5  -2  -5 2048.59   48.20
  -5  -2   5 1995.40   49.40
   5  -2  -5 2024.80   49.80
  -5  -2   5 2031.10   49.90
  -5  -2   5 2057.19   50.89
  -5   2   5 1970.50   48.00
  -5   2   5 2070.89   50.79
   5   2  -5 2034.50   50.99
   5   2  -5 1971.20   47.90
  -5   2   5 2056.89   48.50
   5   2  -5 2036.20   49.90
   5   2  -5 2027.60   48.40
   5   2  -5 2015.30   49.60
   4  -2  -5 2374.96   56.49
   4  -2  -5 2381.96   58.69
  -4  -2   5 2440.06   58.89
   4  -2  -5 2389.86   56.89
  -4  -2   5 2397.26   56.39
  -4  -2   5 2423.16   57.79
  -4  -2   5 2451.85   58.09
  -4  -2   5 2366.56   56.79
   4   2  -5 2422.76   56.79
   4   2  -5 2345.37   56.39
  -4   2   5 2346.37   56.39
   4   2  -5 2392.86   58.89
  -4   2   5 2398.66   56.79
   4   2  -5 2398.06   57.79
   4   2  -5 2476.85   57.99
  -4   2   5 2417.16   58.59
  -4   2   5 2401.26   56.79
   3  -2  -5 1839.52   45.20
   3  -2  -5 1848.72   43.70
  -3  -2   5 1830.72   43.60
  -3  -2   5 1818.62   44.40
   3  -2  -5 1842.82   43.40
  -3  -2   5 1825.72   43.30
  -3  -2   5 1743.43   46.90
  -3  -2   5 1826.92   44.50
   3   2  -5 1816.52   43.80
   3   2  -5 1813.82   43.30
  -3   2   5 1787.82   43.30
   3   2  -5 1891.91   45.70
   3   2  -5 1833.82   44.40
  -3   2   5 1884.71   43.60
   3   2  -5 1844.82   44.80
  -3   2   5 1827.62   43.30
  -3   2   5 1918.41   45.20
   2  -2  -5  521.85   13.80
  -2  -2   5  528.65   14.40
   2  -2  -5  529.55   15.20
  -2  -2   5  529.55   13.80
  -2  -2   5  556.54   16.20
  -2  -2   5  552.94   13.60
   2  -2  -5  534.95   13.50
  -2   2   5  537.25   15.00
   2   2  -5  534.75   13.90
  -2   2   5  526.75   13.30
  -2   2   5  536.95   13.40
   2   2  -5  533.35   15.00
   2   2  -5  532.65   13.60
  -2   2   5  552.84   13.80
   2   2  -5  526.55   14.40
   2   2  -5  513.95   15.80
   1  -2  -5   16.30    2.40
   1  -2  -5   16.00    2.70
  -1  -2   5   14.20    2.00
   1  -2  -5   17.90    2.40
   1  -2  -5   16.00    2.90
  -1  -2   5   15.20    2.30
  -1  -2   5    4.20    3.70
  -1  -2   5   15.40    2.40
   1   2  -5   10.80    4.20
   1   2  -5   16.40    2.40
  -1   2   5   16.30    3.00
   1   2  -5   14.20    2.40
   1   2  -5   14.00    2.00
  -1   2   5   15.50    1.80
  -1   2   5   19.20    2.90
  -1   2   5   17.10    2.80
   0  -2   5  369.76    9.50
   0  -2  -5  360.46    9.40
   0  -2   5  361.96   12.00
   0  -2  -5  348.97   11.10
   0  -2   5  362.06    9.30
   0  -2  -5  360.06    9.60
   0  -2  -5  359.36    9.90
   0  -2  -5  357.66    9.90
   0  -2   5  363.36    9.70
   0   2   5  363.96    9.50
   0   2  -5  367.26    9.90
   0   2   5  359.76    9.90
   0   2   5  364.06   10.00
   0   2  -5  364.16   12.30
   0   2  -5  359.36    9.50
   0   2  -5  353.16    9.20
  -1  -2  -5 3058.89   71.79
   1  -2   5 3028.00   71.29
  -1  -2  -5 3053.09   71.99
  -1  -2  -5 3039.60   71.69
  -1  -2  -5 3142.49   73.39
   1  -2   5 3083.59   72.09
   1  -2   5 3131.49   71.89
   1  -2   5 3226.78   73.89
  -1  -2  -5 3213.38   72.79
  -1   2  -5 3033.30   71.99
  -1   2  -5 3190.18   72.29
   1   2   5 2997.60   71.59
   1   2   5 3011.00   71.69
   1   2   5 3098.59   71.79
  -1   2  -5 3184.88   73.99
  -2  -2  -5 2720.33   64.79
  -2  -2  -5 2897.91   66.39
  -2  -2  -5 2898.81   66.89
   2  -2   5 2793.22   65.09
   2  -2   5 2809.82   64.99
  -2  -2  -5 2767.72   64.99
   2  -2   5 2727.33   64.39
   2   2   5 2691.73   64.49
   2   2   5 2774.82   64.79
  -2   2  -5 2885.81   67.29
  -2   2  -5 2733.33   64.99
  -2   2  -5 2812.32   65.29
  -3  -2  -5   55.79    3.60
   3  -2   5   64.49    3.50
  -3  -2  -5   52.19    3.00
  -3  -2  -5   46.90    6.60
   3  -2   5   60.39    3.40
   3  -2   5   57.29    3.90
  -3  -2  -5   57.19    6.60
   3   2   5   55.09    5.80
  -3   2  -5   62.19    6.60
  -3   2  -5   57.59    4.00
   3   2   5   59.59    3.20
  -3   2  -5   55.69    3.50
   4  -2   5  684.63   17.00
  -4  -2  -5  678.23   16.80
   4  -2   5  689.23   17.20
   4  -2   5  684.03   17.20
  -4  -2  -5  677.73   20.00
  -4  -2  -5  656.83   19.50
  -4  -2  -5  689.43   17.20
   4   2   5  703.83   16.90
  -4   2  -5  647.14   19.90
  -4   2  -5  679.83   17.20
  -4   2  -5  650.13   20.40
   4   2   5  696.33   19.70
   4   2   5  686.63   16.80
  -5  -2  -5   46.80    2.80
   5  -2   5   45.00    4.20
  -5  -2  -5   40.10    4.10
   5  -2   5   42.30    4.80
  -5  -2  -5   42.50    6.70
  -5  -2  -5   43.70    6.80
  -5   2  -5   41.00    7.40
   5   2   5   45.30    3.50
  -5   2  -5   42.20    4.00
   5   2   5   40.50    3.60
  -5   2  -5   50.29    6.80
   5   2   5   48.00    7.50
  -5   2  -5   41.20    4.60
  -5   2  -5   34.30    4.40
   6  -2   5  752.82   20.30
  -6  -2  -5  763.62   22.70
   6  -2   5  781.52   19.50
  -6  -2  -5  757.62   19.50
  -6  -2  -5  772.22   23.80
  -6  -2  -5  744.13   18.90
   6  -2   5  763.92   19.20
  -6  -2  -5  749.92   19.00
   6   2   5  752.52   22.20
  -6   2  -5  757.62   20.00
   6   2   5  768.22   18.90
   6   2   5  750.22   19.00
  -6   2  -5  741.73   23.00
  -6   2  -5  746.13   20.20
  -6   2  -5  755.72   19.60
  -6   2  -5  749.92   23.20
   7  -2   5   69.39    5.40
  -7  -2  -5   72.79    8.40
   7  -2   5   77.69    5.20
  -7  -2  -5   73.79    5.10
  -7  -2  -5   73.39    4.70
  -7  -2  -5   80.19   11.90
  -7  -2  -5   68.19    5.60
   7  -2   5   66.89    9.50
  -7   2  -5   66.99   10.80
  -7   2  -5   64.69    9.10
  -7   2  -5   63.59    6.90
   7   2   5   80.29    4.80
  -7   2  -5   67.49    6.30
   7   2   5   60.49    8.80
  -7   2  -5   75.39    5.30
  -8  -2  -5    4.70    3.40
  -8  -2  -5    6.50    3.50
   8  -2   5    6.90    3.40
  -8  -2  -5    1.10    6.70
  -8  -2  -5   13.80    8.60
   8  -2   5    2.60    3.50
  -8  -2  -5    9.00    3.20
   8  -2   5    3.60    5.30
   8   2   5    9.30    7.20
   8   2   5    9.50    3.20
  -8   2  -5   -2.80    6.70
  -8   2  -5    5.10    3.30
   8   2   5    7.20    3.20
  -8   2  -5    4.00    4.90
  -8   2  -5   11.70    4.90
  -8   2  -5    7.50    7.20
   9  -2   5  346.37   11.50
  -9  -2  -5  355.36   16.80
  -9  -2  -5  338.37   12.10
   9  -2   5  336.87   11.30
  -9  -2  -5  356.16   11.60
   9  -2   5  360.76   14.30
  -9  -2  -5  328.17   11.00
  -9   2  -5  352.16   11.60
  -9   2  -5  304.07   19.70
   9   2   5  353.56   15.90
   9   2   5  350.86   11.00
   9   2   5  329.97   10.90
  -9   2  -5  345.17   13.00
  -9   2  -5  335.97   17.60
  -9   2  -5  362.56   14.20
 -10  -2  -5  791.42   21.70
 -10  -2  -5  795.02   26.80
  10  -2   5  766.22   21.00
  10  -2   5  798.32   24.50
 -10  -2  -5  756.02   20.90
 -10  -2  -5  775.72   22.20
  10  -2   5  775.82   21.00
 -10   2  -5  788.12   24.50
  10   2   5  752.72   20.60
 -10   2  -5  792.32   23.90
 -10   2  -5  774.22   26.90
  10   2   5  763.52   20.70
  11  -2   5   48.70    9.30
 -11  -2  -5   54.49   10.40
  11  -2   5   58.69    7.50
 -11  -2  -5   62.29    9.00
  11  -2   5   56.89    7.30
 -11  -2  -5   45.50    6.50
  11   2   5   44.40    6.20
 -11   2  -5   50.59    7.90
  11   2   5   44.20    7.20
 -11   2  -5   54.69   10.50
 -11   2  -5   64.59    7.80
  12  -2   5   18.10    4.80
 -12  -2  -5   55.49    8.80
 -12  -2  -5   40.00   11.50
  12  -2   5   21.80    9.70
  12  -2   5   28.80    5.20
  12   2   5   31.00    5.00
 -12   2  -5   36.40    8.90
 -12   2  -5   28.80    6.30
 -12   2  -5   11.30   10.80
 -13  -2  -5    2.00   11.70
  13  -2   5   -3.40    5.00
 -13  -2  -5    2.50    6.70
 -13   2  -5   -5.70   11.20
 -13   2  -5   -2.00    6.20
 -13   2  -5   -9.20   10.20
 -14  -2  -5   31.00    7.90
 -14  -2  -5   43.30   13.70
 -14   2  -5   28.10    7.80
 -14   2  -5   37.80   12.90
 -14   2  -5   30.10   11.60
  15  -3  -5   20.00   13.50
  15  -3  -5   12.60    9.30
 -15   3   5   33.50   14.10
  15   3  -5   19.80    9.90
 -14  -3   5   50.69    8.30
  14  -3  -5   38.00    9.40
 -14  -3   5   37.50   12.90
  14  -3  -5   53.09   13.70
  14   3  -5   33.90    9.00
 -14   3   5   33.50    7.90
  14   3  -5   42.10   11.80
  13  -3  -5  146.09   12.20
 -13  -3   5  149.99   11.70
  13  -3  -5  139.29   19.20
 -13  -3   5  136.09   16.90
 -13   3   5  157.98   11.30
  13   3  -5  157.68   11.90
  13   3  -5  163.58   15.50
 -12  -3   5   23.30   10.90
 -12  -3   5   20.10    5.80
 -12  -3   5   10.80    7.80
  12  -3  -5    7.40   10.40
  12  -3  -5   15.00    6.70
  12   3  -5   23.60    7.50
 -12   3   5   18.90    5.50
  12   3  -5    3.10    6.60
  11  -3  -5   96.99   14.70
  11  -3  -5  102.79    9.70
 -11  -3   5   97.29   11.40
 -11  -3   5   99.19   15.20
 -11  -3   5   97.69    9.40
  11   3  -5  115.39   10.00
 -11   3   5  105.39    9.00
  11   3  -5   93.49   11.00
 -10  -3   5  194.18   14.40
  10  -3  -5  218.58   16.90
  10  -3  -5  190.48   10.80
 -10  -3   5  203.18   10.30
 -10  -3   5  176.48   11.20
  10  -3  -5  182.88   13.30
 -10   3   5  188.58    9.80
  10   3  -5  155.78   14.40
  10   3  -5  184.78   11.90
 -10   3   5  197.58   12.30
  -9  -3   5   28.60    8.40
  -9  -3   5   13.40    5.10
   9  -3  -5   32.70    6.80
   9  -3  -5   14.60    5.20
   9  -3  -5   21.80    8.00
  -9  -3   5    8.00    5.70
   9  -3  -5   26.70    8.80
  -9   3   5    8.90    6.50
   9   3  -5   16.20    9.30
   9   3  -5   13.00    6.30
   9   3  -5   17.20    8.60
   9   3  -5   19.10    4.60
  -9   3   5   13.80    4.60
   9   3  -5   15.70    5.30
  -8  -3   5  250.37   14.60
   8  -3  -5  263.27   10.20
   8  -3  -5  257.67   13.70
  -8  -3   5  273.47   10.70
   8  -3  -5  284.67   11.30
   8  -3  -5  304.77   15.60
  -8  -3   5  271.77    9.90
  -8  -3   5  286.57   12.00
  -8  -3   5  275.67   13.60
   8   3  -5  290.07   12.40
  -8   3   5  290.67   10.40
  -8   3   5  271.77   12.70
   8   3  -5  290.97   15.20
  -8   3   5  265.07   11.40
  -8   3   5  269.07   15.60
   8   3  -5  280.77   14.50
   8   3  -5  286.77   10.90
  -7  -3   5  296.87   11.80
  -7  -3   5  298.47   10.70
   7  -3  -5  304.57   14.30
   7  -3  -5  296.37   13.40
  -7  -3   5  283.77   13.70
  -7  -3   5  269.97   15.40
  -7  -3   5  302.97   10.10
   7  -3  -5  304.47   10.80
   7  -3  -5  298.77   10.40
   7   3  -5  308.77    9.50
  -7   3   5  316.97   12.20
   7   3  -5  296.57   10.80
  -7   3   5  294.27   10.70
  -7   3   5  302.67   10.30
   7   3  -5  313.67   11.90
  -7   3   5  292.07   14.30
   7   3  -5  303.57   13.30
   7   3  -5  280.87   14.50
   6  -3  -5 1323.77   33.60
  -6  -3   5 1346.97   34.80
   6  -3  -5 1386.06   34.30
  -6  -3   5 1344.17   33.90
  -6  -3   5 1370.36   36.10
   6  -3  -5 1363.16   37.30
  -6  -3   5 1324.47   37.10
   6  -3  -5 1349.07   35.90
  -6  -3   5 1353.86   33.50
  -6   3   5 1405.86   33.70
   6   3  -5 1358.76   34.00
  -6   3   5 1364.86   34.70
  -6   3   5 1381.56   37.30
   6   3  -5 1351.56   36.00
   6   3  -5 1389.26   35.20
  -6   3   5 1351.86   34.20
   6   3  -5 1380.76   33.40
   6   3  -5 1350.66   37.40
   5  -3  -5  382.86   11.70
  -5  -3   5  405.66   11.70
  -5  -3   5  395.16   12.00
   5  -3  -5  400.46   15.50
  -5  -3   5  416.86   14.10
   5  -3  -5  406.16   12.30
  -5  -3   5  407.16   15.80
   5   3  -5  403.86   12.10
   5   3  -5  403.56   13.50
   5   3  -5  403.36   11.50
   5   3  -5  410.56   16.10
  -5   3   5  405.36   12.50
  -5   3   5  409.66   11.90
  -5   3   5  402.56   12.80
  -5   3   5  413.96   15.10
   5   3  -5  409.06   13.90
   4  -3  -5  168.28   10.20
   4  -3  -5  179.18    6.70
  -4  -3   5  177.58    6.80
  -4  -3   5  171.98   10.20
   4  -3  -5  174.78    7.30
  -4  -3   5  178.58    9.30
  -4  -3   5  176.58    7.10
  -4   3   5  185.68    6.50
  -4   3   5  178.28    7.20
   4   3  -5  191.38    7.60
  -4   3   5  184.38    7.70
   4   3  -5  181.28   11.40
   4   3  -5  187.68    6.80
   4   3  -5  189.28    8.60
   4   3  -5  189.28    9.10
  -4   3   5  199.28   10.20
   3  -3  -5   77.99    5.50
   3  -3  -5   74.59    7.10
  -3  -3   5   76.19    4.30
  -3  -3   5   76.09    5.20
  -3  -3   5   87.29    8.30
   3  -3  -5   79.69    4.80
  -3  -3   5   88.69    6.60
   3   3  -5   82.89    6.60
  -3   3   5   78.09    5.20
  -3   3   5   73.59    4.50
  -3   3   5   73.59    5.30
  -3   3   5   71.19    7.10
   3   3  -5   75.89    7.70
   3   3  -5   73.39    5.50
   3   3  -5   76.09    8.40
   3   3  -5   71.59    4.50
  -2  -3   5  173.78    6.60
   2  -3  -5  172.18    6.30
  -2  -3   5  169.98    6.00
   2  -3  -5  181.28    7.00
  -2  -3   5  171.08    7.60
   2  -3  -5  171.18    6.70
  -2  -3   5  161.38    9.30
   2   3  -5  172.08    6.70
   2   3  -5  166.38    6.00
   2   3  -5  167.68   10.30
  -2   3   5  164.88    7.70
  -2   3   5  178.18    6.80
  -2   3   5  179.28    6.20
  -2   3   5  213.28    9.70
   2   3  -5  179.38    7.40
   2   3  -5  179.28    8.30
   1  -3  -5  241.78    7.50
   1  -3  -5  239.88    8.10
   1  -3  -5  240.58    9.30
  -1  -3   5  240.48    7.50
  -1  -3   5  241.38   11.00
  -1  -3   5  251.87    8.20
  -1  -3   5  232.48    8.00
   1  -3  -5  236.98    8.00
  -1   3   5  238.88    7.20
   1   3  -5  238.88    8.10
  -1   3   5  248.58    9.20
   1   3  -5  237.18    7.60
   1   3  -5  233.98    8.20
   1   3  -5  232.78   10.60
  -1   3   5  217.88    9.60
   0  -3   5  128.59    5.20
   0  -3  -5  130.99    6.40
   0  -3  -5  126.69    7.90
   0  -3  -5  135.09    5.70
   0  -3   5  125.59    6.20
   0  -3   5  125.19    5.80
   0  -3   5  128.09    8.20
   0  -3  -5  118.09    5.80
   0   3   5  128.89    5.50
   0   3  -5  135.29    5.40
   0   3   5  130.39    4.80
   0   3  -5  140.89    8.60
   0   3   5  158.38    7.00
   0   3  -5  127.89    6.00
  -1  -3  -5   16.10    2.90
  -1  -3  -5   16.90    3.70
   1  -3   5   13.70    2.60
  -1  -3  -5   11.10    4.50
   1  -3   5   17.80    3.10
   1  -3   5   16.40    2.30
  -1  -3  -5   12.80    3.70
   1  -3   5   14.00    5.20
  -1   3  -5   15.10    3.10
  -1   3  -5   14.00    2.70
   1   3   5   13.30    3.90
   1   3   5   15.80    2.20
  -1   3  -5    8.40    4.90
   1   3   5   14.00    2.70
  -2  -3  -5  322.97    9.40
  -2  -3  -5  326.97    9.70
   2  -3   5  322.07    9.40
  -2  -3  -5  324.37   11.50
   2  -3   5  325.57    9.90
  -2  -3  -5  322.47   12.10
   2  -3   5  329.17    8.90
   2  -3   5  320.27   12.30
  -2   3  -5  319.97    9.60
   2   3   5  327.47    8.90
  -2   3  -5  313.67   12.50
   2   3   5  343.57    8.50
  -2   3  -5  329.27   10.20
   2   3   5  337.57    9.50
   2   3   5  338.27   11.70
   2   3   5  314.37   12.10
  -3  -3  -5  571.44   17.70
  -3  -3  -5  572.24   15.40
   3  -3   5  575.44   15.20
   3  -3   5  590.44   18.20
  -3  -3  -5  567.54   17.90
   3  -3   5  577.24   14.80
  -3  -3  -5  576.24   14.90
   3  -3   5  579.14   15.50
   3   3   5  580.94   14.60
  -3   3  -5  582.64   15.80
  -3   3  -5  573.14   15.30
   3   3   5  568.04   17.70
   3   3   5  592.14   17.60
  -3   3  -5  586.34   18.30
   3   3   5  577.44   15.10
   4  -3   5  846.62   20.90
  -4  -3  -5  827.32   21.20
  -4  -3  -5  852.81   24.10
  -4  -3  -5  823.92   20.70
   4  -3   5  860.71   21.30
   4  -3   5  828.92   20.90
  -4  -3  -5  850.61   24.00
   4   3   5  709.63   22.50
   4   3   5  841.42   20.30
  -4   3  -5  842.92   24.60
  -4   3  -5  829.42   21.60
   4   3   5  823.62   23.50
  -4   3  -5  838.82   24.70
  -4   3  -5  820.62   21.10
  -5  -3  -5  458.05   16.90
  -5  -3  -5  446.66   12.90
  -5  -3  -5  447.46   12.40
   5  -3   5  443.36   12.60
   5  -3   5  440.76   12.90
  -5  -3  -5  438.96   16.20
   5  -3   5  468.55   12.90
   5   3   5  421.66   15.60
  -5   3  -5  445.96   13.40
  -5   3  -5  443.86   12.80
  -5   3  -5  447.46   17.40
   5   3   5  447.56   12.40
  -5   3  -5  428.76   16.20
   5   3   5  454.85   12.50
   6  -3   5    2.00    3.40
  -6  -3  -5    5.00    7.30
  -6  -3  -5    6.40    3.30
  -6  -3  -5    8.50    3.00
  -6  -3  -5    5.60    5.70
   6  -3   5   12.60    4.00
   6  -3   5    8.00    3.20
  -6   3  -5   11.80    6.20
   6   3   5    6.10    3.00
  -6   3  -5    1.60    3.20
  -6   3  -5    0.60    4.20
   6   3   5    6.90    3.10
  -6   3  -5    1.10    6.20
   6   3   5   -1.40    6.10
  -7  -3  -5  491.05   13.90
  -7  -3  -5  501.95   18.60
   7  -3   5  491.45   14.50
   7  -3   5  493.75   14.20
  -7  -3  -5  506.65   14.60
  -7  -3  -5  462.25   19.10
  -7   3  -5  481.15   14.20
   7   3   5  451.45   17.60
   7   3   5  482.85   13.80
   7   3   5  481.15   13.80
  -7   3  -5  496.75   19.20
  -7   3  -5  487.05   15.30
  -7   3  -5  482.85   19.90
  -8  -3  -5    8.70    2.30
  -8  -3  -5   19.80    4.00
  -8  -3  -5   -1.50    7.90
  -8  -3  -5   -1.30    8.70
  -8  -3  -5    9.20    4.00
   8  -3   5    5.70    4.10
   8  -3   5   18.10    5.80
   8  -3   5   15.70    4.50
  -8   3  -5    9.00    5.60
   8   3   5   12.00    3.80
  -8   3  -5   16.30    3.80
  -8   3  -5   10.60    7.70
   8   3   5   11.20    3.90
  -9  -3  -5   15.80    3.20
  -9  -3  -5   11.40    4.30
  -9  -3  -5   18.10    4.60
   9  -3   5   19.10    4.60
   9  -3   5   14.00    6.70
  -9  -3  -5   18.50    8.70
   9  -3   5   16.80    4.70
   9   3   5   11.90    4.10
   9   3   5   13.20    4.50
  -9   3  -5   16.50    9.20
  -9   3  -5   18.60    5.90
  10  -3   5   14.50    7.70
 -10  -3  -5   14.10    3.70
  10  -3   5    8.10    5.10
  10  -3   5   12.40    4.70
 -10  -3  -5   -4.10    8.70
 -10  -3  -5   14.70    5.40
  10   3   5   15.00    4.40
 -10   3  -5   10.60    9.70
  10   3   5   17.00    4.80
 -10   3  -5    4.10    4.90
  11  -3   5   40.50    6.10
  11  -3   5   31.20    8.60
 -11  -3  -5   59.39   11.70
 -11  -3  -5   35.60    6.70
  11  -3   5   37.10    5.40
 -11   3  -5   42.90   10.70
 -11   3  -5   46.20    6.70
  11   3   5   48.10    7.10
  11   3   5   41.20    5.30
 -12  -3  -5  115.69   10.90
 -12  -3  -5  120.09   17.50
  12  -3   5  107.49    9.00
 -12   3  -5  104.99   10.40
  12   3   5   93.09    6.80
 -12   3  -5  155.88   18.60
 -13  -3  -5   52.69   13.90
 -13  -3  -5   49.50    8.90
 -13   3  -5   57.59   13.90
 -13   3  -5   61.09    8.30
  14  -4  -5   34.50    9.20
 -14   4   5   52.69   11.60
  14   4  -5   41.40   10.70
 -14   4   5   44.60   13.30
 -13  -4   5  267.07   13.50
  13  -4  -5  310.17   15.70
  13  -4  -5  309.07   22.80
 -13  -4   5  311.67   21.90
  13   4  -5  256.07   15.10
  13   4  -5  264.27   14.60
 -13   4   5  287.97   14.00
 -13   4   5  269.27   20.70
  12  -4  -5   61.49   13.70
 -12  -4   5   48.20    8.00
  12  -4  -5   55.29    8.80
 -12  -4   5   52.09   11.70
 -12   4   5   62.79    9.60
  12   4  -5   52.49    8.80
  12   4  -5   46.30    8.30
 -12   4   5   35.20   10.40
 -11  -4   5   52.59    7.00
 -11  -4   5   70.69   11.40
  11  -4  -5   84.49   16.60
 -11  -4   5   57.29   10.50
  11  -4  -5   55.49    7.80
 -11   4   5   74.89    9.00
  11   4  -5   63.99   10.70
  11   4  -5   61.79    8.30
 -10  -4   5   20.60    6.60
  10  -4  -5   31.10   10.40
  10  -4  -5    5.40    6.30
 -10  -4   5   14.80    5.80
 -10  -4   5   10.50    9.80
  10   4  -5   19.00    6.80
 -10   4   5   13.80    7.10
 -10   4   5   23.30    5.70
  10   4  -5   25.80   10.60
  10   4  -5   23.00    6.70
   9  -4  -5   -7.90    7.20
  -9  -4   5    4.60    5.40
   9  -4  -5   -2.40    8.60
  -9  -4   5   19.10    8.70
   9  -4  -5   11.30    6.30
  -9   4   5   10.60    4.90
   9   4  -5   -0.60   10.30
  -9   4   5    4.80    6.20
   9   4  -5   19.90    6.20
   8  -4  -5    5.70    7.90
   8  -4  -5    7.50   14.80
  -8  -4   5   10.50    5.20
  -8  -4   5    8.10    7.40
   8   4  -5    9.60    3.80
  -8   4   5    6.00    8.10
   8   4  -5    5.70    9.30
  -8   4   5    4.00    6.20
   8   4  -5    7.90    5.60
  -7  -4   5   14.90    7.60
  -7  -4   5   24.70    7.80
   7  -4  -5   17.10    4.70
   7  -4  -5    9.20    4.10
  -7  -4   5   13.70    3.70
   7  -4  -5   10.70    7.50
   7  -4  -5    9.80    7.20
  -7  -4   5   22.90    5.00
  -7   4   5   25.50    6.40
   7   4  -5   23.90    3.90
   7   4  -5   30.20    7.50
   7   4  -5   16.50    5.40
  -7   4   5    0.50    7.20
   7   4  -5   18.50    8.40
  -7   4   5   25.20    4.50
   7   4  -5   18.00    4.90
  -7   4   5   23.50    5.20
   6  -4  -5   65.49    8.50
  -6  -4   5   81.49   10.00
  -6  -4   5   64.29    9.10
  -6  -4   5   70.79    6.20
   6  -4  -5   74.29    9.60
  -6  -4   5   69.69    6.10
   6  -4  -5   65.59    7.30
   6  -4  -5   78.39    6.60
  -6   4   5   74.19    6.00
   6   4  -5   59.59    8.00
   6   4  -5   58.09    9.10
   6   4  -5   67.59    5.00
   6   4  -5   82.09    7.40
  -6   4   5   62.69    9.30
  -6   4   5   50.29    6.60
   6   4  -5   74.79   12.70
  -6   4   5   73.59    8.60
  -5  -4   5  104.29    9.50
   5  -4  -5  109.19    6.90
  -5  -4   5  102.29    6.40
   5  -4  -5  107.19    6.80
  -5  -4   5  112.39    7.10
  -5  -4   5   98.09   10.70
   5  -4  -5  111.39   10.70
  -5   4   5  107.09    6.30
   5   4  -5   90.59   11.80
  -5   4   5   96.59    8.20
   5   4  -5  104.89    8.00
  -5   4   5  100.19    6.90
   5   4  -5   92.99    9.60
  -5   4   5   86.69   10.10
   5   4  -5  107.89    7.30
   5   4  -5  103.79    5.60
   4  -4  -5    2.20    3.50
   4  -4  -5   -0.70    3.80
  -4  -4   5   -5.00    2.80
   4  -4  -5    2.00    5.20
  -4  -4   5    0.70    5.20
  -4  -4   5   -3.00    6.30
  -4  -4   5    4.10    3.80
   4   4  -5    1.00    4.30
   4   4  -5    3.90    2.80
  -4   4   5    8.70    3.80
  -4   4   5    2.30    2.90
   4   4  -5    6.20    6.50
   4   4  -5   -2.80    3.90
  -4   4   5    1.80    6.30
   4   4  -5    4.10    5.40
  -4   4   5    4.50    4.20
  -3  -4   5  342.97   10.70
   3  -4  -5  347.17   11.60
  -3  -4   5  346.47   11.40
  -3  -4   5  331.27   14.30
   3  -4  -5  326.37   10.50
  -3  -4   5  337.67   12.60
   3  -4  -5  341.77   11.50
   3   4  -5  355.26   12.70
  -3   4   5  337.57   14.00
   3   4  -5  332.67   11.40
   3   4  -5  348.87   10.60
  -3   4   5  344.27   12.00
   3   4  -5  328.17   14.60
  -3   4   5  343.47   10.50
   3   4  -5  343.77   12.50
  -3   4   5  336.07   11.30
  -2  -4   5  105.09   10.50
  -2  -4   5   92.69    7.10
  -2  -4   5   99.09    5.70
   2  -4  -5   95.89    5.80
   2  -4  -5   88.49    7.50
   2  -4  -5   97.49    6.50
   2  -4  -5   94.99    6.80
  -2  -4   5   99.09    6.40
   2   4  -5  100.09    7.10
  -2   4   5   83.79    8.30
   2   4  -5  102.99    5.60
   2   4  -5   98.29    9.40
  -2   4   5   87.19    7.20
  -2   4   5   91.89    6.30
  -2   4   5   98.29    5.50
   2   4  -5   93.99    6.70
  -1  -4   5  141.19    7.60
  -1  -4   5  143.89    6.30
   1  -4  -5  145.49    7.10
   1  -4  -5  138.99    9.30
   1  -4  -5  138.69    6.10
  -1  -4   5  141.59    7.00
   1  -4  -5  142.69    7.60
  -1  -4   5  138.29   10.90
   1   4  -5  145.49    6.40
   1   4  -5  146.89    7.40
   1   4  -5  156.68   11.00
  -1   4   5  144.29    6.10
   1   4  -5  150.38    7.50
  -1   4   5  152.18    7.00
  -1   4   5  143.49    8.10
  -1   4   5  126.09   13.60
   0  -4  -5   40.60    5.00
   0  -4  -5   43.20    6.30
   0  -4  -5   37.50    4.60
   0  -4   5   54.99    9.20
   0  -4  -5   41.40    5.30
   0  -4   5   48.50    4.70
   0  -4   5   36.90    5.40
   0  -4   5   41.20    5.50
   0   4  -5   41.00    5.10
   0   4  -5   48.10    7.20
   0   4   5   45.20    5.20
   0   4   5   48.20    7.00
   0   4   5   41.70    4.10
   0   4   5   37.30    6.50
   0   4  -5   54.19    4.80
  -1  -4  -5  959.00   23.80
  -1  -4  -5  955.20   26.20
   1  -4   5  961.90   23.90
   1  -4   5  946.11   23.90
  -1  -4  -5  827.12   29.30
   1  -4   5  968.00   24.50
  -1  -4  -5  936.51   24.10
   1  -4   5  936.71   26.90
   1   4   5  920.81   24.20
  -1   4  -5  910.01   24.40
   1   4   5  965.90   23.50
  -1   4  -5  972.40   27.30
  -1   4  -5  944.71   23.90
   1   4   5  956.80   24.10
   1   4   5  977.70   25.80
  -2  -4  -5   26.50    6.00
   2  -4   5   25.20    3.50
  -2  -4  -5   29.00    3.60
   2  -4   5   29.40    4.50
   2  -4   5   27.40    4.10
  -2  -4  -5   22.60    5.40
   2  -4   5   14.40    6.60
  -2  -4  -5   25.20    3.90
   2   4   5   31.30    4.70
  -2   4  -5   26.40    4.20
  -2   4  -5   25.30    3.40
   2   4   5   24.20    3.60
   2   4   5   25.40    5.90
  -2   4  -5   28.60    7.00
   2   4   5   29.10    3.80
   3  -4   5    1.50    2.70
   3  -4   5    4.00    3.70
   3  -4   5    3.10    5.80
   3  -4   5   -4.10    3.10
  -3  -4  -5    1.30    5.50
  -3  -4  -5   10.40    5.70
  -3  -4  -5    3.60    3.10
  -3  -4  -5    1.80    3.00
   3   4   5    0.10    1.40
   3   4   5    5.30    2.50
  -3   4  -5    1.00    4.00
  -3   4  -5   -6.80    5.80
   3   4   5   -2.70    5.50
  -3   4  -5    0.00    3.20
  -3   4  -5   10.00    6.60
   3   4   5    2.40    5.50
   3   4   5    0.20    3.20
   4  -4   5  224.38    9.00
  -4  -4  -5  214.38    8.10
   4  -4   5  213.18    8.30
   4  -4   5  225.68   12.20
  -4  -4  -5  224.48   11.50
  -4  -4  -5  220.88    8.60
   4  -4   5  223.18    8.40
  -4  -4  -5  210.28   12.50
  -4   4  -5  218.18    8.10
  -4   4  -5  231.88   13.70
  -4   4  -5  212.78    9.60
   4   4   5  197.98   11.50
   4   4   5  238.48   12.60
   4   4   5  223.68    7.40
   4   4   5  224.78    8.40
  -4   4  -5  211.08   12.10
   5  -4   5   13.40    3.90
  -5  -4  -5   16.70    7.70
   5  -4   5   13.60    4.20
  -5  -4  -5   14.80    3.80
  -5  -4  -5    8.80    6.40
   5  -4   5   13.20    4.10
  -5  -4  -5    6.50    3.50
   5   4   5   10.40    2.80
  -5   4  -5   11.80    3.70
  -5   4  -5   16.60    5.00
  -5   4  -5   16.90    7.40
   5   4   5   12.10    3.70
   5   4   5   15.00    6.70
  -5   4  -5   10.40    6.50
  -6  -4  -5   74.69    6.40
   6  -4   5   63.39    7.10
  -6  -4  -5   83.29   13.10
   6  -4   5   61.29    6.70
  -6  -4  -5   69.09   10.20
  -6  -4  -5   71.89    6.60
   6  -4   5   68.69    7.50
  -6   4  -5   67.19    7.30
  -6   4  -5   78.39   13.40
   6   4   5   67.39    6.40
   6   4   5   79.09   12.50
  -6   4  -5   90.09   10.60
  -6   4  -5   73.19    6.20
   7  -4   5  388.36   13.20
   7  -4   5  354.06   17.90
  -7  -4  -5  399.06   12.50
  -7  -4  -5  371.66   17.80
  -7  -4  -5  399.66   13.30
   7  -4   5  373.86   12.60
  -7  -4  -5  409.86   18.20
  -7   4  -5  418.36   17.00
   7   4   5  390.66   12.70
  -7   4  -5  382.56   17.80
   7   4   5  382.56   12.50
  -8  -4  -5   69.09    7.20
  -8  -4  -5   72.49   10.80
   8  -4   5   56.49    6.90
   8  -4   5   62.49    7.10
   8  -4   5   74.99    9.20
   8   4   5   62.09    7.60
  -8   4  -5   62.89    7.50
  -8   4  -5   67.09   11.10
   8   4   5   59.19    7.10
   9  -4   5   47.10    7.60
   9  -4   5   54.39    6.70
  -9  -4  -5   52.89   10.60
   9  -4   5   60.19   10.00
  -9  -4  -5   51.39    8.00
   9   4   5   56.19    7.00
  -9   4  -5   42.50   11.00
  -9   4  -5   51.09    7.80
   9   4   5   42.80    5.90
  10  -4   5  390.66   20.90
 -10  -4  -5  456.75   21.70
  10  -4   5  391.86   14.30
 -10  -4  -5  395.06   15.00
  10   4   5  385.26   13.60
 -10   4  -5  409.76   14.90
 -10   4  -5  417.56   20.50
  10   4   5  390.86   13.50
 -11  -4  -5   51.69   12.40
 -11  -4  -5   32.80    7.50
  11   4   5   44.80    6.90
 -11   4  -5   26.50    6.80
 -11   4  -5   32.20   11.10
  12  -4   5   11.30    7.50
 -12  -4  -5   20.90   12.20
 -12  -4  -5    5.50    7.40
 -12   4  -5    7.70   12.40
 -12   4  -5    7.20    6.70
 -13   4  -5   23.10   11.30
  13   5  -5   15.50    9.20
 -12  -5   5   43.80   12.60
  12  -5  -5   13.10    8.10
 -12  -5   5   39.10    8.30
 -12   5   5   47.70   12.30
 -12   5   5   23.50    7.50
  12   5  -5   46.40    9.70
  11  -5  -5   45.50    8.40
 -11  -5   5   34.40    7.10
 -11  -5   5   41.00   13.10
  11   5  -5   48.00    8.80
 -11   5   5   31.20    6.80
  11   5  -5   41.50    7.10
 -11   5   5   39.00   11.60
 -10  -5   5   34.70    7.50
  10  -5  -5   50.49    8.20
 -10  -5   5   51.79   10.90
  10   5  -5   41.00    7.60
 -10   5   5   52.09   10.30
 -10   5   5   64.19    9.30
  10   5  -5   45.50   13.20
   9  -5  -5    2.90    6.80
  -9  -5   5    3.60    9.20
  -9  -5   5    9.70    6.20
   9   5  -5    6.70   11.10
   9   5  -5   11.30    4.70
  -9   5   5   14.50    5.20
   9   5  -5    5.90    6.20
  -9   5   5   11.00    7.70
   8  -5  -5   21.60    7.10
   8  -5  -5   28.70    9.60
  -8  -5   5   33.30    9.90
  -8  -5   5   21.90    6.00
   8   5  -5   27.00    6.40
  -8   5   5   18.60    7.30
   8   5  -5   21.30    5.00
  -8   5   5   24.90    5.90
   8   5  -5   38.80   11.30
   7  -5  -5  188.88   13.60
  -7  -5   5  162.48   22.60
   7  -5  -5  147.09   10.80
  -7  -5   5  193.28   10.50
   7   5  -5  185.78    9.00
   7   5  -5  192.58   11.20
  -7   5   5  185.08   12.30
  -7   5   5  197.28    9.90
   7   5  -5  180.98   17.60
  -6  -5   5  102.59   10.90
   6  -5  -5  109.19    9.20
  -6  -5   5  102.49    8.90
  -6   5   5   93.99    8.90
  -6   5   5   85.49   16.00
   6   5  -5   82.49    7.20
   6   5  -5   88.29   15.20
   6   5  -5   85.79    9.40
  -6   5   5  101.59   10.20
   6   5  -5   94.59   11.70
  -5  -5   5    7.20   13.60
  -5  -5   5    8.80    6.10
  -5   5   5   16.80    4.00
   5   5  -5   17.90    8.80
   5   5  -5   22.20    7.80
  -5   5   5   16.00    6.30
  -5   5   5   19.60    8.90
   5   5  -5   10.40    5.60
   5   5  -5   13.70    4.00
  -4  -5   5   85.59    6.90
   4  -5  -5   92.69    6.90
  -4  -5   5  100.29    9.80
  -4  -5   5   84.09    6.60
   4  -5  -5   99.29    8.00
  -4  -5   5   65.69   11.20
  -4   5   5   98.79    8.10
   4   5  -5   99.29    9.30
  -4   5   5  100.89    9.60
   4   5  -5  102.99    7.20
  -4   5   5   90.39   12.60
  -4   5   5   89.89    6.50
   4   5  -5   93.59    6.50
   4   5  -5   73.29   12.60
   4   5  -5   79.19   10.30
  -3  -5   5  168.38   14.40
   3  -5  -5  201.78   10.30
   3  -5  -5  197.28    9.50
   3  -5  -5  199.28   11.30
  -3  -5   5  200.88   11.00
   3  -5  -5  191.28    8.90
  -3  -5   5  216.88    9.50
  -3  -5   5  193.48    8.10
   3   5  -5  203.18    7.90
  -3   5   5  199.38    7.80
   3   5  -5  187.68    9.60
   3   5  -5  200.78   11.20
  -3   5   5  202.08    9.90
  -3   5   5  179.58   10.80
   3   5  -5  178.38   10.90
  -3   5   5  218.28   13.80
   3   5  -5  176.78   14.70
   2  -5  -5  920.01   24.50
  -2  -5   5  902.21   28.30
   2  -5  -5  902.71   25.50
  -2  -5   5  968.30   26.10
  -2  -5   5  908.31   24.20
   2  -5  -5  939.51   26.50
   2  -5  -5  946.51   25.10
  -2  -5   5  958.00   25.10
  -2   5   5  951.70   24.10
   2   5  -5  971.40   29.20
   2   5  -5  930.81   25.80
   2   5  -5  886.01   24.90
  -2   5   5  917.81   25.90
  -2   5   5  932.71   27.60
   2   5  -5  932.11   24.30
  -2   5   5  921.41   25.00
   1  -5  -5  186.78    9.30
  -1  -5   5  204.48    8.70
   1  -5  -5  206.88   11.70
  -1  -5   5  207.78   10.20
   1  -5  -5  196.78    8.60
   1  -5  -5  199.38   10.40
  -1  -5   5  200.58   13.00
  -1  -5   5  205.88    9.10
   1   5  -5  184.88    9.10
  -1   5   5  201.18    8.00
  -1   5   5  211.18   12.20
   1   5  -5  199.78   13.30
   1   5  -5  205.98    7.90
  -1   5   5  193.98    9.20
  -1   5   5  196.08   11.20
   0  -5  -5   84.59    6.80
   0  -5   5   95.39   12.10
   0  -5  -5   77.69    8.60
   0  -5   5   91.19    5.90
   0  -5   5   84.29    6.40
   0  -5  -5   88.89    7.20
   0  -5   5   76.99    7.60
   0  -5  -5   77.19    8.60
   0   5   5   85.89    7.20
   0   5   5   98.79    9.90
   0   5  -5   76.59    6.10
   0   5  -5   79.29    7.80
   0   5   5   85.79    9.40
   0   5  -5  104.49   11.00
   0   5   5   84.69    5.60
   1  -5   5   86.69    6.90
  -1  -5  -5   59.99    9.70
   1  -5   5   94.79   10.90
   1  -5   5   82.59    6.00
  -1  -5  -5   97.79    9.50
  -1  -5  -5  102.09    7.30
  -1  -5  -5   85.99    6.50
   1  -5   5   73.79    7.30
   1   5   5   90.39    7.20
  -1   5  -5   80.09    7.90
   1   5   5   85.89    9.70
   1   5   5   90.29    5.60
   1   5   5  106.39    9.20
  -1   5  -5  100.69   11.60
  -1   5  -5   84.69    6.20
   2  -5   5   83.19    6.20
  -2  -5  -5  101.19   10.60
   2  -5   5  102.99    7.40
   2  -5   5   90.19    7.40
  -2  -5  -5   95.89   10.70
  -2  -5  -5   93.19    7.40
  -2  -5  -5   96.49    6.20
   2  -5   5   82.79   10.30
  -2   5  -5   95.29    8.30
  -2   5  -5   94.59   11.30
   2   5   5  102.39    5.70
   2   5   5  109.19   11.50
   2   5   5   83.79    7.20
  -2   5  -5   96.09   12.00
   2   5   5  107.09    8.10
  -2   5  -5   91.99    6.60
   3  -5   5    1.30    3.60
  -3  -5  -5   -1.80    4.00
   3  -5   5    5.70    7.60
  -3  -5  -5    6.90    7.10
   3  -5   5    0.70    4.00
  -3  -5  -5    2.10    4.10
   3  -5   5    3.20    4.40
  -3  -5  -5    4.20    6.90
  -3   5  -5    0.10    3.90
   3   5   5    2.20    6.70
   3   5   5    6.90    3.30
  -3   5  -5    2.20    4.60
  -3   5  -5    1.30    7.70
   3   5   5   -1.90    4.30
  -3   5  -5    6.70    7.60
   3   5   5    2.10    3.50
   4  -5   5  199.78    8.90
   4  -5   5  217.18   14.30
   4  -5   5  218.68    9.30
  -4  -5  -5  206.88    9.50
  -4  -5  -5  175.78   19.80
   4  -5   5  217.28    9.90
  -4  -5  -5  210.18   14.20
   4  -5   5  202.68    9.70
  -4  -5  -5  203.28    8.90
   4   5   5  202.48   14.10
   4   5   5  220.38    7.90
  -4   5  -5  214.08   14.30
   4   5   5  200.48    9.80
  -5  -5  -5   37.40    9.10
   5  -5   5   38.20    6.00
   5  -5   5   50.69    6.00
   5  -5   5   43.70    5.10
  -5  -5  -5   57.19    9.70
  -5  -5  -5   47.50    6.20
   5  -5   5   50.09    8.00
  -5  -5  -5   60.79    8.90
   5   5   5   54.39    8.40
   5   5   5   52.79    7.50
  -5   5  -5   43.20    5.50
   5   5   5   43.80    5.20
  -5   5  -5   47.20    9.70
   6  -5   5   -3.30    4.40
  -6  -5  -5    6.00    8.50
  -6  -5  -5   -3.20    7.90
  -6  -5  -5   11.60    5.10
   6   5   5    2.30    4.80
   6   5   5   -3.00    3.10
  -6   5  -5   -6.00    4.60
  -6   5  -5    0.50    8.20
   7  -5   5   16.50    5.60
   7  -5   5    6.70    5.80
  -7  -5  -5   29.70    5.90
  -7  -5  -5    5.30    9.60
  -7   5  -5   27.70   10.10
   7   5   5    9.60    5.30
  -7   5  -5    9.60    5.40
  -8  -5  -5   62.19    9.00
  -8  -5  -5   53.59   11.20
   8  -5   5   57.39    9.70
   8  -5   5   60.89    9.30
   8   5   5   61.79    8.70
  -8   5  -5   63.09   11.60
   8   5   5   64.39    7.80
  -8   5  -5   53.89    7.00
   9  -5   5   21.40    6.90
  -9  -5  -5   21.40    6.60
  -9  -5  -5   20.60   10.10
   9   5   5   13.00    5.10
  -9   5  -5   23.60   10.60
  -9   5  -5   10.70    6.30
   9   5   5   17.20    6.20
 -10  -5  -5   20.90   11.30
 -10  -5  -5   -7.80    6.60
  10  -5   5    0.10    6.60
  10   5   5    4.70    4.40
 -10   5  -5   11.70   12.20
 -10   5  -5    0.30    6.80
 -11  -5  -5   28.40    8.70
 -11  -5  -5   24.80   11.30
  11  -5   5   33.50    8.40
 -11   5  -5   22.80   12.50
 -11   5  -5   36.60    7.80
 -11  -6   5    6.00   11.20
  11  -6  -5    8.70    7.60
 -11  -6   5    2.90   10.80
 -11   6   5   -0.60   11.70
  11   6  -5   14.00    8.90
 -11   6   5    4.50    6.40
  10  -6  -5   77.79    9.90
 -10  -6   5   94.59   11.40
 -10  -6   5   88.89   14.40
 -10   6   5   68.99    9.20
  10   6  -5   94.69   15.90
  10   6  -5   76.19    8.10
 -10   6   5   58.19   12.20
  -9  -6   5  106.59   11.40
   9  -6  -5  114.39   11.10
  -9  -6   5  157.18   16.10
   9   6  -5  129.49    9.40
   9   6  -5  160.78   21.90
   9   6  -5  119.89    9.80
  -9   6   5  115.69   10.90
  -8  -6   5  231.28   12.80
   8  -6  -5  208.18   12.20
  -8  -6   5  217.28   17.90
  -8   6   5  230.18   11.80
  -8   6   5  249.88   15.20
   8   6  -5  219.98   21.30
   8   6  -5  237.08   10.90
   8   6  -5  203.68   12.50
   7  -6  -5  113.49   11.20
  -7  -6   5  123.19   10.80
  -7  -6   5  108.29   15.60
   7   6  -5  110.89   10.70
   7   6  -5  119.09   16.40
   7   6  -5  122.09    8.40
  -7   6   5  101.59    8.30
  -7   6   5  110.59   12.00
  -6  -6   5   15.50    5.80
   6  -6  -5    7.80    6.00
  -6  -6   5   18.20    9.20
   6   6  -5   15.80    6.40
   6   6  -5   22.20   11.70
  -6   6   5   22.20    5.80
  -6   6   5   29.30    7.90
   6   6  -5   22.10    5.30
  -5  -6   5   43.70   10.90
   5  -6  -5   44.00   10.00
   5  -6  -5   37.90    6.40
  -5  -6   5   39.80    6.50
  -5   6   5   36.20    7.80
   5   6  -5   35.80    5.70
   5   6  -5   45.40   11.80
  -5   6   5   48.00    6.00
   5   6  -5   48.00    7.30
  -4  -6   5  -10.20    6.30
   4  -6  -5    3.20    6.20
   4  -6  -5    7.70    7.30
  -4  -6   5   -1.20    5.80
  -4   6   5   -2.80    4.30
   4   6  -5   10.10    8.10
   4   6  -5   -5.50    9.50
  -4   6   5   -6.00    8.10
   4   6  -5    6.90    5.70
   4   6  -5   -1.10    4.60
  -4   6   5    2.40    6.50
  -3  -6   5   -1.60    6.10
   3  -6  -5   10.30    6.70
   3  -6  -5   -0.80    5.60
  -3  -6   5   13.70    5.70
   3  -6  -5   13.20    6.80
   3   6  -5   -4.50    7.00
  -3   6   5   11.80    6.60
  -3   6   5   18.30    9.50
  -3   6   5    1.20    4.10
   3   6  -5    4.40    5.90
   3   6  -5    4.70    4.10
   3   6  -5   -3.70    9.90
   2  -6  -5  102.29   10.70
   2  -6  -5  108.19    9.30
   2  -6  -5   92.29   11.10
  -2  -6   5  125.49   10.70
  -2  -6   5  126.39    9.60
  -2   6   5  138.89   14.70
   2   6  -5  105.79    7.90
  -2   6   5   97.69    8.70
   2   6  -5  126.29   15.10
  -2   6   5  105.29   11.20
   1  -6  -5   -9.00    5.10
  -1  -6   5    8.40    5.40
   1  -6  -5    4.60    6.70
  -1  -6   5   -8.40    5.70
   1  -6  -5  -10.90    6.40
  -1   6   5   14.50    8.80
   1   6  -5   -0.60    4.10
  -1   6   5    3.90    6.70
  -1   6   5   -9.70    3.70
   1   6  -5   -9.80    9.80
   0  -6   5   22.60    6.10
   0  -6  -5   22.40    5.80
   0  -6   5   27.40    6.10
   0  -6  -5   30.80    7.40
   0   6  -5   19.60    5.00
   0   6   5   37.60    8.60
   0   6  -5    6.80   14.90
   0   6   5   25.60    7.50
   0   6   5    8.00    3.90
   1  -6   5   11.40    5.80
   1  -6   5   13.40    5.80
  -1  -6  -5    7.40    5.70
  -1  -6  -5   23.60    7.70
  -1  -6  -5   14.90    7.50
   1   6   5   13.50    6.10
  -1   6  -5    1.10    9.60
  -1   6  -5   11.10    4.50
   1   6   5    7.40    7.40
   1   6   5    6.30    3.60
  -2  -6  -5    4.20    5.10
   2  -6   5   14.20    6.10
   2  -6   5   13.60    5.40
  -2  -6  -5   23.40    8.20
  -2  -6  -5   22.40    9.00
   2   6   5   18.20    5.10
  -2   6  -5   11.30    8.80
   2   6   5   27.90    8.20
   2   6   5   12.90    3.90
   2   6   5   24.20    7.80
  -2   6  -5   27.00    5.20
  -3  -6  -5    4.50    5.20
  -3  -6  -5   -3.20    7.80
   3  -6   5    6.00    5.20
   3  -6   5    2.40    5.80
  -3  -6  -5    9.80    8.20
   3   6   5   -7.10    6.90
  -3   6  -5    9.20   10.00
   3   6   5    6.00    3.70
   3   6   5    1.50    4.90
   3   6   5    1.30    4.90
   3   6   5    3.40    3.20
  -3   6  -5    0.90    4.90
   4  -6   5   10.90    6.00
  -4  -6  -5    1.70    8.70
   4  -6   5   13.80    5.40
  -4  -6  -5   13.30    6.00
  -4  -6  -5   26.30    9.50
   4   6   5   24.20    4.10
   4   6   5   13.20    3.00
  -4   6  -5   14.40    5.30
   4   6   5   15.70    8.40
  -4   6  -5    8.60    9.70
   4   6   5    3.20    6.00
  -5  -6  -5   73.99    9.20
   5  -6   5   86.09    8.20
   5  -6   5   67.29    9.80
   5  -6   5   60.99    8.40
  -5  -6  -5   71.19   10.90
  -5   6  -5   78.59    8.60
   5   6   5   71.79    6.20
  -5   6  -5   70.29   12.50
  -6  -6  -5   95.59    9.90
  -6  -6  -5  103.79   14.10
   6  -6   5  101.69   10.70
   6  -6   5   72.89    8.20
  -6   6  -5  109.29   14.70
   6   6   5   91.29    6.50
  -6   6  -5   79.99    9.20
   7  -6   5    4.00    6.70
  -7  -6  -5   -0.20    6.60
   7  -6   5   -1.70    4.80
  -7  -6  -5   20.30   10.80
  -7   6  -5    4.50   10.40
  -7   6  -5   -2.90    6.00
  -8  -6  -5    6.50   10.80
   8  -6   5   14.20    7.50
  -8  -6  -5    7.00    7.00
  -8   6  -5   -3.70   12.00
  -8   6  -5   -2.70    6.10
   8   6   5    4.00    6.10
  -9  -6  -5   -4.70   10.60
   9  -6   5   -6.30    7.80
  -9  -6  -5   -5.70    7.00
  -9   6  -5  -15.70   13.70
   9   6   5   -2.50    6.40
  -9   6  -5   10.90    7.00
 -10  -6  -5   10.70    7.50
  10  -6   5   22.00    9.30
 -10   6  -5    0.40   14.20
 -10   6  -5   41.10   12.10
  -9  -7   5    3.90   13.20
   9   7  -5   -1.00    6.70
  -9   7   5   -2.70    7.30
  -8  -7   5   19.50    7.00
  -8  -7   5   36.90   13.70
   8  -7  -5   25.80    8.10
   8   7  -5   27.30    6.80
   8   7  -5   15.80   15.20
  -8   7   5   20.90   10.30
  -8   7   5   17.10    7.20
   7  -7  -5   19.20   10.70
   7  -7  -5   31.60    8.40
  -7  -7   5   11.30    6.90
  -7  -7   5   26.70   12.40
   7   7  -5   29.10    6.60
  -7   7   5   28.70   15.70
   7   7  -5   25.90   14.50
  -7   7   5   19.90    6.60
  -6  -7   5   56.89    8.70
  -6  -7   5   69.39   12.30
   6  -7  -5   54.79   11.70
   6  -7  -5   95.79   11.50
   6   7  -5   63.49   11.60
   6   7  -5   66.29    9.10
  -6   7   5   53.29    9.80
  -6   7   5   61.29    9.70
   6   7  -5   61.39   14.70
   5  -7  -5   27.50   10.70
  -5  -7   5   18.20    7.30
   5  -7  -5    7.30    8.20
  -5  -7   5   -3.90   10.50
   5   7  -5   10.30    6.10
   5   7  -5   15.20   12.70
   5   7  -5   12.20    6.70
  -5   7   5    4.10    8.10
  -5   7   5   10.90    5.70
   4  -7  -5   46.80   10.70
  -4  -7   5   43.30   10.80
   4  -7  -5   81.29   10.80
  -4  -7   5   46.40    7.70
   4   7  -5   48.00    8.20
  -4   7   5   41.00    6.30
   4   7  -5   53.89   12.80
   4   7  -5   41.80    6.60
  -4   7   5   55.69    9.40
   3  -7  -5   13.90    7.10
   3  -7  -5    9.00    9.60
  -3  -7   5   28.40    7.30
  -3   7   5   -2.60    6.70
   3   7  -5    8.70   11.70
  -3   7   5   18.20    5.70
   3   7  -5    0.50    7.40
   3   7  -5   16.10    5.90
   2  -7  -5   11.90    7.10
   2  -7  -5   13.40    8.70
  -2  -7   5   18.40    7.00
   2  -7  -5   15.30   10.20
  -2  -7   5   18.00    7.80
  -2   7   5   12.20    7.50
  -2   7   5   17.40    5.50
  -2   7   5   -3.40    9.10
   2   7  -5   17.40   11.60
   2   7  -5   12.00    5.80
   1  -7  -5   41.70    7.80
   1  -7  -5   40.00   10.40
   1  -7  -5   36.60    9.10
  -1  -7   5   47.20    8.30
  -1  -7   5   40.40    6.80
  -1   7   5   48.40    6.20
  -1   7   5   36.80    8.50
   1   7  -5   24.70   10.40
  -1   7   5   40.80    9.90
   1   7  -5   39.50    6.00
   0  -7  -5   30.00    7.50
   0  -7  -5   45.70    9.20
   0  -7   5   39.50    7.40
   0  -7  -5   41.10   10.10
   0  -7   5   55.19    8.40
   0   7   5   45.10    9.80
   0   7  -5   47.00   11.70
   0   7   5   36.40    5.70
   0   7  -5   32.70    6.20
   0   7   5   32.00   12.70
   1  -7   5   38.90    7.40
  -1  -7  -5   29.40    9.10
  -1  -7  -5   16.80    9.10
  -1  -7  -5   61.99    8.30
   1  -7   5   65.59   10.00
  -1   7  -5   46.60   11.40
  -1   7  -5   41.20    6.50
   1   7   5   39.00    9.20
   1   7   5   58.19    7.50
  -2  -7  -5   -1.10    6.40
  -2  -7  -5   13.00    9.10
   2  -7   5   16.00    6.60
   2  -7   5    6.80    6.60
  -2  -7  -5    4.70    9.70
   2   7   5    7.00    5.20
  -2   7  -5   -2.80    9.60
   2   7   5   -6.20    9.20
  -2   7  -5   -0.40    5.60
  -3  -7  -5    9.70    7.60
   3  -7   5   10.30    6.80
   3  -7   5   -3.60    5.70
  -3  -7  -5  -17.60   10.40
   3   7   5    0.60    5.40
  -3   7  -5   -5.20   10.20
   3   7   5  -11.30   11.70
  -3   7  -5    9.40    6.10
   4  -7   5    4.60    7.00
  -4  -7  -5   13.40    7.40
   4  -7   5   16.80    6.90
  -4  -7  -5    8.20   10.40
   4   7   5    4.20    5.40
  -4   7  -5  -16.20   11.40
  -4   7  -5    0.30    6.10
   4   7   5   10.90   11.90
   5  -7   5   -3.50    7.40
  -5  -7  -5    6.60   11.40
  -5  -7  -5   10.00    7.60
  -5   7  -5   -1.50    6.10
   5   7   5    4.30    5.40
  -5   7  -5   17.50   13.00
   5   7   5   16.90   12.80
  -6  -7  -5    8.50   11.40
   6  -7   5   -4.90    7.80
  -6  -7  -5    2.10    6.80
   6   7   5   -1.20    5.50
  -6   7  -5    2.00    6.40
  -6   7  -5   -0.60   13.60
   7  -7   5   37.60    9.10
  -7  -7  -5   40.30    8.80
  -7  -7  -5   34.00   12.20
   7   7   5   39.90    5.60
  -7   7  -5   59.89   15.60
  -7   7  -5   61.99    9.60
  -4  -8   5    3.10    6.60
   4  -8  -5   -8.40   10.70
   4  -8  -5    8.80   11.90
  -4  -8   5   -5.30   11.90
   4   8  -5   27.10   15.10
  -4   8   5   -9.50    6.30
   4   8  -5    3.80    5.90
   3  -8  -5   -3.60    6.30
  -3  -8   5   15.30   11.20
   3  -8  -5    2.00   11.60
  -3  -8   5   -7.60    6.10
   3   8  -5    4.60    9.90
   3   8  -5    9.50   14.80
   3   8  -5    0.30    5.70
  -3   8   5   -0.20    6.30
  -2  -8   5   -2.60    7.40
   2  -8  -5   12.70   11.70
  -2  -8   5   14.80   11.00
   2  -8  -5  -12.30    6.80
   2   8  -5   -4.30   10.20
   2   8  -5   -8.00   14.40
   2   8  -5    4.80    6.40
  -2   8   5   -6.10    9.70
  -2   8   5   -5.10    6.50
   1  -8  -5   -1.90    7.00
   1  -8  -5    0.70   12.10
  -1  -8   5    9.40    9.20
  -1  -8   5  -13.00    7.50
  -1   8   5   -3.80    6.60
   1   8  -5  -23.60   14.90
  -1   8   5    7.20   10.40
   1   8  -5    8.20    6.30
   0  -8   5   -6.40    7.50
   0  -8  -5    4.60   11.80
   0   8   5   -5.80    6.20
   0   8  -5   -2.80   14.90
   0   8   5   -2.80   10.90
   0   8  -5   -7.30    5.60
  -1  -8  -5   -8.00    6.90
  -1  -8  -5   12.00   12.10
   1  -8   5    9.10    7.80
  -1   8  -5  -25.50   14.60
   1   8   5   16.70   11.60
  -1   8  -5    3.00    5.40
   1   8   5   -1.70    6.50
  -2  -8  -5   29.00    7.20
   2  -8   5    5.00    7.70
  -2  -8  -5    7.00   12.60
   2   8   5   -9.80   13.10
  -2   8  -5   39.60   15.00
  -2   8  -5   12.70    6.20
   2   8   5   22.30    6.80
   3  -8   5    6.50    8.50
  -3  -8  -5    4.00    9.70
  -3  -8  -5    0.10   12.80
  -3   8  -5    9.90    9.40
  -3   8  -5  -17.70   13.50
   3   8   5   -1.20   13.10
   3   8   5    0.40    6.80
  16   0  -6  113.09   17.10
  16   0  -6   61.59   10.00
 -16   0   6   79.79   13.40
 -15   0   6  626.74   20.30
  15   0  -6  623.34   22.20
 -15   0   6  574.64   28.30
  15   0  -6  628.64   28.70
  14   0  -6  419.06   16.80
  14   0  -6  454.75   23.70
 -14   0   6  421.06   21.90
 -14   0   6  439.56   16.60
 -13   0   6   76.79   11.40
  13   0  -6   73.69    9.80
 -13   0   6   75.09    9.10
  13   0  -6   61.99   11.70
  12   0  -6  165.78   24.50
 -12   0   6  180.38    9.90
 -12   0   6  181.88   14.20
  12   0  -6  159.18   10.50
  11   0  -6   57.19    7.10
 -11   0   6   72.69   11.80
 -11   0   6   59.49    9.90
 -11   0   6   61.89    7.60
 -10   0   6   -4.20    6.60
  10   0  -6   -1.10    4.30
 -10   0   6   -1.10    7.60
  10   0  -6   -0.40    7.00
 -10   0   6   -7.50    3.60
  10   0  -6   15.30    7.60
  10   0  -6   -7.90    3.80
 -10   0   6   -3.10    6.80
   9   0  -6  157.68   11.40
  -9   0   6  172.68   12.50
  -9   0   6  151.78    7.60
  -9   0   6  174.18   10.80
  -9   0   6  158.98   10.70
   9   0  -6  167.48    8.60
   9   0  -6  169.28    8.00
   9   0  -6  174.68   11.20
  -8   0   6   -0.90    3.20
  -8   0   6   -7.60    5.20
   8   0  -6   -1.00    5.10
  -8   0   6    3.70    4.90
   8   0  -6   -2.20    3.30
  -8   0   6    0.20    5.60
   8   0  -6   -0.50    2.80
   8   0  -6   -2.90    5.20
  -7   0   6   97.59    7.80
   7   0  -6   87.99    8.90
  -7   0   6   86.49    5.40
  -7   0   6   88.69    9.10
   7   0  -6   91.99    6.30
  -7   0   6   87.69    9.00
   7   0  -6   88.39    8.70
   7   0  -6   82.49    5.40
  -6   0   6 3020.40   72.39
   6   0  -6 3014.80   70.49
   6   0  -6 2963.60   72.49
   6   0  -6 3051.19   72.29
  -6   0   6 3028.70   72.39
  -6   0   6 2885.91   70.29
   6   0  -6 3018.70   70.79
   5   0  -6  243.78    8.00
  -5   0   6  228.38    7.10
   5   0  -6  234.38    9.40
  -5   0   6  238.98    9.70
  -5   0   6  237.58    9.30
  -4   0   6    4.30    3.40
   4   0  -6    1.20    3.30
   4   0  -6    7.70    3.30
  -4   0   6    5.00    3.60
  -4   0   6    1.00    1.40
   4   0  -6    3.20    2.20
   4   0  -6    5.60    3.50
   4   0  -6    5.90    2.00
  -4   0   6    7.30    2.00
  -4   0   6    0.20    3.00
  -3   0   6    3.00    3.10
   3   0  -6    4.50    3.10
   3   0  -6    0.40    1.90
  -3   0   6    1.50    1.30
  -3   0   6    3.10    2.70
  -3   0   6    0.90    3.00
   3   0  -6   -2.30    1.50
   3   0  -6    5.40    3.00
  -3   0   6   -1.40    1.40
   3   0  -6    0.70    2.90
  -2   0   6    7.00    3.30
   2   0  -6    4.00    1.20
   2   0  -6    5.90    1.50
  -2   0   6    7.00    1.20
   2   0  -6    7.60    2.60
  -2   0   6    4.00    2.60
  -2   0   6    3.50    1.40
   2   0  -6    1.20    3.40
   2   0  -6    7.60    3.20
   1   0  -6 6498.85  153.68
  -1   0   6 6698.33  152.78
  -2   0  -6   -8.00    3.20
  -2   0  -6    1.60    0.70
   2   0   6   -5.20    2.70
  -3   0  -6 1076.09   25.60
  -3   0  -6 1079.29   25.60
   3   0   6 1113.49   26.90
  -3   0  -6 1102.99   26.90
  -4   0  -6    9.90    2.00
   4   0   6   10.00    3.40
  -4   0  -6   11.00    3.40
  -4   0  -6   14.50    3.50
  -4   0  -6   10.40    1.70
  -5   0  -6   25.70    3.00
   5   0   6   24.40    2.20
  -5   0  -6   25.60    3.50
  -5   0  -6   30.80    4.50
   5   0   6   22.40    4.10
   5   0   6   25.20    2.20
  -5   0  -6   25.50    4.20
  -6   0  -6  306.77    9.00
   6   0   6  291.97    8.60
  -6   0  -6  299.57   11.30
   6   0   6  306.57   11.20
   6   0   6  306.67    8.20
  -6   0  -6  304.97    9.30
   7   0   6  156.78    5.60
   7   0   6  164.88    9.30
   7   0   6  159.88    5.60
  -7   0  -6  154.08    9.20
  -7   0  -6  161.38    7.20
  -7   0  -6  158.58    6.50
  -7   0  -6  165.58    9.40
  -8   0  -6   57.79    8.40
  -8   0  -6   54.79    5.30
  -8   0  -6   60.99    6.00
   8   0   6   63.49    4.50
  -8   0  -6   69.79    8.40
   8   0   6   77.29    9.10
   8   0   6   64.89    4.50
   9   0   6  427.76   16.80
   9   0   6  422.26   12.00
   9   0   6  424.76   12.20
  -9   0  -6  420.16   12.90
  -9   0  -6  423.46   16.50
  -9   0  -6  421.86   16.20
  -9   0  -6  424.86   14.00
 -10   0  -6  216.18    9.00
  10   0   6  212.38    8.30
 -10   0  -6  212.78   13.30
  10   0   6  216.78   14.00
  10   0   6  213.48    8.20
 -10   0  -6  239.08   13.20
 -10   0  -6  223.78   10.60
 -11   0  -6   15.40    6.90
 -11   0  -6   13.70    8.10
  11   0   6   19.90    4.30
  11   0   6   20.50    4.00
 -11   0  -6   23.40    8.00
 -11   0  -6   16.40    7.90
 -12   0  -6   68.79   11.30
  12   0   6   48.80    6.30
 -12   0  -6   36.40    9.30
  12   0   6   58.39    8.50
 -12   0  -6   80.29    8.50
 -13   0  -6  271.67   13.00
 -13   0  -6  269.87   19.40
 -14   0  -6   -7.20    7.70
 -14   0  -6    7.90   12.90
  16  -1  -6   18.10   15.20
  16   1  -6   28.70    9.50
 -16   1   6   -5.40   12.20
  16   1  -6   11.50   14.60
  15  -1  -6   -5.80    7.70
  15  -1  -6    6.80   12.50
 -15  -1   6   -3.90    6.90
 -15  -1   6    0.70   11.70
 -15   1   6   10.80   12.80
  15   1  -6   26.60   13.00
 -15   1   6   14.40    6.90
  15   1  -6   14.10    8.40
  14  -1  -6   24.50    7.60
 -14  -1   6    4.50    6.40
  14  -1  -6   30.70   12.70
 -14  -1   6   43.10   11.70
  14   1  -6   30.50   12.70
 -14   1   6   16.60    6.80
  14   1  -6    1.20    6.40
 -14   1   6    5.80   11.40
  13  -1  -6   -4.40    9.60
  13  -1  -6    6.70    6.60
 -13  -1   6   -3.80    5.00
 -13  -1   6  -16.70    9.50
  13   1  -6   -5.60    6.10
  13   1  -6    1.30    9.70
 -13   1   6  -17.70    9.20
 -13   1   6   -0.20    5.60
 -12  -1   6   83.29    7.80
  12  -1  -6  106.89   15.80
  12  -1  -6   61.69    9.30
 -12  -1   6   58.19   11.50
 -12  -1   6   73.89   11.40
 -12   1   6   77.09   12.50
 -12   1   6   79.29    7.60
  12   1  -6   73.79    9.40
  12   1  -6   99.49   13.30
 -11  -1   6  256.57   16.30
  11  -1  -6  255.37   12.90
 -11  -1   6  257.27   11.00
  11  -1  -6  289.17   18.30
 -11  -1   6  218.68   14.50
 -11   1   6  233.08   16.20
 -11   1   6  222.58   17.00
  11   1  -6  258.17   11.50
 -11   1   6  246.18   10.80
  11   1  -6  292.77   15.70
  10  -1  -6  221.88   10.20
 -10  -1   6  222.98    9.50
 -10  -1   6  214.18    8.60
  10  -1  -6  237.38   14.20
 -10  -1   6  209.68   12.80
  10  -1  -6  195.08    8.90
  10  -1  -6  198.08   13.80
 -10  -1   6  201.58   14.40
 -10  -1   6  208.58   13.20
 -10   1   6  197.28   12.30
  10   1  -6  199.58   12.50
  10   1  -6  210.78    9.00
 -10   1   6  203.48   14.50
  10   1  -6  230.48    9.70
 -10   1   6  196.18   13.20
 -10   1   6  203.18   10.20
 -10   1   6  217.38    8.90
  10   1  -6  235.28   12.80
   9  -1  -6 1002.70   26.10
  -9  -1   6 1027.70   26.10
  -9  -1   6  986.20   28.90
[truncated: 1,697,342 more chars]
