# Supplementary material for: Crystal structures of two 4H-chromene derivatives: 2-amino-3-cyano-4-(3,4-di­chloro­phen­yl)-7-hy­droxy-4H-benzo[1,2-b]pyran 1,4-dioxane monosolvate and 2-amino-3-cyano-4-(2,6-di­chloro­phen­yl)-7-hy­droxy-4H-benzo[1,2-b]pyran
Source: Acta Crystallogr E Crystallogr Commun. 2019 Sep 27;75(Pt 10):1568–72. doi: 10.1107/S2056989019013197 (PMC6775756; doi:10.1107/S2056989019013197)
Supplement: Supplementary file 2 [file e-75-01568-Isup2.hkl]

data_I                                                                          
_shelx_title ' '                                                                
_shelx_refln_list_code          4                                               
_shelx_F_calc_maximum      139.80                                               
_exptl_crystal_F_000       868.00                                               
_reflns_d_resolution_high  0.8409                                               
                                                                                
loop_                                                                           
 _space_group_symop_operation_xyz                                               
 'x, y, z'                                                                      
 '-x, y+1/2, -z+1/2'                                                            
 '-x, -y, -z'                                                                   
 'x, -y-1/2, z-1/2'                                                             
                                                                                
_cell_length_a    12.7527                                                       
_cell_length_b     6.6650                                                       
_cell_length_c    24.0504                                                       
_cell_angle_alpha  90.000                                                       
_cell_angle_beta  102.953                                                       
_cell_angle_gamma  90.000                                                       
                                                                                
_shelx_F_squared_multiplier     1.000                                           
                                                                                
loop_                                                                           
 _refln_index_h                                                                 
 _refln_index_k                                                                 
 _refln_index_l                                                                 
 _refln_F_squared_calc                                                          
 _refln_F_squared_meas                                                          
 _refln_F_squared_sigma                                                         
 _refln_observed_status                                                         
   3   0   0       3731.76       3797.32        36.44 o                         
   4   0   0       8894.63       9346.67        76.72 o                         
   5   0   0       1350.36       1614.74        14.45 o                         
   6   0   0       3146.91       3262.71        37.66 o                         
   7   0   0        270.14        292.76         4.78 o                         
   8   0   0        203.03        223.30         4.58 o                         
   9   0   0        267.18        312.72         5.67 o                         
  10   0   0         52.97         49.51         3.42 o                         
  11   0   0         62.92         75.66         5.63 o                         
  12   0   0         41.36         29.24         4.19 o                         
  13   0   0        593.92        570.11        21.34 o                         
  14   0   0        321.88        303.90        13.55 o                         
   1   1   0       2818.93       2448.50        78.69 o                         
   2   1   0       6678.70       6555.52        38.03 o                         
   3   1   0       9676.79       9910.37        55.72 o                         
   4   1   0       3021.40       3052.26        17.77 o                         
   5   1   0       1953.62       2029.86        12.67 o                         
   6   1   0       3151.65       3112.25        19.05 o                         
   7   1   0       7505.63       7553.54        43.30 o                         
   8   1   0         24.01         28.79         1.84 o                         
   9   1   0        102.57        120.89         3.16 o                         
  10   1   0        493.17        502.15         5.23 o                         
  11   1   0          3.07         10.27         3.37 o                         
  12   1   0          8.72          4.13         3.61 o                         
  13   1   0          5.90          3.46         4.19 o                         
  14   1   0          8.00          6.54         5.06 o                         
   0   2   0       1637.61       1496.64        14.01 o                         
   1   2   0         27.16         33.14         1.79 o                         
   2   2   0        736.10        745.14         5.16 o                         
   3   2   0       1477.01       1553.55        10.14 o                         
   4   2   0        113.03         80.05         1.85 o                         
   5   2   0       1297.90       1379.60         8.95 o                         
   6   2   0        204.92        208.42         3.19 o                         
   7   2   0        314.68        304.19         3.51 o                         
   8   2   0       1128.81       1088.50         7.90 o                         
   9   2   0        160.68        162.23         4.37 o                         
  10   2   0        516.61        522.39         6.46 o                         
  11   2   0         12.71          2.71         2.84 o                         
  12   2   0        402.05        388.86         8.34 o                         
  13   2   0          1.86          3.56         5.15 o                         
  14   2   0        158.85        190.06        10.67 o                         
   1   3   0       5136.52       5594.00        33.03 o                         
   2   3   0        127.84        136.36         2.51 o                         
   3   3   0       5806.19       5843.52        34.65 o                         
   4   3   0         99.41        143.18         3.03 o                         
   5   3   0          1.39          5.04         1.52 o                         
   6   3   0         52.00         55.47         2.19 o                         
   7   3   0          0.19          6.10         1.86 o                         
   8   3   0         30.89         35.13         2.20 o                         
   9   3   0          0.82         -3.79         2.69 o                         
  10   3   0        183.83        172.02         5.42 o                         
  11   3   0          1.35          0.11         3.44 o                         
  12   3   0        106.85        113.22         6.76 o                         
  13   3   0          2.83          4.77         6.27 o                         
   0   4   0        491.06        374.47         5.45 o                         
   1   4   0       1140.69       1234.72         8.82 o                         
   2   4   0        245.19        215.90         3.08 o                         
   3   4   0          1.92          9.21         1.63 o                         
   4   4   0       1626.22       1712.93        11.50 o                         
   5   4   0        114.38        131.42         3.01 o                         
   6   4   0         21.57         21.62         2.08 o                         
   7   4   0        233.22        232.15         3.88 o                         
   8   4   0          0.48          3.98         3.29 o                         
   9   4   0        156.74        148.14         6.16 o                         
  10   4   0         21.95         18.99         3.87 o                         
  11   4   0          0.89          1.41         4.37 o                         
  12   4   0          7.43         10.84         5.54 o                         
   1   5   0          8.03          5.18         1.98 o                         
   2   5   0         11.23         15.03         2.17 o                         
   3   5   0         82.11         76.85         2.76 o                         
   4   5   0        153.10        169.42         3.51 o                         
   5   5   0         10.70         11.58         2.75 o                         
   6   5   0        331.50        331.80         6.07 o                         
   7   5   0         74.00         68.90         4.04 o                         
   8   5   0         80.40         98.47         4.84 o                         
   9   5   0         49.10         58.05         4.47 o                         
  10   5   0         59.34         75.92         5.55 o                         
  11   5   0         37.36         39.05         7.81 o                         
   0   6   0        570.57        509.83         9.61 o                         
   1   6   0          0.41          1.00         3.07 o                         
   2   6   0         64.53         69.18         4.27 o                         
   3   6   0        137.63        127.69         5.07 o                         
   4   6   0         13.30         18.21         3.22 o                         
   5   6   0         23.40         17.75         3.58 o                         
   6   6   0          5.23          8.00         3.45 o                         
   7   6   0         15.92         20.53         3.74 o                         
   8   6   0         80.05         93.39         6.06 o                         
   9   6   0          0.11         12.73         6.36 o                         
   1   7   0        226.21        211.40         7.79 o                         
   2   7   0         16.72         16.43         4.28 o                         
   3   7   0        513.00        470.57         8.23 o                         
   4   7   0        149.19        145.97         6.28 o                         
   5   7   0         11.28          2.98         4.89 o                         
   6   7   0          9.54          2.61         4.85 o                         
 -14   1   1          0.87          0.50         4.82 o                         
 -13   1   1         51.68         41.38         4.74 o                         
 -12   1   1          2.93          0.81         3.70 o                         
 -11   1   1        444.77        424.34         5.97 o                         
 -10   1   1        783.16        784.96         6.71 o                         
  -9   1   1        281.19        277.23         3.77 o                         
  -8   1   1          2.10         -0.13         1.66 o                         
  -7   1   1        275.21        294.99         4.85 o                         
  -6   1   1       2230.22       2510.50        15.20 o                         
  -5   1   1        217.23        275.90         2.87 o                         
  -4   1   1       6011.18       6072.25        34.58 o                         
  -3   1   1      18543.12      20727.90       189.05 o                         
  -2   1   1       4564.62       4778.20        44.17 o                         
  -1   1   1       4412.58       3929.66        90.80 o                         
   0   1   1      10189.38       6198.19       288.45 o                         
   1   1   1        735.96        669.98        16.51 o                         
   2   1   1       2004.14       2145.27        17.68 o                         
   3   1   1       3540.06       3450.63        20.42 o                         
   4   1   1       4088.05       3982.94        22.89 o                         
   5   1   1       4503.24       4446.66        25.78 o                         
   6   1   1       2084.40       2099.17        13.33 o                         
   7   1   1         27.38         36.94         2.80 o                         
   8   1   1        192.15        202.00         3.15 o                         
   9   1   1          0.30          7.58         1.93 o                         
  10   1   1       1471.81       1383.48         9.92 o                         
  11   1   1         73.86         77.64         3.40 o                         
  12   1   1         87.35         69.32         3.60 o                         
  13   1   1          4.12          0.09         4.12 o                         
  14   1   1          4.60         -5.99         5.47 o                         
 -14   2   1         78.27         93.62         8.46 o                         
 -13   2   1         61.82         52.29         4.71 o                         
 -12   2   1         19.73         29.60         4.02 o                         
 -11   2   1         65.79         75.86         4.40 o                         
 -10   2   1       2660.24       2540.76        17.45 o                         
  -9   2   1        852.08        826.31         6.74 o                         
  -8   2   1          8.73          9.92         1.86 o                         
  -7   2   1         41.71         57.55         3.09 o                         
  -6   2   1        244.95        269.61         3.58 o                         
  -5   2   1       1548.04       1549.03         9.60 o                         
  -4   2   1          0.71          2.51         1.25 o                         
  -3   2   1       5935.98       6152.65        36.13 o                         
  -2   2   1         27.07         40.55         1.42 o                         
  -1   2   1      16959.83      17495.49       146.65 o                         
   0   2   1         33.11         23.38         1.03 o                         
   1   2   1       1286.31       1258.43         8.50 o                         
   2   2   1        334.91        322.91         2.83 o                         
   3   2   1       1302.57       1171.66         7.63 o                         
   4   2   1       5465.72       5406.24        37.60 o                         
   5   2   1        393.99        421.39         4.89 o                         
   6   2   1         32.85         29.98         1.63 o                         
   7   2   1        486.44        475.67         4.38 o                         
   8   2   1         39.15         36.77         1.96 o                         
   9   2   1        176.16        178.99         3.54 o                         
  10   2   1         27.87         29.59         2.64 o                         
  11   2   1          0.65         -2.53         2.86 o                         
  12   2   1        321.17        317.68         7.45 o                         
  13   2   1        241.41        248.96         7.98 o                         
  14   2   1        171.71        197.22         8.24 o                         
 -13   3   1         82.89         76.55         7.61 o                         
 -12   3   1         72.81         87.51         9.76 o                         
 -11   3   1        100.43        111.27         5.35 o                         
 -10   3   1        485.81        472.79         7.34 o                         
  -9   3   1        285.41        271.36         5.40 o                         
  -8   3   1        237.91        227.71         3.73 o                         
  -7   3   1        124.11        109.00         2.92 o                         
  -6   3   1          5.28         17.98         1.65 o                         
  -5   3   1         39.06         55.52         2.13 o                         
  -4   3   1       7543.19       8053.70        48.91 o                         
  -3   3   1       1488.30       1300.88         8.71 o                         
  -2   3   1         55.10         63.54         2.04 o                         
  -1   3   1        106.58         94.24         2.02 o                         
   0   3   1       4499.11       4872.93        29.81 o                         
   1   3   1        860.11        952.23         6.79 o                         
   2   3   1         42.71         34.65         1.85 o                         
   3   3   1        990.72       1042.18         7.23 o                         
   4   3   1       1675.50       1649.37        10.76 o                         
   5   3   1       1398.68       1341.91         9.16 o                         
   6   3   1        832.30        745.18         6.04 o                         
   7   3   1        652.97        657.11         5.63 o                         
   8   3   1        795.56        802.63         6.72 o                         
   9   3   1         55.32         47.91         3.04 o                         
  10   3   1        225.31        219.64         5.27 o                         
  11   3   1         84.47         83.44         4.13 o                         
  12   3   1         61.57         68.02         5.14 o                         
  13   3   1        128.01        123.98         7.26 o                         
 -12   4   1         20.16         14.63         5.53 o                         
 -11   4   1        317.24        297.97         7.97 o                         
 -10   4   1        170.87        166.27         6.51 o                         
  -9   4   1         10.69         12.53         3.93 o                         
  -8   4   1         51.35         67.89         8.74 o                         
  -7   4   1       1093.72       1091.35         8.46 o                         
  -6   4   1        601.26        565.26         5.40 o                         
  -5   4   1        139.88        141.21         3.23 o                         
  -4   4   1        277.81        315.15         3.84 o                         
  -3   4   1        823.94        699.60         5.75 o                         
  -2   4   1        548.29        504.22         4.59 o                         
  -1   4   1        396.34        363.96         3.93 o                         
   0   4   1        263.08        239.67         3.29 o                         
   1   4   1          0.01          5.58         1.50 o                         
   2   4   1         97.13         68.22         2.29 o                         
   3   4   1        716.24        647.70         5.45 o                         
   4   4   1         86.47         95.25         2.73 o                         
   5   4   1          0.09          0.69         1.69 o                         
   6   4   1        222.40        228.36         3.55 o                         
   7   4   1        785.88        756.56         6.63 o                         
   8   4   1          2.69          8.51         2.85 o                         
   9   4   1         94.60        101.40         4.87 o                         
  10   4   1         36.50         44.12         4.05 o                         
  11   4   1         67.47         56.38         6.08 o                         
  12   4   1        152.54        169.33         8.13 o                         
 -11   5   1        242.03        231.50        10.21 o                         
 -10   5   1         11.21          8.42         4.92 o                         
  -9   5   1        127.61        113.81         7.65 o                         
  -8   5   1          1.93         -0.03         3.45 o                         
  -7   5   1         91.15        100.88         4.67 o                         
  -6   5   1         48.57         52.22         3.39 o                         
  -5   5   1         34.91         37.58         2.95 o                         
  -4   5   1         12.15         12.43         2.12 o                         
  -3   5   1        137.59        160.60         3.40 o                         
  -2   5   1          1.81          8.16         2.31 o                         
  -1   5   1         30.59         37.47         2.33 o                         
   0   5   1        331.84        316.71         4.05 o                         
   1   5   1        262.16        268.86         3.83 o                         
   2   5   1        602.45        597.61         5.58 o                         
   3   5   1        451.85        481.95         4.78 o                         
   4   5   1         79.90         88.83         2.90 o                         
   5   5   1          3.28          0.08         2.55 o                         
   6   5   1         27.83         29.47         3.06 o                         
   7   5   1          2.43          6.95         2.82 o                         
   8   5   1         11.96         -1.10         5.64 o                         
   9   5   1         94.74         86.33         6.14 o                         
  10   5   1         27.38         30.51         7.36 o                         
  11   5   1          0.45         -2.49         5.67 o                         
  -9   6   1        166.54        175.89         7.78 o                         
  -8   6   1          3.44         15.08         4.54 o                         
  -7   6   1        145.49        135.96         5.58 o                         
  -6   6   1        424.91        423.01         7.44 o                         
  -5   6   1         87.80         99.57         4.84 o                         
  -4   6   1         72.62         74.12         4.26 o                         
  -3   6   1         10.64          8.21         3.94 o                         
  -2   6   1         37.00         38.04         3.29 o                         
  -1   6   1        214.78        179.60         4.93 o                         
   0   6   1          1.82          4.82         3.08 o                         
   1   6   1        239.65        227.37         5.76 o                         
   2   6   1        340.71        328.26         6.40 o                         
   3   6   1        117.27        107.18         4.42 o                         
   4   6   1          0.26          0.01         3.29 o                         
   5   6   1          1.97          1.77         3.04 o                         
   6   6   1        103.63         91.55         4.45 o                         
   7   6   1        125.28        140.51         7.38 o                         
   8   6   1        157.32        190.85         7.57 o                         
   9   6   1        223.08        228.34        10.08 o                         
  -7   7   1          8.81          4.48         6.87 o                         
  -6   7   1          0.05         -3.79         5.07 o                         
  -5   7   1          3.24          2.81         4.10 o                         
  -4   7   1          1.41          5.14         4.12 o                         
  -3   7   1         12.56         16.93         4.22 o                         
  -2   7   1         21.83         24.73         4.60 o                         
  -1   7   1         50.62         50.36         4.49 o                         
   0   7   1         49.23         50.65         4.31 o                         
   1   7   1        202.06        204.31         7.65 o                         
   2   7   1          3.66          1.12         4.30 o                         
   3   7   1         53.62         64.11         6.65 o                         
   4   7   1         13.80         31.46         5.16 o                         
   5   7   1         73.27         63.98         5.18 o                         
   6   7   1         31.85         30.60         4.93 o                         
 -14   0   2        461.70        446.85        13.90 o                         
 -13   0   2        585.23        593.61        14.06 o                         
 -12   0   2        568.76        555.29        11.50 o                         
 -11   0   2       2176.49       2088.81        24.29 o                         
 -10   0   2          8.50          2.33         3.04 o                         
  -9   0   2         67.76         91.86         4.22 o                         
  -8   0   2        205.62        169.48         4.21 o                         
  -7   0   2         77.62         99.93         6.44 o                         
  -6   0   2          3.90         21.14         2.17 o                         
  -5   0   2      12120.67      12450.45       102.17 o                         
  -3   0   2      11203.82      12343.16       111.78 o                         
  -2   0   2       1465.34       1181.70        55.68 o                         
   2   0   2       2043.67       2026.76        19.52 o                         
   3   0   2       7301.23       7355.11        64.41 o                         
   4   0   2       1391.32       1458.51        12.91 o                         
   5   0   2        475.90        523.34         5.71 o                         
   6   0   2       1161.23       1000.88        15.41 o                         
   7   0   2        816.82        881.11         9.20 o                         
   8   0   2         90.81         66.92         3.35 o                         
   9   0   2       2700.93       2574.35        23.39 o                         
  10   0   2        450.83        410.13         6.89 o                         
  11   0   2        634.22        580.55        12.55 o                         
  12   0   2         28.84         25.88         4.75 o                         
  13   0   2          4.37          9.48         6.29 o                         
  14   0   2         85.22         88.93        18.01 o                         
 -14   1   2         46.95         44.67         5.40 o                         
 -13   1   2          0.93         -0.01         4.40 o                         
 -12   1   2          1.24          0.32         3.75 o                         
 -11   1   2        907.33        820.13         8.36 o                         
 -10   1   2        224.30        226.09         3.98 o                         
  -9   1   2        451.36        479.19         4.87 o                         
  -8   1   2        476.00        483.02         4.59 o                         
  -7   1   2       6573.19       6991.31        40.27 o                         
  -6   1   2       2444.42       2694.99        16.24 o                         
  -5   1   2        655.02        665.99         5.73 o                         
  -4   1   2      19544.85      20739.46       144.45 o                         
  -3   1   2       8640.89       9226.98        51.94 o                         
  -2   1   2      12390.29      13273.14       125.17 o                         
  -1   1   2       1225.32        951.48        33.28 o                         
   0   1   2       5834.30       3089.57       103.99 o                         
   1   1   2       2278.66       2181.12        32.71 o                         
   2   1   2        500.41        440.35         3.36 o                         
   3   1   2       5874.75       5964.63        34.73 o                         
   4   1   2        984.77       1017.69         6.66 o                         
   5   1   2          1.10          3.24         1.20 o                         
   6   1   2         64.05         68.09         2.11 o                         
   7   1   2          1.05          2.13         1.54 o                         
   8   1   2       1704.48       1635.80        11.11 o                         
   9   1   2       1536.21       1480.18        10.49 o                         
  10   1   2        313.64        314.34         4.54 o                         
  11   1   2         30.26         23.68         3.04 o                         
  12   1   2         47.90         56.55         3.57 o                         
  13   1   2          0.14         -2.05         4.28 o                         
  14   1   2         13.16          2.46         5.60 o                         
 -14   2   2         46.26         66.76         5.77 o                         
 -13   2   2         30.28         36.76         5.28 o                         
 -12   2   2         29.27         35.74         4.42 o                         
 -11   2   2         97.03         80.62         4.12 o                         
 -10   2   2       1778.16       1808.24        13.23 o                         
  -9   2   2          9.97         14.98         2.11 o                         
  -8   2   2          2.18          6.08         1.85 o                         
  -7   2   2       3612.14       3743.37        22.98 o                         
  -6   2   2       4498.94       4678.79        28.22 o                         
  -5   2   2       1069.62       1303.47         8.53 o                         
  -4   2   2        184.50        166.64         2.32 o                         
  -3   2   2       1981.96       2157.96        13.29 o                         
  -2   2   2       1164.58       1282.82         7.99 o                         
  -1   2   2       2620.32       2697.97        16.17 o                         
   0   2   2       1494.73       1432.43         8.86 o                         
   1   2   2       1702.57       1665.84        10.27 o                         
   2   2   2       3290.79       3214.30        19.78 o                         
   3   2   2       3500.08       3558.00        21.23 o                         
   4   2   2         62.12         68.38         1.76 o                         
   5   2   2        303.62        293.74         3.07 o                         
   6   2   2       1621.73       1669.23        10.56 o                         
   7   2   2        403.91        436.51         4.22 o                         
   8   2   2         87.61         80.28         2.72 o                         
   9   2   2         20.07         17.14         2.20 o                         
  10   2   2         58.51         54.83         3.18 o                         
  11   2   2         45.87         47.44         3.21 o                         
  12   2   2         21.91         17.78         3.52 o                         
  13   2   2          0.06         13.07         5.74 o                         
  14   2   2         97.93        105.17         6.86 o                         
 -13   3   2          0.17          4.74         5.18 o                         
 -12   3   2        138.79        134.68         6.50 o                         
 -11   3   2         38.75         30.48         3.86 o                         
 -10   3   2        170.77        173.44         5.14 o                         
  -9   3   2         29.43         26.50         2.49 o                         
  -8   3   2        249.27        277.95         4.01 o                         
  -7   3   2          4.54         21.63         1.92 o                         
  -6   3   2       1228.18       1255.93         8.42 o                         
  -5   3   2        317.25        314.94         3.50 o                         
  -4   3   2        741.01        723.38         5.65 o                         
  -3   3   2       1294.02       1512.80         9.91 o                         
  -2   3   2         70.91         84.16         2.12 o                         
  -1   3   2       1882.83       1906.03        12.01 o                         
   0   3   2        334.40        328.10         3.25 o                         
   1   3   2        118.57        140.69         2.58 o                         
   2   3   2        479.64        536.41         4.64 o                         
   3   3   2        587.14        551.62         4.51 o                         
   4   3   2        285.07        307.84         3.27 o                         
   5   3   2        221.13        269.40         3.63 o                         
   6   3   2        144.73        152.30         3.19 o                         
   7   3   2        116.26        121.17         2.91 o                         
   8   3   2        794.91        796.87         7.91 o                         
   9   3   2        163.28        144.22         5.72 o                         
  10   3   2         49.96         42.01         3.21 o                         
  11   3   2        157.18        152.14         5.01 o                         
  12   3   2         58.40         53.70         4.70 o                         
  13   3   2         37.46         38.51         6.35 o                         
 -12   4   2         79.39         91.12         6.16 o                         
 -11   4   2         77.99         77.93         5.21 o                         
 -10   4   2         64.95         65.70         4.70 o                         
  -9   4   2         25.25         20.23         3.93 o                         
  -8   4   2       1523.75       1499.71        15.07 o                         
  -7   4   2        483.13        451.68         5.02 o                         
  -6   4   2        283.34        269.76         3.89 o                         
  -5   4   2        577.10        548.18         5.30 o                         
  -4   4   2         18.95         18.33         1.87 o                         
  -3   4   2        214.23        261.08         3.44 o                         
  -2   4   2        268.37        261.86         3.30 o                         
  -1   4   2        663.06        686.26         5.49 o                         
   0   4   2         20.79         48.51         1.96 o                         
   1   4   2        238.86        237.25         3.18 o                         
   2   4   2        118.17         92.70         2.50 o                         
   3   4   2        421.52        406.38         3.99 o                         
   4   4   2        300.83        296.67         3.75 o                         
   5   4   2        395.84        391.20         4.21 o                         
   6   4   2         89.36         94.22         3.06 o                         
   7   4   2        247.72        256.49         4.46 o                         
   8   4   2        739.38        725.37         9.68 o                         
   9   4   2        158.86        152.12         5.67 o                         
  10   4   2        191.97        195.48         5.46 o                         
  11   4   2          0.56          6.02         4.77 o                         
  12   4   2         96.04         84.67         6.98 o                         
 -11   5   2         37.40         50.32         5.81 o                         
 -10   5   2         23.12         23.86         4.65 o                         
  -9   5   2          8.57          7.31         5.66 o                         
  -8   5   2          4.70         10.43         3.45 o                         
  -7   5   2         33.09         30.62         3.90 o                         
  -6   5   2        522.84        487.58         7.99 o                         
  -5   5   2        247.22        260.33         5.11 o                         
  -4   5   2        153.96        138.34         3.40 o                         
  -3   5   2         42.31         58.33         2.91 o                         
  -2   5   2        640.59        566.55         5.84 o                         
  -1   5   2        234.16        222.98         3.74 o                         
   0   5   2         95.72         82.20         2.79 o                         
   1   5   2         67.78         69.45         2.60 o                         
   2   5   2       1300.16       1204.94         8.90 o                         
   3   5   2        754.85        734.61         6.73 o                         
   4   5   2        407.42        360.68         4.24 o                         
   5   5   2          0.24         -3.03         2.30 o                         
   6   5   2         64.64         68.72         3.38 o                         
   7   5   2         51.46         47.66         3.51 o                         
   8   5   2         14.75         19.54         4.87 o                         
   9   5   2        192.07        193.97        11.37 o                         
  10   5   2         74.95         79.19         6.62 o                         
  11   5   2         44.83         51.51         6.94 o                         
  -9   6   2          4.06          6.93         4.89 o                         
  -8   6   2         58.75         66.46         4.69 o                         
  -7   6   2         16.66         11.19         3.80 o                         
  -6   6   2         40.80         42.95         4.08 o                         
  -5   6   2         36.93         24.29         3.78 o                         
  -4   6   2        772.77        758.49         9.07 o                         
  -3   6   2        620.06        567.13         7.52 o                         
  -2   6   2          0.24         -4.61         3.07 o                         
  -1   6   2          4.12          3.02         3.33 o                         
   0   6   2        138.06        128.13         4.75 o                         
   1   6   2         12.49         20.63         3.07 o                         
   2   6   2          8.09         13.54         3.10 o                         
   3   6   2         89.83         92.44         6.00 o                         
   4   6   2         58.87         58.98         3.71 o                         
   5   6   2         34.92         26.35         3.29 o                         
   6   6   2         44.23         52.87         4.15 o                         
   7   6   2         15.49         28.81         4.74 o                         
   8   6   2         38.53         55.99         5.42 o                         
   9   6   2         39.87         39.88         6.07 o                         
  -7   7   2         48.72         52.73         5.65 o                         
  -6   7   2          0.17         -3.51         5.44 o                         
  -5   7   2         18.46         18.49         4.33 o                         
  -4   7   2         10.79          2.45         4.12 o                         
  -3   7   2        241.49        239.02         6.97 o                         
  -2   7   2          7.54         -2.46         3.98 o                         
  -1   7   2        320.04        334.55         7.05 o                         
   0   7   2         93.30         86.80         5.02 o                         
   1   7   2          4.83          6.84         4.34 o                         
   2   7   2         23.60         15.60         4.37 o                         
   3   7   2        189.98        189.70         6.40 o                         
   4   7   2         35.16         38.16         6.22 o                         
   5   7   2          0.64          3.98         5.37 o                         
   6   7   2          2.44         -2.53         5.16 o                         
 -14   1   3          2.98         -5.99         5.01 o                         
 -13   1   3          0.47         -6.11         4.42 o                         
 -12   1   3         81.94         69.45         4.52 o                         
 -11   1   3         34.66         36.17         3.58 o                         
 -10   1   3       1969.55       1926.73        12.90 o                         
  -9   1   3        216.88        186.34         3.42 o                         
  -8   1   3         12.28         24.09         2.04 o                         
  -7   1   3       8351.66       8517.80        48.72 o                         
  -6   1   3       1025.93       1165.30         7.86 o                         
  -5   1   3       1352.90       1348.14        10.18 o                         
  -4   1   3         24.53         23.47         1.97 o                         
  -3   1   3        499.14        544.84         3.99 o                         
  -2   1   3        649.12        671.00         5.02 o                         
  -1   1   3       4759.99       4780.59        28.69 o                         
   0   1   3        156.62        107.98         1.47 o                         
   1   1   3       5439.55       5324.15        39.00 o                         
   2   1   3       5484.44       5471.49        40.00 o                         
   3   1   3        232.96        214.13         2.19 o                         
   4   1   3          7.63         15.29         1.07 o                         
   5   1   3        516.55        498.79         5.75 o                         
   6   1   3       1369.89       1362.00         9.65 o                         
   7   1   3        172.20        155.27         2.80 o                         
   8   1   3        326.24        318.83         3.95 o                         
   9   1   3          1.07          6.83         2.60 o                         
  10   1   3        370.27        367.84         5.07 o                         
  11   1   3        354.39        331.72         5.61 o                         
  12   1   3          8.54          3.31         3.88 o                         
  13   1   3         23.79         21.96         3.92 o                         
  14   1   3         19.61         20.48         5.15 o                         
 -14   2   3        651.01        615.55        14.63 o                         
 -13   2   3        108.90        117.82         6.11 o                         
 -12   2   3         63.03         62.80         5.87 o                         
 -11   2   3         38.80         35.74         3.80 o                         
 -10   2   3        717.87        708.38         7.08 o                         
  -9   2   3          0.56          2.60         2.11 o                         
  -8   2   3         38.83         46.55         2.19 o                         
  -7   2   3         83.70        108.66         3.54 o                         
  -6   2   3        355.56        300.57         3.55 o                         
  -5   2   3        265.13        239.51         2.95 o                         
  -4   2   3        599.50        561.54         4.22 o                         
  -3   2   3        186.63        159.11         2.11 o                         
  -2   2   3       3108.46       3102.85        18.00 o                         
  -1   2   3       6611.62       6383.77        38.44 o                         
   0   2   3       9705.05       9727.15        54.62 o                         
   1   2   3       2343.17       2350.51        14.60 o                         
   2   2   3        531.74        593.41         4.38 o                         
   3   2   3        731.79        723.68         5.92 o                         
   4   2   3         77.67         96.19         2.06 o                         
   5   2   3          0.31          0.26         1.17 o                         
   6   2   3         21.70         24.55         1.54 o                         
   7   2   3        812.66        770.32         5.85 o                         
   8   2   3        154.09        132.22         3.02 o                         
   9   2   3        279.30        260.72         4.03 o                         
  10   2   3        140.76        131.31         3.81 o                         
  11   2   3         66.42         61.80         3.42 o                         
  12   2   3         27.83         35.13         3.84 o                         
  13   2   3        210.75        208.25         7.96 o                         
 -13   3   3        215.33        212.66         7.87 o                         
 -12   3   3          7.56         11.55         4.25 o                         
 -11   3   3         56.21         50.81         5.51 o                         
 -10   3   3         72.95         69.22         4.13 o                         
  -9   3   3        394.00        364.46         5.14 o                         
  -8   3   3       1291.04       1202.04         8.62 o                         
  -7   3   3       3034.08       2806.30        16.94 o                         
  -6   3   3        721.09        724.39         5.67 o                         
  -5   3   3        428.62        352.50         3.71 o                         
  -4   3   3        129.57        201.01         2.88 o                         
  -3   3   3        637.41        760.40         5.54 o                         
  -2   3   3        367.11        388.10         3.65 o                         
  -1   3   3         32.77         30.34         1.39 o                         
   0   3   3          8.44          3.46         1.27 o                         
   1   3   3       1665.58       1725.97        11.67 o                         
   2   3   3          4.56          0.32         1.21 o                         
   3   3   3        215.83        214.11         2.52 o                         
   4   3   3         80.30         88.36         2.02 o                         
   5   3   3        769.75        743.79         5.89 o                         
   6   3   3        986.20        923.18         7.17 o                         
   7   3   3       1493.31       1452.96        10.04 o                         
   8   3   3       1248.16       1179.45         8.87 o                         
   9   3   3         14.38         15.61         2.82 o                         
  10   3   3          4.88          6.21         2.89 o                         
  11   3   3        135.06        126.27         6.49 o                         
  12   3   3         16.35         18.06         4.48 o                         
  13   3   3         14.58         24.23         5.19 o                         
 -13   4   3         91.32         79.57         6.77 o                         
 -12   4   3          1.24          0.21         4.90 o                         
 -11   4   3         12.80         14.99         4.58 o                         
 -10   4   3        272.34        271.49         6.55 o                         
  -9   4   3          9.62         15.35         3.95 o                         
  -8   4   3        141.34        155.00         5.37 o                         
  -7   4   3        146.86        174.98         3.67 o                         
  -6   4   3        317.45        311.04         4.20 o                         
  -5   4   3         59.38         77.83         2.73 o                         
  -4   4   3        655.85        639.63         5.69 o                         
  -3   4   3          2.14          3.09         1.60 o                         
  -2   4   3        158.96        132.94         2.73 o                         
  -1   4   3       1334.13       1254.48         8.68 o                         
   0   4   3        557.22        574.65         5.09 o                         
   1   4   3       1346.22       1442.07         9.98 o                         
   2   4   3         10.78         12.78         1.61 o                         
   3   4   3         17.77         17.78         1.56 o                         
   4   4   3          9.69          9.32         1.49 o                         
   5   4   3        936.28        922.51         6.77 o                         
   6   4   3        133.19        114.07         3.34 o                         
   7   4   3         20.99         31.07         2.76 o                         
   8   4   3         74.42         73.53         3.94 o                         
   9   4   3         26.26         33.27         3.72 o                         
  10   4   3          0.05          7.41         4.75 o                         
  11   4   3         99.31         96.21         6.26 o                         
  12   4   3        191.89        193.93        13.04 o                         
 -11   5   3        372.06        369.11        10.35 o                         
 -10   5   3         19.31         29.08         4.88 o                         
  -9   5   3         56.57         48.47         4.03 o                         
  -8   5   3        333.69        335.25         6.89 o                         
  -7   5   3        176.66        151.20         5.60 o                         
  -6   5   3         30.82         30.35         3.34 o                         
  -5   5   3        136.91        110.96         4.72 o                         
  -4   5   3          5.75          6.24         2.12 o                         
  -3   5   3        885.49        814.70         6.62 o                         
  -2   5   3        652.78        604.59         5.64 o                         
  -1   5   3        204.68        184.40         3.62 o                         
   0   5   3          0.00         -2.88         1.92 o                         
   1   5   3        335.08        307.45         4.13 o                         
   2   5   3        699.67        716.96         6.24 o                         
   3   5   3        194.37        210.51         3.48 o                         
   4   5   3          5.73          6.58         1.95 o                         
   5   5   3          5.12          9.72         1.99 o                         
   6   5   3        109.70        107.35         4.52 o                         
   7   5   3          2.55         -2.20         3.18 o                         
   8   5   3          0.79         -2.44         3.71 o                         
   9   5   3         67.47         82.61         5.73 o                         
  10   5   3         42.77         38.79         5.53 o                         
  11   5   3         51.73         46.86         6.77 o                         
  -9   6   3         15.93          8.72         5.13 o                         
  -8   6   3         77.86         70.24         4.87 o                         
  -7   6   3         53.97         57.07         4.51 o                         
  -6   6   3        255.89        240.16         6.76 o                         
  -5   6   3          1.06         -3.74         3.37 o                         
  -4   6   3        331.67        345.54         6.26 o                         
  -3   6   3         96.64         98.69         4.45 o                         
  -2   6   3         44.84         50.60         4.26 o                         
  -1   6   3        318.61        278.99         7.08 o                         
   0   6   3         48.52         53.11         3.35 o                         
   1   6   3        207.20        196.61         5.13 o                         
   2   6   3        414.39        398.09         6.56 o                         
   3   6   3        350.50        330.80         6.52 o                         
   4   6   3        230.36        241.54         6.25 o                         
   5   6   3        106.84         94.10         4.41 o                         
   6   6   3          3.84          0.78         4.40 o                         
   7   6   3          1.53          4.27         4.31 o                         
   8   6   3        108.55        123.67         8.42 o                         
   9   6   3         30.21         25.47         6.10 o                         
  -7   7   3         35.68         48.58         5.31 o                         
  -6   7   3         50.07         46.63         4.81 o                         
  -5   7   3         58.42         62.42         4.87 o                         
  -4   7   3         26.50         18.23         3.98 o                         
  -3   7   3        378.32        363.10         8.62 o                         
  -2   7   3          5.34         -2.22         3.75 o                         
  -1   7   3         20.57         18.68         4.01 o                         
   0   7   3          1.97          3.54         4.26 o                         
   1   7   3          7.27          1.47         5.83 o                         
   2   7   3          4.27          1.27         4.20 o                         
   3   7   3         69.85         76.91         5.76 o                         
   4   7   3         43.47         48.92         4.76 o                         
   5   7   3          6.03          9.50         4.48 o                         
   6   7   3         42.83         55.38         5.81 o                         
 -15   0   4        506.62        519.72        15.03 o                         
 -14   0   4         65.29         79.45         8.08 o                         
 -13   0   4        138.60        159.13         9.80 o                         
 -12   0   4         63.14         54.89         9.38 o                         
 -11   0   4        588.35        600.93        18.63 o                         
 -10   0   4        384.09        344.37         7.81 o                         
  -9   0   4         41.44         19.83         3.47 o                         
  -8   0   4         21.52         37.64         2.68 o                         
  -7   0   4         35.51         31.06         2.43 o                         
  -6   0   4         37.50         54.11         2.54 o                         
  -5   0   4        730.00        649.84         6.56 o                         
  -4   0   4       4820.51       4819.98        37.97 o                         
  -3   0   4       9694.34      10316.19        79.74 o                         
  -2   0   4      11361.47      12296.99       116.02 o                         
  -1   0   4        495.86        287.84        10.71 o                         
   0   0   4         64.71         21.09         4.13 o                         
   1   0   4        753.82        472.66         9.01 o                         
   2   0   4       8421.11       8747.57       143.13 o                         
   3   0   4       1082.75       1132.36        10.63 o                         
   4   0   4       1829.17       1818.21        16.74 o                         
   5   0   4        856.59        978.60         9.84 o                         
   6   0   4       3806.27       3866.58        35.04 o                         
   7   0   4         14.60         20.99         2.28 o                         
   8   0   4        110.51        102.03         3.95 o                         
   9   0   4        145.62        138.20         5.66 o                         
  10   0   4        235.05        227.70         5.85 o                         
  11   0   4       1135.32       1175.82        15.54 o                         
  12   0   4        266.58        281.62         9.64 o                         
  13   0   4        441.61        448.40        13.27 o                         
  14   0   4          0.20         -4.00        12.80 o                         
 -14   1   4         88.64         84.15         5.71 o                         
 -13   1   4         48.00         51.22         5.49 o                         
 -12   1   4        130.21        153.87         6.91 o                         
 -11   1   4        222.19        196.20         4.81 o                         
 -10   1   4       1208.73       1215.84         9.08 o                         
  -9   1   4       1029.57        963.45         7.46 o                         
  -8   1   4       6650.11       6686.06        38.78 o                         
  -7   1   4       1405.82       1634.67        10.66 o                         
  -6   1   4         73.87         76.11         2.89 o                         
  -5   1   4        414.76        385.16         3.58 o                         
  -4   1   4         69.36         84.83         1.81 o                         
  -3   1   4       2487.02       2567.29        15.02 o                         
  -2   1   4        638.24        561.88         3.99 o                         
  -1   1   4       1628.08       1679.06        11.13 o                         
   0   1   4       1709.71       1890.83        11.55 o                         
   1   1   4       2426.41       2593.96        19.50 o                         
   2   1   4       2566.52       2506.85        16.38 o                         
   3   1   4          0.50          3.36         0.83 o                         
   4   1   4       2491.18       2403.72        16.07 o                         
   5   1   4       2661.88       2647.98        17.16 o                         
   6   1   4        381.64        419.37         4.13 o                         
   7   1   4       1079.01       1164.49         8.62 o                         
   8   1   4          0.02         -0.38         1.77 o                         
   9   1   4          4.67          5.36         2.04 o                         
  10   1   4        175.30        164.95         4.19 o                         
  11   1   4         29.66         29.31         3.04 o                         
  12   1   4          8.56          4.92         3.30 o                         
  13   1   4        137.20        109.18        10.74 o                         
  14   1   4         17.80          7.03         6.77 o                         
 -14   2   4         82.67         95.30         6.47 o                         
 -13   2   4         29.77         30.19         5.17 o                         
 -12   2   4         21.75         18.66         4.20 o                         
 -11   2   4       1052.04       1000.29        15.36 o                         
 -10   2   4        634.69        631.59         8.22 o                         
  -9   2   4        480.86        467.55         5.06 o                         
  -8   2   4         37.68         37.63         2.59 o                         
  -7   2   4       1475.48       1590.36        10.53 o                         
  -6   2   4         65.12         54.44         2.06 o                         
  -5   2   4       3079.44       3322.69        19.71 o                         
  -4   2   4        460.68        498.98         3.97 o                         
  -3   2   4       2515.33       2527.05        14.96 o                         
  -2   2   4       6584.50       6580.56        37.29 o                         
  -1   2   4         32.55         34.77         1.24 o                         
   0   2   4        144.84        132.18         1.67 o                         
   1   2   4        131.83        140.96         1.82 o                         
   2   2   4       1662.42       1656.18        10.63 o                         
   3   2   4         92.19         95.32         1.91 o                         
   4   2   4        251.04        250.61         3.06 o                         
   5   2   4        281.80        279.40         3.08 o                         
   6   2   4          0.09          3.65         1.38 o                         
   7   2   4         18.14         15.21         1.65 o                         
   8   2   4        319.59        312.71         3.87 o                         
   9   2   4         32.58         32.67         2.44 o                         
  10   2   4         36.05         42.33         2.84 o                         
  11   2   4         70.98         74.83         3.73 o                         
  12   2   4         99.66         98.89         4.77 o                         
  13   2   4         12.41         17.00         4.95 o                         
 -13   3   4          1.32          3.43         5.82 o                         
 -12   3   4        345.75        330.08         7.96 o                         
 -11   3   4         42.11         41.24         4.13 o                         
 -10   3   4         15.57          6.71         3.43 o                         
  -9   3   4         61.78         62.63         2.96 o                         
  -8   3   4         12.89         18.13         2.16 o                         
  -7   3   4        103.83        119.29         2.88 o                         
  -6   3   4         82.51         84.28         2.69 o                         
  -5   3   4         73.95         62.37         2.20 o                         
  -4   3   4        289.73        261.01         3.20 o                         
  -3   3   4        269.27        279.52         3.23 o                         
  -2   3   4        418.76        380.98         3.58 o                         
  -1   3   4        437.97        440.31         4.14 o                         
   0   3   4        775.02        783.32         7.92 o                         
   1   3   4        463.25        450.48         5.50 o                         
   2   3   4        661.85        740.67         5.43 o                         
   3   3   4        264.02        305.79         3.40 o                         
   4   3   4        227.94        256.55         3.22 o                         
   5   3   4        460.82        511.76         5.09 o                         
   6   3   4        246.76        239.42         3.59 o                         
   7   3   4        467.30        458.93         5.06 o                         
   8   3   4         11.20         12.96         2.03 o                         
   9   3   4        243.11        231.41         5.45 o                         
  10   3   4         71.66         71.75         3.50 o                         
  11   3   4         65.64         72.59         4.84 o                         
  12   3   4         63.56         58.96         9.17 o                         
  13   3   4        217.30        228.99        10.45 o                         
 -13   4   4         23.88         42.45         6.22 o                         
 -12   4   4          2.70         -5.39         4.90 o                         
 -11   4   4         85.71         86.15         4.92 o                         
 -10   4   4          4.47          9.20         3.75 o                         
  -9   4   4         55.95         57.31         4.26 o                         
  -8   4   4       1181.46       1065.13        17.67 o                         
  -7   4   4        517.77        486.44         5.10 o                         
  -6   4   4        552.47        565.57         5.42 o                         
  -5   4   4        333.33        352.21         4.25 o                         
  -4   4   4        469.09        439.77         4.60 o                         
  -3   4   4       1597.17       1596.96        10.72 o                         
  -2   4   4        811.06        768.41         6.01 o                         
  -1   4   4        107.93         83.13         2.40 o                         
   0   4   4          3.98          1.95         1.53 o                         
   1   4   4        741.02        789.33         6.22 o                         
   2   4   4          9.81          7.26         1.81 o                         
   3   4   4        207.22        203.13         2.79 o                         
   4   4   4          6.14          9.19         1.77 o                         
   5   4   4         99.32         98.28         2.98 o                         
   6   4   4         22.97         12.46         2.37 o                         
   7   4   4       1008.99       1062.12         9.61 o                         
   8   4   4         29.47         30.29         3.13 o                         
   9   4   4        252.47        279.40         6.50 o                         
  10   4   4          4.16         23.21         3.93 o                         
  11   4   4         54.94         56.50         5.34 o                         
  12   4   4        101.88        123.84         8.39 o                         
 -11   5   4         52.10         61.22         5.72 o                         
 -10   5   4        559.18        528.63        10.37 o                         
  -9   5   4        165.37        148.72         6.17 o                         
  -8   5   4        211.18        224.42         6.18 o                         
  -7   5   4        126.45        146.34         5.43 o                         
  -6   5   4         84.31         83.80         4.88 o                         
  -5   5   4          9.11          6.68         3.19 o                         
  -4   5   4        132.32         99.44         3.28 o                         
  -3   5   4        558.34        538.51         5.22 o                         
  -2   5   4        634.11        662.17         5.94 o                         
  -1   5   4        141.47        118.35         3.29 o                         
   0   5   4          0.94         -2.89         1.93 o                         
   1   5   4        279.36        274.62         4.02 o                         
   2   5   4         69.58         71.52         3.41 o                         
   3   5   4        400.88        390.72         4.34 o                         
   4   5   4        145.70        153.79         3.57 o                         
   5   5   4        499.08        468.21         6.92 o                         
   6   5   4        190.87        196.01         5.34 o                         
   7   5   4         94.04         75.05         4.96 o                         
   8   5   4         87.88         96.07         5.30 o                         
   9   5   4         43.25         47.13         4.66 o                         
  10   5   4          3.88          2.74         5.09 o                         
  -9   6   4         48.72         38.43         5.49 o                         
  -8   6   4         30.34         42.99         5.14 o                         
  -7   6   4         48.31         65.39         4.68 o                         
  -6   6   4         31.07         15.25         5.14 o                         
  -5   6   4         46.36         43.14         4.10 o                         
  -4   6   4        358.69        325.58         5.98 o                         
  -3   6   4        180.99        165.49         5.00 o                         
  -2   6   4         75.52         72.72         4.17 o                         
  -1   6   4          4.01          5.22         3.12 o                         
   0   6   4         11.39          8.09         3.22 o                         
   1   6   4         34.32         35.07         3.37 o                         
   2   6   4         21.93         27.04         3.36 o                         
   3   6   4        234.85        219.59         5.15 o                         
   4   6   4        431.34        396.92         5.97 o                         
   5   6   4         16.58         10.88         3.72 o                         
   6   6   4         32.58         36.67         4.14 o                         
   7   6   4         19.55         23.26         4.41 o                         
   8   6   4         14.93         10.82         6.40 o                         
  -7   7   4         27.64         23.02         5.30 o                         
  -6   7   4         21.54         31.37         4.59 o                         
  -5   7   4         23.75         18.76         4.40 o                         
  -4   7   4         15.94         17.29         4.26 o                         
  -3   7   4          6.81         21.06         4.84 o                         
  -2   7   4         42.99         37.41         4.60 o                         
  -1   7   4         89.75         90.15         4.69 o                         
   0   7   4         26.91         35.25         4.11 o                         
   1   7   4         87.63         93.30         5.03 o                         
   2   7   4          2.65         -1.20         5.97 o                         
   3   7   4          6.11         10.35         5.67 o                         
   4   7   4         13.98         14.89         4.72 o                         
   5   7   4         41.78         60.09         5.56 o                         
   6   7   4         14.15          1.68         5.19 o                         
 -15   1   5          5.45         -4.77         5.58 o                         
 -14   1   5        109.17        108.18         7.11 o                         
 -13   1   5         15.77          8.45         4.82 o                         
 -12   1   5         13.61         13.78         3.85 o                         
 -11   1   5        213.39        225.51         7.91 o                         
 -10   1   5          9.84         19.96         2.32 o                         
  -9   1   5       1338.55       1345.05         9.29 o                         
  -8   1   5          9.76         28.12         2.68 o                         
  -7   1   5         46.30         77.70         2.46 o                         
  -6   1   5        747.26        713.55         5.34 o                         
  -5   1   5       1566.69       1658.07        11.09 o                         
  -4   1   5       2174.98       2187.45        13.11 o                         
  -3   1   5       1233.09       1221.07         7.83 o                         
  -2   1   5          0.29          1.15         1.14 o                         
  -1   1   5      11076.84      11513.98       100.69 o                         
   0   1   5       4969.32       4704.53        32.96 o                         
   1   1   5        253.11        280.52         2.67 o                         
   2   1   5        298.74        353.01         3.17 o                         
   3   1   5        896.21        840.05         6.24 o                         
   4   1   5         25.45         27.88         1.21 o                         
   5   1   5        116.06        128.81         2.09 o                         
   6   1   5        249.35        294.63         3.30 o                         
   7   1   5         17.72         20.94         1.71 o                         
   8   1   5        295.64        282.55         3.93 o                         
   9   1   5          0.04         -1.21         1.96 o                         
  10   1   5        181.24        154.69         3.90 o                         
  11   1   5         64.86         56.56         3.24 o                         
  12   1   5          0.03         -1.33         3.15 o                         
  13   1   5          4.02          6.22         6.09 o                         
 -14   2   5        557.53        511.80        11.04 o                         
 -13   2   5        491.35        511.36        12.32 o                         
 -12   2   5        401.76        396.28         9.05 o                         
 -11   2   5        207.56        196.67         9.17 o                         
 -10   2   5        463.77        404.19         8.22 o                         
  -9   2   5         91.13         94.16         3.34 o                         
  -8   2   5        126.61        120.57         3.04 o                         
  -7   2   5        210.60        198.78         3.24 o                         
  -6   2   5        184.54        196.64         2.89 o                         
  -5   2   5       3444.38       3650.57        21.57 o                         
  -4   2   5       4217.50       4379.80        25.40 o                         
  -3   2   5       3305.64       3330.97        19.46 o                         
  -2   2   5        966.62        947.62         6.30 o                         
  -1   2   5         15.85         27.22         1.09 o                         
   0   2   5        682.74        638.18         4.39 o                         
   1   2   5       5958.15       5794.22        34.87 o                         
   2   2   5       5149.01       5155.67        34.82 o                         
   3   2   5         73.96        101.20         2.01 o                         
   4   2   5       1174.42       1205.35         8.83 o                         
   5   2   5         78.65         76.01         2.08 o                         
   6   2   5       1338.14       1339.39         9.01 o                         
   7   2   5        133.30        127.28         2.85 o                         
   8   2   5          4.74         11.00         1.81 o                         
   9   2   5        617.63        606.14         5.83 o                         
  10   2   5       1341.72       1369.31        11.51 o                         
  11   2   5         97.65         93.19         4.13 o                         
  12   2   5         47.00         54.47         5.87 o                         
  13   2   5          5.28         -4.18         5.21 o                         
 -14   3   5         95.52         72.97         6.50 o                         
 -13   3   5        309.45        267.19         8.86 o                         
 -12   3   5         24.22         27.38         4.38 o                         
 -11   3   5        184.23        179.57         6.67 o                         
 -10   3   5        374.90        333.74         6.76 o                         
  -9   3   5         26.11         31.25         2.86 o                         
  -8   3   5        459.07        487.99         5.20 o                         
  -7   3   5        559.83        527.73         4.87 o                         
  -6   3   5       2449.02       2426.61        14.72 o                         
  -5   3   5        813.28        712.77         5.75 o                         
  -4   3   5        314.52        320.45         3.48 o                         
  -3   3   5        132.85        134.86         2.47 o                         
  -2   3   5        264.50        307.01         3.37 o                         
  -1   3   5        416.69        420.12         3.79 o                         
   0   3   5        221.67        230.48         3.01 o                         
   1   3   5         16.95         26.26         1.44 o                         
   2   3   5        690.98        577.18         4.47 o                         
   3   3   5       1052.13       1021.44         7.35 o                         
   4   3   5       1464.96       1469.99        10.46 o                         
   5   3   5        706.41        786.26         6.48 o                         
   6   3   5         11.63          9.78         1.80 o                         
   7   3   5        849.28        857.39         7.62 o                         
   8   3   5         21.00         20.35         2.54 o                         
   9   3   5         21.55         27.68         2.54 o                         
  10   3   5         19.09         20.39         2.89 o                         
  11   3   5         76.56         73.51         4.02 o                         
  12   3   5        189.95        189.54        11.26 o                         
 -13   4   5        470.52        495.04        13.46 o                         
 -12   4   5         73.39         91.58         5.89 o                         
 -11   4   5        108.45        110.58         5.76 o                         
 -10   4   5         26.51         32.47         3.91 o                         
  -9   4   5         19.32         12.71         4.80 o                         
  -8   4   5          0.07         13.29         3.66 o                         
  -7   4   5         31.88         33.68         2.70 o                         
  -6   4   5        111.82        122.37         3.15 o                         
  -5   4   5        202.16        182.55         3.37 o                         
  -4   4   5          3.78          3.07         1.73 o                         
  -3   4   5        607.64        599.82         5.20 o                         
  -2   4   5        123.62        168.77         2.95 o                         
  -1   4   5        210.94        253.35         3.30 o                         
   0   4   5         79.93         77.18         2.45 o                         
   1   4   5       1782.24       1678.33        11.42 o                         
   2   4   5         66.75         46.75         1.96 o                         
   3   4   5          0.20          2.71         1.36 o                         
   4   4   5        392.44        386.29         4.20 o                         
   5   4   5         22.61         21.95         2.02 o                         
   6   4   5        132.67        124.95         3.80 o                         
   7   4   5        698.34        684.68         7.77 o                         
   8   4   5        107.76        112.98         4.63 o                         
   9   4   5         88.78         89.59         4.56 o                         
  10   4   5        726.82        704.58        10.93 o                         
  11   4   5         49.34         66.51         7.53 o                         
 -11   5   5         73.67         70.12         5.50 o                         
 -10   5   5         53.05         85.80         6.01 o                         
  -9   5   5         12.75         15.38         3.99 o                         
  -8   5   5         52.17         43.95         4.04 o                         
  -7   5   5        317.17        324.75         6.87 o                         
  -6   5   5        158.70        167.58         5.51 o                         
  -5   5   5         33.43         26.05         3.46 o                         
  -4   5   5        154.04        162.34         3.98 o                         
  -3   5   5        332.32        345.95         4.48 o                         
  -2   5   5       1634.31       1646.99        11.35 o                         
  -1   5   5        363.43        351.40         4.42 o                         
   0   5   5        183.08        149.81         3.38 o                         
   1   5   5        169.34        155.23         4.10 o                         
   2   5   5        161.68        167.42         3.45 o                         
   3   5   5          0.24          4.05         2.00 o                         
   4   5   5        374.77        367.32         5.13 o                         
   5   5   5         86.18         83.28         3.29 o                         
   6   5   5          0.31          0.11         3.05 o                         
   7   5   5         18.85         28.10         6.01 o                         
   8   5   5        115.73        104.89         5.55 o                         
   9   5   5         32.91         30.85         4.49 o                         
  10   5   5          1.90          5.70         5.84 o                         
  -9   6   5        178.87        218.67        11.82 o                         
  -8   6   5        368.54        396.74         8.33 o                         
  -7   6   5        200.32        199.82         6.69 o                         
  -6   6   5         38.12         33.77         4.11 o                         
  -5   6   5         90.40         73.63         4.29 o                         
  -4   6   5          1.97          0.36         3.22 o                         
  -3   6   5          7.46          9.21         3.44 o                         
  -2   6   5        204.89        196.02         7.54 o                         
  -1   6   5          0.03         -4.27         4.59 o                         
   0   6   5         32.70         39.71         4.45 o                         
   1   6   5         21.15         18.92         3.16 o                         
   2   6   5         26.42         31.59         3.47 o                         
   3   6   5          0.15          5.11         2.58 o                         
   4   6   5         19.21         25.80         3.06 o                         
   5   6   5        113.10        129.10         5.40 o                         
   6   6   5        140.04        159.75         7.73 o                         
   7   6   5          6.29          4.14         4.79 o                         
   8   6   5          5.10          7.64         5.35 o                         
  -7   7   5         32.66         42.09         5.41 o                         
  -6   7   5        104.45        115.56         6.21 o                         
  -5   7   5         28.43         19.57         4.49 o                         
  -4   7   5         76.08         88.12         5.12 o                         
  -3   7   5         11.52         22.12         5.05 o                         
  -2   7   5         23.79         23.68         4.14 o                         
  -1   7   5         74.87         72.60         4.37 o                         
   0   7   5         67.60         70.84         4.49 o                         
   1   7   5         85.86         84.19         8.12 o                         
   2   7   5          1.18          7.68         4.08 o                         
   3   7   5          2.36          1.04         5.61 o                         
   4   7   5          5.63         10.14         4.67 o                         
   5   7   5          5.31          9.47         5.14 o                         
 -15   0   6       1016.12       1086.73        21.16 o                         
 -14   0   6        783.32        760.54        16.74 o                         
 -13   0   6        148.61        127.86         9.06 o                         
 -12   0   6        311.99        303.62        10.91 o                         
 -11   0   6        112.63        107.96         7.51 o                         
 -10   0   6          1.17         -4.39         3.20 o                         
  -9   0   6        289.76        289.88         5.99 o                         
  -8   0   6          2.58         -2.31         2.47 o                         
  -7   0   6        131.16        155.11         4.38 o                         
  -6   0   6       5163.52       5495.93        49.59 o                         
  -5   0   6        390.30        415.71         6.70 o                         
  -4   0   6          1.51          7.13         1.32 o                         
  -3   0   6          1.58          1.77         1.12 o                         
  -2   0   6         10.10          9.66         1.16 o                         
  -1   0   6      13158.47      14000.11       229.81 o                         
   2   0   6          1.12         -1.78         5.70 o                         
   3   0   6       1703.65       1952.03        23.43 o                         
   4   0   6         11.03         18.97         1.90 o                         
   5   0   6         55.73         44.51         2.00 o                         
   6   0   6        544.16        532.96         6.75 o                         
   7   0   6        309.03        280.40         4.67 o                         
   8   0   6         93.96        111.06         3.95 o                         
   9   0   6        774.67        745.46         9.31 o                         
  10   0   6        364.70        382.45         6.78 o                         
  11   0   6         36.82         33.33         4.08 o                         
  12   0   6        130.13        106.22        11.59 o                         
  13   0   6        453.81        476.21        18.97 o                         
 -15   1   6         11.42         12.12         5.64 o                         
 -14   1   6         30.39         30.69         8.34 o                         
 -13   1   6          4.77         -6.45         4.30 o                         
 -12   1   6        120.98        138.59         7.12 o                         
 -11   1   6        462.41        446.39        10.59 o                         
 -10   1   6        372.42        373.74         4.90 o                         
  -9   1   6       1762.87       1771.74        11.59 o                         
  -8   1   6        820.98        806.02         6.25 o                         
  -7   1   6       2505.31       2431.23        14.64 o                         
  -6   1   6       2983.26       3011.93        17.14 o                         
  -5   1   6        585.27        629.36         4.85 o                         
  -4   1   6       1027.73       1043.29         6.62 o                         
  -3   1   6       3040.46       3046.08        17.71 o                         
  -2   1   6          8.44          1.90         0.74 o                         
  -1   1   6       1957.57       2023.16        12.99 o                         
   0   1   6       8783.98       8633.34        81.68 o                         
   1   1   6       2110.81       1932.75        13.89 o                         
   2   1   6       1197.15       1197.00         8.87 o                         
   3   1   6        745.37        713.47         5.71 o                         
   4   1   6         13.68         20.93         1.16 o                         
   5   1   6        752.21        695.29         5.49 o                         
   6   1   6       5782.39       5853.04        36.90 o                         
   7   1   6        802.31        754.74         6.05 o                         
   8   1   6        191.87        193.77         3.20 o                         
   9   1   6          3.03          0.85         2.07 o                         
  10   1   6         21.61         24.35         2.39 o                         
  11   1   6         69.25         64.95         3.30 o                         
  12   1   6         87.47         68.33         4.04 o                         
  13   1   6        151.24        136.62         9.22 o                         
 -14   2   6          0.10         17.32         7.69 o                         
 -13   2   6        334.06        289.26         8.74 o                         
 -12   2   6          0.03          1.10         4.00 o                         
 -11   2   6         19.56         12.34         3.72 o                         
 -10   2   6         18.54         25.91         3.25 o                         
  -9   2   6       1071.38       1084.81         8.48 o                         
  -8   2   6         17.21         13.47         1.96 o                         
  -7   2   6         70.08         81.80         2.69 o                         
  -6   2   6       1669.37       1686.65        10.90 o                         
  -5   2   6        289.54        354.29         3.54 o                         
  -4   2   6        258.88        296.62         3.06 o                         
  -3   2   6        202.08        198.99         2.89 o                         
  -2   2   6       1370.08       1247.16         8.00 o                         
  -1   2   6        521.45        475.09         3.48 o                         
   0   2   6        718.17        689.45         4.64 o                         
   1   2   6          3.70          9.49         1.01 o                         
   2   2   6         68.15         69.95         2.20 o                         
   3   2   6        365.47        346.46         3.26 o                         
   4   2   6        297.02        301.83         3.25 o                         
   5   2   6          8.77         11.52         1.33 o                         
   6   2   6        138.11        142.19         2.47 o                         
   7   2   6        294.26        281.60         3.49 o                         
   8   2   6        416.51        420.46         4.59 o                         
   9   2   6        505.73        526.53         5.44 o                         
  10   2   6         10.25         24.53         2.56 o                         
  11   2   6        207.28        183.45         7.05 o                         
  12   2   6        238.70        236.46         7.20 o                         
  13   2   6         43.30         34.99         7.24 o                         
 -14   3   6          2.50         -2.35         5.38 o                         
 -13   3   6         12.84         19.08         8.83 o                         
 -12   3   6        180.61        167.25         6.93 o                         
 -11   3   6         51.03         71.98         4.66 o                         
 -10   3   6        105.19        130.87         5.57 o                         
  -9   3   6         89.71         91.23         3.94 o                         
  -8   3   6         35.24         34.34         2.18 o                         
  -7   3   6         18.57         21.75         1.91 o                         
  -6   3   6        277.75        304.77         3.58 o                         
  -5   3   6        169.52        159.18         2.87 o                         
  -4   3   6         55.67         87.68         2.43 o                         
  -3   3   6        424.69        405.40         3.94 o                         
  -2   3   6       1043.13       1036.75         6.91 o                         
  -1   3   6        388.83        456.87         3.95 o                         
   0   3   6       1330.61       1396.78         9.08 o                         
   1   3   6        722.37        744.42         5.72 o                         
   2   3   6         43.68         50.84         1.51 o                         
   3   3   6        395.71        439.64         3.89 o                         
   4   3   6        318.43        316.02         3.77 o                         
   5   3   6         14.81         19.83         2.28 o                         
   6   3   6        229.53        207.42         3.59 o                         
   7   3   6        261.38        288.34         4.09 o                         
   8   3   6        176.35        201.28         4.24 o                         
   9   3   6        408.05        390.26         5.20 o                         
  10   3   6          2.43         -2.32         2.67 o                         
  11   3   6         39.21         36.20         5.10 o                         
  12   3   6         48.75         64.55         7.45 o                         
 -13   4   6         37.56         76.54         7.77 o                         
 -12   4   6        119.75        140.44         7.06 o                         
 -11   4   6          2.28          4.72         4.74 o                         
 -10   4   6         32.09         33.65         4.00 o                         
  -9   4   6        158.74        158.21         5.38 o                         
  -8   4   6         57.97         64.50         4.39 o                         
  -7   4   6        118.48        121.17         3.57 o                         
  -6   4   6        347.66        338.60         4.31 o                         
  -5   4   6         25.85         21.97         2.05 o                         
  -4   4   6        458.70        468.61         4.69 o                         
  -3   4   6         39.37         41.51         1.87 o                         
  -2   4   6          3.25          7.08         1.62 o                         
  -1   4   6        134.67        130.35         2.64 o                         
   0   4   6        647.36        647.12         5.44 o                         
   1   4   6        384.13        379.15         3.92 o                         
   2   4   6        277.49        227.49         3.13 o                         
   3   4   6       1299.70       1282.08         8.93 o                         
   4   4   6         57.16         58.01         2.19 o                         
   5   4   6        609.15        583.01         5.98 o                         
   6   4   6        268.87        274.96         4.50 o                         
   7   4   6         74.11         77.00         3.80 o                         
   8   4   6         19.30         16.20         2.98 o                         
   9   4   6          7.83         21.69         3.23 o                         
  10   4   6         75.19        116.08         8.42 o                         
  11   4   6          6.60         11.39         5.65 o                         
 -11   5   6         55.17         58.84         5.64 o                         
 -10   5   6        211.62        213.22         8.13 o                         
  -9   5   6        101.37        117.01         5.56 o                         
  -8   5   6        132.57        142.18         5.83 o                         
  -7   5   6         15.17         30.92         3.71 o                         
  -6   5   6        234.21        236.55         6.26 o                         
  -5   5   6         10.66         21.46         3.52 o                         
  -4   5   6          0.05          2.87         2.30 o                         
  -3   5   6         74.43         70.05         2.68 o                         
  -2   5   6        122.36        153.76         4.58 o                         
  -1   5   6        189.06        182.74         4.05 o                         
   0   5   6         47.84         40.66         2.32 o                         
   1   5   6         74.51         72.85         2.80 o                         
   2   5   6        169.31        172.46         3.49 o                         
   3   5   6          0.00         -0.62         2.23 o                         
   4   5   6        378.42        348.03         5.24 o                         
   5   5   6        178.77        177.54         5.05 o                         
   6   5   6          1.55          2.17         3.10 o                         
   7   5   6        361.03        386.20         7.65 o                         
   8   5   6          3.29          6.43         4.30 o                         
   9   5   6          2.32          9.21         4.82 o                         
  10   5   6         23.83         34.71         6.33 o                         
  -9   6   6         61.67         54.36         5.01 o                         
  -8   6   6          4.09         19.58         5.18 o                         
  -7   6   6          4.49          9.25         4.05 o                         
  -6   6   6         71.67         78.26         4.89 o                         
  -5   6   6          3.60          0.60         3.55 o                         
  -4   6   6         68.80         65.32         4.37 o                         
  -3   6   6         11.14         16.56         3.28 o                         
  -2   6   6          2.92          0.24         3.08 o                         
  -1   6   6          1.20         -1.04         3.79 o                         
   0   6   6        119.00        102.34         4.27 o                         
   1   6   6        220.75        227.40         5.18 o                         
   2   6   6        443.15        417.57         6.27 o                         
   3   6   6        227.03        223.82         6.89 o                         
   4   6   6         50.62         56.31         3.48 o                         
   5   6   6          3.29          9.09         3.41 o                         
   6   6   6          8.33          6.88         4.79 o                         
   7   6   6        164.19        194.65        10.41 o                         
   8   6   6         13.20         10.48         6.56 o                         
  -6   7   6          8.78         12.71         5.37 o                         
  -5   7   6         44.81         39.34         4.68 o                         
  -4   7   6         60.14         64.35         4.80 o                         
  -3   7   6        335.05        290.49         8.65 o                         
  -2   7   6         85.19         83.46         4.64 o                         
  -1   7   6         17.73         11.75         4.05 o                         
   0   7   6         12.00          5.64         3.89 o                         
   1   7   6         48.70         49.04         4.35 o                         
   2   7   6         12.66          9.50         4.69 o                         
   3   7   6        102.55        108.84         6.27 o                         
   4   7   6          8.81         -0.20         4.82 o                         
   5   7   6         11.73          5.71         6.35 o                         
 -15   1   7         32.94         16.23         5.65 o                         
 -14   1   7         10.04         20.62         6.16 o                         
 -13   1   7         22.69         19.60         4.58 o                         
 -12   1   7        202.52        235.32         7.21 o                         
 -11   1   7        452.62        433.23         9.11 o                         
 -10   1   7       1854.85       1763.52        11.84 o                         
  -9   1   7       1157.66       1137.97         8.26 o                         
  -8   1   7        239.64        231.31         3.38 o                         
  -7   1   7         65.11         72.53         2.27 o                         
  -6   1   7        805.84        844.47         6.06 o                         
  -5   1   7         44.92         49.37         1.72 o                         
  -4   1   7        221.20        185.53         2.24 o                         
  -3   1   7        289.22        293.02         2.60 o                         
  -2   1   7        727.74        635.42         4.32 o                         
  -1   1   7       1235.45       1142.20         7.61 o                         
   0   1   7        468.81        578.41         4.64 o                         
   1   1   7          6.21          5.16         0.73 o                         
   2   1   7          5.55         20.45         1.30 o                         
   3   1   7        333.95        314.81         2.97 o                         
   4   1   7       2405.07       2578.51        17.95 o                         
   5   1   7        450.05        437.39         4.08 o                         
   6   1   7       2094.95       2182.48        15.05 o                         
   7   1   7          8.24         11.15         1.35 o                         
   8   1   7         51.44         59.40         2.40 o                         
   9   1   7         25.08         22.43         2.09 o                         
  10   1   7        488.79        495.10         7.11 o                         
  11   1   7         81.87         87.29         4.52 o                         
  12   1   7        103.45         90.77         6.27 o                         
  13   1   7          1.66         -0.27        10.75 o                         
 -14   2   7          6.40          7.16         5.27 o                         
 -13   2   7          0.21          4.91         4.93 o                         
 -12   2   7         20.17         27.88         5.55 o                         
 -11   2   7          7.61          4.02         3.73 o                         
 -10   2   7        799.93        762.48         9.86 o                         
  -9   2   7        181.79        189.95         3.83 o                         
  -8   2   7        157.01        143.02         3.31 o                         
  -7   2   7        277.50        269.93         3.67 o                         
  -6   2   7        302.89        320.70         3.56 o                         
  -5   2   7       2697.03       2728.88        16.51 o                         
  -4   2   7       1841.58       1862.31        11.52 o                         
  -3   2   7       2605.85       2536.61        16.63 o                         
  -2   2   7       1206.69       1175.07         8.11 o                         
  -1   2   7        168.07        220.35         2.28 o                         
   0   2   7          7.42         12.75         0.80 o                         
   1   2   7          5.06         11.89         0.84 o                         
   2   2   7       2883.07       3119.66        19.92 o                         
   3   2   7       1987.38       2035.89        13.81 o                         
   4   2   7        206.93        218.45         2.62 o                         
   5   2   7         17.86         23.19         1.17 o                         
   6   2   7         54.87         47.41         1.85 o                         
   7   2   7        111.84        114.05         2.70 o                         
   8   2   7        121.00        119.84         2.79 o                         
   9   2   7         27.63         37.37         2.18 o                         
  10   2   7        527.93        542.33         6.48 o                         
  11   2   7          1.22          3.27         2.90 o                         
  12   2   7         51.82         65.35         5.51 o                         
  13   2   7         86.18         90.28        10.82 o                         
 -14   3   7         25.58         31.98         6.36 o                         
 -13   3   7         23.03         18.16         8.35 o                         
 -12   3   7         10.00         13.99         4.30 o                         
 -11   3   7        420.82        403.70         8.10 o                         
 -10   3   7        878.01        878.16        10.70 o                         
  -9   3   7       1066.74        998.68        12.16 o                         
  -8   3   7          2.02          7.76         2.02 o                         
  -7   3   7          5.77          7.70         1.85 o                         
  -6   3   7         17.06         21.55         1.80 o                         
  -5   3   7        166.06        184.78         3.02 o                         
  -4   3   7       1488.48       1558.39        10.35 o                         
  -3   3   7       1650.31       1700.88        11.02 o                         
  -2   3   7        413.01        431.77         3.68 o                         
  -1   3   7       1451.49       1550.98         9.88 o                         
   0   3   7         15.29         17.13         1.34 o                         
   1   3   7        640.87        677.12         5.47 o                         
   2   3   7        192.47        144.38         3.15 o                         
   3   3   7       1593.81       1587.63        10.52 o                         
   4   3   7       1777.15       1835.89        13.01 o                         
   5   3   7        424.14        362.48         3.96 o                         
   6   3   7        757.52        732.85         6.30 o                         
   7   3   7        227.30        237.98         4.02 o                         
   8   3   7       1629.12       1613.08        13.40 o                         
   9   3   7         21.92         30.65         3.91 o                         
  10   3   7        442.63        420.80         6.82 o                         
  11   3   7         60.03         47.86         5.50 o                         
  12   3   7         93.36         97.70         7.37 o                         
 -13   4   7        222.92        277.72         9.62 o                         
 -12   4   7        149.36        166.01         7.92 o                         
 -11   4   7        207.03        189.08         6.78 o                         
 -10   4   7        101.51        105.21         5.63 o                         
  -9   4   7          0.12         -1.89         3.41 o                         
  -8   4   7        311.34        292.92         6.44 o                         
  -7   4   7        797.56        842.53         7.26 o                         
  -6   4   7        478.04        455.83         5.00 o                         
  -5   4   7          1.53         -1.16         1.88 o                         
  -4   4   7        137.35        129.86         3.04 o                         
  -3   4   7        424.77        390.05         4.13 o                         
  -2   4   7       1112.59       1099.23         7.84 o                         
  -1   4   7         82.70         73.24         2.36 o                         
   0   4   7          2.47          3.34         1.57 o                         
   1   4   7        100.20         96.70         3.21 o                         
   2   4   7        242.44        221.68         3.01 o                         
   3   4   7        384.86        361.91         3.91 o                         
   4   4   7         87.68         92.12         2.53 o                         
   5   4   7        685.60        689.68         6.62 o                         
   6   4   7       1266.36       1181.81        10.06 o                         
   7   4   7        126.02        126.71         4.06 o                         
   8   4   7         38.61         45.95         3.23 o                         
   9   4   7        365.38        342.05         7.29 o                         
  10   4   7        329.74        348.59        10.53 o                         
  11   4   7         18.53         29.82         5.86 o                         
 -11   5   7          5.34         17.66         4.99 o                         
 -10   5   7         13.07         12.53         4.16 o                         
  -9   5   7         78.55         79.39         5.43 o                         
  -8   5   7         55.09         59.71         4.22 o                         
  -7   5   7         37.51         28.59         3.65 o                         
  -6   5   7        146.48        140.98         5.37 o                         
  -5   5   7        261.73        279.99         6.02 o                         
  -4   5   7         12.85         10.82         2.55 o                         
  -3   5   7          9.70         10.97         2.11 o                         
  -2   5   7          7.73         13.21         2.08 o                         
  -1   5   7         85.61         87.29         3.72 o                         
   0   5   7        493.60        508.37         5.40 o                         
   1   5   7        331.84        305.28         4.17 o                         
   2   5   7        579.94        564.23         5.47 o                         
   3   5   7          0.63         15.61         2.48 o                         
   4   5   7         15.38          8.15         2.27 o                         
   5   5   7        240.71        221.87         4.39 o                         
   6   5   7        122.30        103.40         4.90 o                         
   7   5   7        153.46        152.71         5.57 o                         
   8   5   7         64.93         68.74         5.11 o                         
   9   5   7        100.74         98.31         7.16 o                         
  10   5   7          4.74          6.39         6.67 o                         
  -9   6   7         27.33         34.76         4.96 o                         
  -8   6   7        180.05        201.53         7.15 o                         
  -7   6   7         39.78         49.65         5.99 o                         
  -6   6   7        448.13        450.94         8.34 o                         
  -5   6   7         35.39         51.28         4.03 o                         
  -4   6   7         54.00         56.52         3.76 o                         
  -3   6   7          5.77         11.69         3.70 o                         
  -2   6   7          0.65         -4.40         2.93 o                         
  -1   6   7         35.46         31.36         3.55 o                         
   0   6   7         83.18         80.91         3.80 o                         
   1   6   7        260.22        258.92         5.35 o                         
   2   6   7        157.19        175.61         4.89 o                         
   3   6   7        335.65        324.01         7.81 o                         
   4   6   7          7.50         18.14         3.15 o                         
   5   6   7          4.06          0.99         3.29 o                         
   6   6   7          8.17         12.92         6.87 o                         
   7   6   7        140.05        156.19         7.74 o                         
   8   6   7          9.91         21.37         6.72 o                         
  -6   7   7          2.75         -0.78         4.70 o                         
  -5   7   7         24.10         33.31         4.66 o                         
  -4   7   7          3.81         11.18         4.32 o                         
  -3   7   7         31.59         32.45         4.32 o                         
  -2   7   7         42.90         51.50         4.26 o                         
  -1   7   7          4.50          9.68         4.07 o                         
   0   7   7         68.93         74.63         4.50 o                         
   1   7   7         34.90         35.74         4.44 o                         
   2   7   7          1.97          1.46         4.03 o                         
   3   7   7         32.07         31.51         5.02 o                         
   4   7   7        223.77        231.99        12.65 o                         
   5   7   7          4.17         -0.07         6.51 o                         
 -15   0   8        473.45        504.29        15.38 o                         
 -14   0   8        298.25        294.79        16.75 o                         
 -13   0   8        862.16        890.31        17.32 o                         
 -12   0   8        367.02        375.27        11.15 o                         
 -11   0   8        622.47        583.25        12.44 o                         
 -10   0   8         31.84         23.23         3.08 o                         
  -9   0   8         27.02         12.61         2.72 o                         
  -8   0   8        191.07        196.00         4.39 o                         
  -7   0   8        252.88        227.58         4.30 o                         
  -6   0   8        909.14        816.33         8.72 o                         
  -5   0   8       1163.72       1001.62        11.02 o                         
  -4   0   8       2778.40       2748.20        21.23 o                         
  -3   0   8        729.46        678.71         6.82 o                         
  -2   0   8        219.59        184.18         2.71 o                         
  -1   0   8       9738.63       9861.66       114.66 o                         
   0   0   8       6501.40       6408.27       120.03 o                         
   1   0   8       2085.49       2249.47        32.05 o                         
   2   0   8        886.64        870.43        19.29 o                         
   4   0   8        583.55        608.05         8.66 o                         
   5   0   8        339.98        355.85         6.06 o                         
   6   0   8         13.09          7.69         2.59 o                         
   7   0   8         43.86         47.35         3.47 o                         
   8   0   8        137.76        121.92         3.29 o                         
   9   0   8       3121.44       3133.38        32.12 o                         
  10   0   8        174.02        203.45         5.95 o                         
  11   0   8        166.07        143.42         7.16 o                         
  12   0   8        238.49        226.85        15.14 o                         
  13   0   8         68.30         84.12        11.47 o                         
 -15   1   8         20.76          9.38         5.65 o                         
 -14   1   8          9.63         14.78         6.99 o                         
 -13   1   8         32.12         35.27         4.76 o                         
 -12   1   8        306.29        306.23         7.88 o                         
 -11   1   8        361.52        310.30         8.84 o                         
 -10   1   8        178.65        185.13         3.72 o                         
  -9   1   8         73.51        109.75         3.00 o                         
  -8   1   8         61.09         67.86         2.42 o                         
  -7   1   8       1540.95       1600.79        10.25 o                         
  -6   1   8       3134.71       3302.31        19.20 o                         
  -5   1   8       3307.73       3435.55        19.72 o                         
  -4   1   8         69.63         73.35         1.73 o                         
  -3   1   8        526.03        515.97         3.78 o                         
  -2   1   8          1.62         -1.03         0.75 o                         
  -1   1   8       3953.17       3945.58        25.74 o                         
   0   1   8       2192.27       2267.43        20.22 o                         
   1   1   8        868.06        890.00         8.87 o                         
   2   1   8       2147.31       2211.64        19.60 o                         
   3   1   8       1166.54       1120.60         9.62 o                         
   4   1   8         55.20         54.29         2.02 o                         
   5   1   8        506.35        512.37         4.79 o                         
   6   1   8        941.62       1059.50         8.41 o                         
   7   1   8         42.36         43.38         2.29 o                         
   8   1   8        347.48        331.05         4.42 o                         
   9   1   8        327.07        309.83         4.15 o                         
  10   1   8          8.29          7.68         3.93 o                         
  11   1   8          5.70          4.57         3.16 o                         
  12   1   8          8.31          3.73         6.20 o                         
  13   1   8          0.20         43.75        14.67 o                         
 -14   2   8         49.27         49.06        10.28 o                         
 -13   2   8        218.34        227.82         8.09 o                         
 -12   2   8         30.03         23.50         4.62 o                         
 -11   2   8          0.01         -2.47         3.91 o                         
 -10   2   8        722.23        738.68        11.13 o                         
  -9   2   8        297.75        270.08         4.06 o                         
  -8   2   8         77.61         65.44         2.46 o                         
  -7   2   8         62.08         59.41         2.29 o                         
  -6   2   8          1.65          2.11         1.52 o                         
  -5   2   8        189.49        151.98         2.63 o                         
  -4   2   8         19.55         19.77         1.28 o                         
  -3   2   8         79.70        103.73         2.22 o                         
  -2   2   8        407.15        382.54         3.37 o                         
  -1   2   8         28.58         51.47         2.39 o                         
   0   2   8         40.49         53.99         1.81 o                         
   1   2   8        425.17        417.40         3.82 o                         
   2   2   8       1766.67       1846.62        13.84 o                         
   3   2   8         13.86         19.32         1.18 o                         
   4   2   8        156.18        175.80         2.55 o                         
   5   2   8         10.65          8.60         1.20 o                         
   6   2   8        135.87        141.30         2.75 o                         
   7   2   8         32.83         33.25         1.66 o                         
   8   2   8        200.76        195.54         2.99 o                         
   9   2   8        170.06        156.61         3.58 o                         
  10   2   8          3.32          9.63         2.61 o                         
  11   2   8          5.03          3.06         5.57 o                         
  12   2   8         47.37         56.88         7.32 o                         
 -13   3   8         45.76         54.86         5.75 o                         
 -12   3   8         44.28         33.40         4.95 o                         
 -11   3   8         70.31         62.79         4.61 o                         
 -10   3   8         22.15         32.82         3.90 o                         
  -9   3   8        149.11        146.98         6.63 o                         
  -8   3   8         74.59         77.47         3.02 o                         
  -7   3   8          0.17          8.87         1.86 o                         
  -6   3   8         47.23         50.01         2.08 o                         
  -5   3   8        347.41        335.68         3.78 o                         
  -4   3   8        797.29        859.24         6.41 o                         
  -3   3   8        853.01        871.13         6.34 o                         
  -2   3   8        456.92        439.46         3.68 o                         
  -1   3   8       2532.54       2598.80        15.84 o                         
   0   3   8        362.83        435.23         3.93 o                         
   1   3   8         39.87         28.42         1.42 o                         
   2   3   8          0.34         -2.03         1.83 o                         
   3   3   8         40.74         41.71         2.05 o                         
   4   3   8         18.63         30.23         1.71 o                         
   5   3   8        238.74        225.27         3.33 o                         
   6   3   8         55.42         70.10         3.67 o                         
   7   3   8        249.98        247.94         4.06 o                         
   8   3   8        637.98        674.32        10.93 o                         
   9   3   8          0.22         -2.09         2.55 o                         
  10   3   8          2.14          0.38         3.67 o                         
  11   3   8         10.52          0.57         6.31 o                         
  12   3   8         73.42         76.10         9.09 o                         
 -13   4   8        103.65        111.97         6.84 o                         
 -12   4   8         29.88         39.54         5.33 o                         
 -11   4   8         94.57        101.92         5.41 o                         
 -10   4   8          5.94         11.24         4.07 o                         
  -9   4   8         58.77         64.86         4.04 o                         
  -8   4   8        949.65        933.11        10.92 o                         
  -7   4   8        689.01        673.15         7.28 o                         
  -6   4   8        420.13        401.29         4.76 o                         
  -5   4   8        676.27        630.30         5.72 o                         
  -4   4   8        287.52        282.13         3.74 o                         
  -3   4   8         38.20         48.93         2.06 o                         
  -2   4   8        582.48        542.03         4.64 o                         
  -1   4   8         78.35         87.70         2.74 o                         
   0   4   8        643.39        612.68         5.20 o                         
   1   4   8        167.35        144.39         2.71 o                         
   2   4   8        200.46        192.91         2.86 o                         
   3   4   8         19.84         27.49         1.64 o                         
   4   4   8         82.50         76.25         2.44 o                         
   5   4   8        777.33        765.39         6.64 o                         
   6   4   8         44.50         43.34         2.41 o                         
   7   4   8         12.77         13.85         2.42 o                         
   8   4   8        461.37        448.17         6.64 o                         
   9   4   8        184.77        189.92         9.72 o                         
  10   4   8          0.26          1.12         9.21 o                         
  11   4   8        122.41        128.58         9.70 o                         
 -11   5   8          3.24         -2.42         5.18 o                         
 -10   5   8         63.64         58.12         4.57 o                         
  -9   5   8         21.83         37.60         4.14 o                         
  -8   5   8         73.54         52.83         4.01 o                         
  -7   5   8          4.14          5.15         3.51 o                         
  -6   5   8        327.40        325.21         6.18 o                         
  -5   5   8         40.10         45.89         3.22 o                         
  -4   5   8          9.62         13.11         3.59 o                         
  -3   5   8         44.40         43.31         2.34 o                         
  -2   5   8        311.91        315.96         4.36 o                         
  -1   5   8        355.37        323.69         4.31 o                         
   0   5   8          2.01          2.60         2.04 o                         
   1   5   8        642.91        644.59         5.90 o                         
   2   5   8          3.70         14.08         2.65 o                         
   3   5   8       2786.07       2754.67        23.08 o                         
   4   5   8          0.18         -3.32         2.21 o                         
   5   5   8         50.70         41.30         2.83 o                         
   6   5   8         66.54         59.05         3.32 o                         
   7   5   8         10.95          9.36         3.42 o                         
   8   5   8          9.94         15.75         4.05 o                         
   9   5   8         79.74        103.51         7.31 o                         
  -9   6   8          4.74          3.80         4.87 o                         
  -8   6   8          1.94          9.99         5.53 o                         
  -7   6   8         14.35          8.26         4.16 o                         
  -6   6   8        136.95        153.67         7.75 o                         
  -5   6   8         13.62          8.02         3.64 o                         
  -4   6   8        182.02        207.92         5.73 o                         
  -3   6   8        795.27        780.89         8.50 o                         
  -2   6   8         71.14         71.38         3.69 o                         
  -1   6   8         45.88         27.59         3.09 o                         
   0   6   8         57.27         71.95         3.96 o                         
   1   6   8         85.14         83.99         3.81 o                         
   2   6   8         52.03         52.81         3.25 o                         
   3   6   8         50.52        101.38         5.42 o                         
   4   6   8        121.95        136.90         5.03 o                         
   5   6   8          6.68          5.67         6.48 o                         
   6   6   8         70.82         64.99         6.43 o                         
   7   6   8         95.22        136.80         8.49 o                         
  -6   7   8         73.53         89.86         8.06 o                         
  -5   7   8          1.29          9.03         4.89 o                         
  -4   7   8         41.45         52.09         4.97 o                         
  -3   7   8        101.55         94.61         5.15 o                         
  -2   7   8         87.66         86.10         4.88 o                         
  -1   7   8        150.44        152.14         6.67 o                         
   0   7   8         13.23         11.67         5.11 o                         
   1   7   8         28.49         18.11         4.21 o                         
   2   7   8          2.65         -2.31         5.39 o                         
   3   7   8         77.87         83.65         6.08 o                         
   4   7   8          7.83         17.36         4.98 o                         
 -14   1   9         31.66         32.21         7.79 o                         
 -13   1   9         17.38         13.39         4.52 o                         
 -12   1   9         24.74         26.55         4.39 o                         
 -11   1   9        357.37        347.33         6.69 o                         
 -10   1   9        585.07        604.71         5.85 o                         
  -9   1   9        352.38        369.79         4.41 o                         
  -8   1   9        530.57        520.10         4.90 o                         
  -7   1   9         74.14         71.82         2.36 o                         
  -6   1   9        402.87        371.27         3.83 o                         
  -5   1   9         27.36         26.05         1.38 o                         
  -4   1   9          0.86          0.92         1.20 o                         
  -3   1   9        172.14        197.03         2.03 o                         
  -2   1   9          0.08          1.50         0.68 o                         
  -1   1   9        941.51        970.68         6.93 o                         
   0   1   9       2439.79       2829.18        20.38 o                         
   1   1   9         21.26         56.76         1.90 o                         
   2   1   9       3761.91       3750.52        58.65 o                         
   3   1   9        468.18        510.21         4.77 o                         
   4   1   9        122.32         99.94         2.39 o                         
   5   1   9        161.70        198.76         4.86 o                         
   6   1   9        888.02        886.24         8.06 o                         
   7   1   9         13.10         12.69         2.20 o                         
   8   1   9          0.88          2.83         1.59 o                         
   9   1   9          9.60          6.94         2.27 o                         
  10   1   9          7.56          8.16         3.40 o                         
  11   1   9         78.82         86.16         6.10 o                         
  12   1   9         46.57         39.68         7.93 o                         
 -14   2   9        314.52        320.09        14.08 o                         
 -13   2   9         97.11         95.16         6.54 o                         
 -12   2   9         93.18         83.39         5.22 o                         
 -11   2   9         17.89         15.52         4.71 o                         
 -10   2   9        127.54        132.75         8.61 o                         
  -9   2   9          0.71          1.25         2.07 o                         
  -8   2   9         82.13         79.09         2.78 o                         
  -7   2   9        360.36        327.57         3.79 o                         
  -6   2   9        139.88        137.05         2.64 o                         
  -5   2   9        930.23        893.79         6.29 o                         
  -4   2   9        669.34        722.47         5.14 o                         
  -3   2   9         14.09         21.92         1.48 o                         
  -2   2   9        188.49        164.36         2.23 o                         
  -1   2   9      15156.27      15483.81        99.27 o                         
   0   2   9          5.21          3.59         1.02 o                         
   1   2   9        643.98        611.06         5.36 o                         
   2   2   9       2530.64       2781.47        20.27 o                         
   3   2   9       1419.80       1576.90        12.05 o                         
   4   2   9       1031.12       1120.85         8.53 o                         
   5   2   9        537.82        519.62         4.85 o                         
   6   2   9         87.09         83.85         2.59 o                         
   7   2   9        728.63        694.88         6.12 o                         
   8   2   9         61.64         53.25         2.40 o                         
   9   2   9         30.23         21.44         3.15 o                         
  10   2   9         59.46         42.86         3.45 o                         
  11   2   9        111.25         89.83         7.02 o                         
  12   2   9          0.90          1.74         5.95 o                         
 -13   3   9        184.52        178.71         8.86 o                         
 -12   3   9         52.85         64.52         5.41 o                         
 -11   3   9        112.82        103.99         5.46 o                         
 -10   3   9         69.15         67.45         4.26 o                         
  -9   3   9        168.06        157.81         9.79 o                         
  -8   3   9       1759.03       1640.49        12.42 o                         
  -7   3   9       1557.98       1453.52         9.82 o                         
  -6   3   9        298.96        303.72         3.66 o                         
  -5   3   9         22.16         23.37         1.90 o                         
  -4   3   9         35.40         37.86         2.16 o                         
  -3   3   9         42.19         63.38         2.04 o                         
  -2   3   9        114.52        125.59         2.54 o                         
  -1   3   9         80.96         94.94         2.15 o                         
   0   3   9       3080.59       3255.26        21.00 o                         
   1   3   9         10.33         13.18         1.37 o                         
   2   3   9       1280.22       1232.67        10.54 o                         
   3   3   9       1326.86       1377.37        10.54 o                         
   4   3   9        167.34        153.62         2.79 o                         
   5   3   9         27.52         29.82         1.61 o                         
   6   3   9       1804.14       1893.02        14.55 o                         
   7   3   9         21.33         24.14         2.53 o                         
   8   3   9        764.61        787.57         8.64 o                         
   9   3   9          0.24          1.51         2.92 o                         
  10   3   9        196.18        189.04         7.92 o                         
  11   3   9          4.96         -1.65        11.48 o                         
 -12   4   9         74.26         66.12         5.74 o                         
 -11   4   9         32.21         42.42         5.79 o                         
 -10   4   9         25.83         24.68         4.27 o                         
  -9   4   9        182.20        181.53         5.71 o                         
  -8   4   9         37.65         55.02         3.71 o                         
  -7   4   9        240.67        281.30         6.64 o                         
  -6   4   9         90.32         92.76         3.20 o                         
  -5   4   9        233.36        247.56         3.79 o                         
  -4   4   9          7.94          7.90         1.84 o                         
  -3   4   9        124.28        119.82         2.93 o                         
  -2   4   9         28.10         21.74         1.68 o                         
  -1   4   9       1232.49       1190.10         8.00 o                         
   0   4   9         60.44         58.83         2.29 o                         
   1   4   9        117.97        132.39         2.74 o                         
   2   4   9         35.51         23.80         1.80 o                         
   3   4   9        288.46        290.98         4.09 o                         
   4   4   9        261.09        248.89         4.19 o                         
   5   4   9        798.07        764.80         7.74 o                         
   6   4   9        253.75        255.41         5.39 o                         
   7   4   9        276.35        287.10         4.66 o                         
   8   4   9         40.97         37.46         3.05 o                         
   9   4   9         72.43         82.15         8.30 o                         
  10   4   9         13.13         14.32         6.86 o                         
 -11   5   9         45.62         50.30         6.19 o                         
 -10   5   9         26.41         52.31         5.52 o                         
  -9   5   9         92.58         74.41         4.79 o                         
  -8   5   9         44.02         55.61         4.75 o                         
  -7   5   9         55.73         68.33         4.19 o                         
  -6   5   9        136.76        130.73         4.84 o                         
  -5   5   9        188.36        163.72         6.35 o                         
  -4   5   9        536.66        507.90         6.70 o                         
  -3   5   9         71.05         74.98         3.25 o                         
  -2   5   9       2123.76       2111.37        13.73 o                         
  -1   5   9          6.63         -2.59         2.00 o                         
   0   5   9        401.20        399.38         5.32 o                         
   1   5   9        497.96        490.35         5.37 o                         
   2   5   9       1875.26       1870.68        13.91 o                         
   3   5   9          2.47         15.55         2.09 o                         
   4   5   9        368.06        375.51         9.14 o                         
   5   5   9        183.17        193.52         6.36 o                         
   6   5   9        224.02        206.10         5.28 o                         
   7   5   9          9.19          5.60         3.83 o                         
   8   5   9         79.44         84.17         5.99 o                         
   9   5   9          7.56          7.17         8.01 o                         
  -9   6   9         58.86         46.13         8.84 o                         
  -8   6   9         61.30         46.04         4.85 o                         
  -7   6   9          5.90          4.49         4.32 o                         
  -6   6   9          0.99          6.51         4.33 o                         
  -5   6   9        154.67        147.28         5.78 o                         
  -4   6   9         17.93         27.61         3.50 o                         
  -3   6   9         75.38         85.28         4.43 o                         
  -2   6   9        362.12        352.28         6.07 o                         
  -1   6   9        197.46        185.87         5.41 o                         
   0   6   9        556.15        524.64         6.84 o                         
   1   6   9         32.88         35.19         4.46 o                         
   2   6   9         67.80         63.98         4.44 o                         
   3   6   9       1222.95       1244.13        13.81 o                         
   4   6   9         51.76         64.39         4.37 o                         
   5   6   9        264.14        280.54         9.28 o                         
   6   6   9          0.00         -0.75         5.11 o                         
   7   6   9         23.82         35.67         6.52 o                         
  -6   7   9        142.48        165.23         8.01 o                         
  -5   7   9          3.39         12.38         4.99 o                         
  -4   7   9        362.22        361.90         8.81 o                         
  -3   7   9         48.40         48.73         4.80 o                         
  -2   7   9         15.12         23.40         4.26 o                         
  -1   7   9          0.46          0.15         3.96 o                         
   0   7   9          3.64          6.70         4.06 o                         
   1   7   9          7.27          9.52         5.39 o                         
   2   7   9          1.36         -7.11         4.74 o                         
   3   7   9         16.80         17.75         4.78 o                         
   4   7   9         74.89         75.01         5.39 o                         
 -15   0  10        206.77        224.70        12.54 o                         
 -14   0  10          2.96         10.75         7.95 o                         
 -13   0  10         10.78         13.48         6.07 o                         
 -12   0  10        219.59        222.55         9.56 o                         
 -11   0  10        771.61        745.31        14.69 o                         
 -10   0  10        126.36        103.35         4.36 o                         
  -9   0  10         67.49         63.08         3.48 o                         
  -8   0  10        351.32        344.13         5.57 o                         
  -7   0  10         63.56         79.60         3.32 o                         
  -6   0  10         15.64          9.89         2.03 o                         
  -5   0  10        383.92        363.06         4.80 o                         
  -4   0  10        758.65        667.90         6.68 o                         
  -3   0  10       7294.13       7569.13        82.99 o                         
  -2   0  10       1636.06       1554.19        13.55 o                         
  -1   0  10         34.85         28.65         1.54 o                         
   0   0  10        768.45        718.57        12.34 o                         
   1   0  10       1919.96       2299.73        32.95 o                         
   2   0  10         71.99         69.51         5.96 o                         
   3   0  10          1.31          0.74         2.25 o                         
   4   0  10        210.69        236.81         6.20 o                         
   5   0  10        698.91        746.25        10.72 o                         
   6   0  10        619.37        617.40         9.06 o                         
   7   0  10        117.12        113.71         5.17 o                         
   8   0  10         24.92         18.72         3.72 o                         
   9   0  10          1.82          0.13         3.79 o                         
  10   0  10         90.06         91.37         6.04 o                         
  11   0  10        190.08        242.38        13.94 o                         
  12   0  10        213.49        230.82        19.65 o                         
 -14   1  10         33.91         28.66         5.67 o                         
 -13   1  10         24.51         15.30         4.63 o                         
 -12   1  10         18.95         14.99         4.13 o                         
 -11   1  10        288.02        273.43         7.05 o                         
 -10   1  10        454.30        441.11         6.04 o                         
  -9   1  10       1683.47       1616.60        11.58 o                         
  -8   1  10        892.69        872.44         6.93 o                         
  -7   1  10        125.50        127.37         2.95 o                         
  -6   1  10        135.24        146.59         2.83 o                         
  -5   1  10          1.60          1.02         1.26 o                         
  -4   1  10        645.89        637.34         4.82 o                         
  -3   1  10       1582.37       1785.19        11.18 o                         
  -2   1  10         37.25         26.58         1.04 o                         
  -1   1  10       1221.73       1107.59         7.86 o                         
   0   1  10        434.25        518.07         5.15 o                         
   1   1  10        319.65        352.78         4.32 o                         
   2   1  10        187.05        197.86         6.55 o                         
   3   1  10        451.66        383.48         4.37 o                         
   4   1  10        405.19        395.26         4.46 o                         
   5   1  10        748.81        762.67         7.13 o                         
   6   1  10         10.36         11.13         1.97 o                         
   7   1  10         91.51         84.11         3.39 o                         
   8   1  10         25.72         22.63         2.70 o                         
   9   1  10        111.09        117.25         4.45 o                         
  10   1  10          7.67          3.88         3.73 o                         
  11   1  10          0.01         -0.17         5.94 o                         
  12   1  10          3.73          1.79         6.07 o                         
 -14   2  10         22.33         39.61         6.31 o                         
 -13   2  10         15.90         28.53         5.52 o                         
 -12   2  10         10.08         28.52         4.40 o                         
 -11   2  10          7.79         13.51         3.97 o                         
 -10   2  10          2.34          4.58         3.86 o                         
  -9   2  10         61.43         62.03         2.57 o                         
  -8   2  10        266.43        287.92         4.10 o                         
  -7   2  10          3.04          2.94         1.71 o                         
  -6   2  10        459.86        518.98         4.53 o                         
  -5   2  10        165.87        194.40         2.81 o                         
  -4   2  10        246.79        237.06         2.69 o                         
  -3   2  10        521.81        534.00         4.66 o                         
  -2   2  10       2276.71       2436.94        16.04 o                         
  -1   2  10          5.66         11.66         2.16 o                         
   0   2  10       1475.59       1539.48        11.21 o                         
   1   2  10          3.85         10.38         1.40 o                         
   2   2  10        933.20        963.06         7.80 o                         
   3   2  10        248.26        234.01         2.89 o                         
   4   2  10        137.21        151.25         2.24 o                         
   5   2  10          7.19          6.91         1.46 o                         
   6   2  10        161.02        162.16         3.34 o                         
   7   2  10          0.02          5.26         2.17 o                         
   8   2  10         30.25         22.22         2.17 o                         
   9   2  10         48.14         39.98         2.71 o                         
  10   2  10          0.87          8.28         4.66 o                         
  11   2  10         24.69         19.33         5.77 o                         
  12   2  10         32.56         44.30         6.63 o                         
 -13   3  10         12.14         16.21         5.50 o                         
 -12   3  10        248.98        244.39         8.91 o                         
 -11   3  10          3.00          9.36         4.31 o                         
 -10   3  10          0.36          8.22         4.10 o                         
  -9   3  10         17.97         21.48         3.94 o                         
  -8   3  10         21.95         41.78         2.27 o                         
  -7   3  10          0.82          9.55         2.36 o                         
  -6   3  10        119.07        115.81         2.82 o                         
  -5   3  10        802.49        805.50         6.34 o                         
  -4   3  10        149.25        154.48         2.38 o                         
  -3   3  10        521.16        551.68         4.84 o                         
  -2   3  10         52.78         50.85         1.90 o                         
  -1   3  10        728.51        798.28         5.72 o                         
   0   3  10          1.59          0.71         1.41 o                         
   1   3  10         34.93         39.86         1.57 o                         
   2   3  10        444.02        493.84         5.35 o                         
   3   3  10         11.18         11.44         2.11 o                         
   4   3  10        219.29        225.76         4.13 o                         
   5   3  10        330.13        344.88         5.19 o                         
   6   3  10         40.79         58.97         3.10 o                         
   7   3  10        400.29        390.44         5.39 o                         
   8   3  10         79.23         84.96         3.70 o                         
   9   3  10         50.40         51.15         3.16 o                         
  10   3  10          0.08          5.86         9.54 o                         
  11   3  10         55.29         48.96         8.34 o                         
 -12   4  10         66.08         56.72         8.43 o                         
 -11   4  10         12.00         22.17         5.40 o                         
 -10   4  10          4.64          4.16         4.04 o                         
  -9   4  10         54.49         55.44         3.96 o                         
  -8   4  10        698.14        650.08         8.43 o                         
  -7   4  10        962.35        939.52        10.44 o                         
  -6   4  10         75.64         87.46         3.32 o                         
  -5   4  10        570.60        564.00         5.65 o                         
  -4   4  10        206.86        189.37         3.35 o                         
  -3   4  10        716.63        705.13         5.82 o                         
  -2   4  10       1658.77       1723.11        10.98 o                         
  -1   4  10        118.32        120.17         2.60 o                         
   0   4  10        130.63        138.67         2.69 o                         
   1   4  10       1799.04       1816.28        13.17 o                         
   2   4  10        131.90        109.15         3.09 o                         
   3   4  10        121.48        126.41         3.75 o                         
   4   4  10        169.49        160.65         3.83 o                         
   5   4  10          0.00         -3.00         2.00 o                         
   6   4  10          7.17          4.05         2.35 o                         
   7   4  10          0.18          1.61         3.77 o                         
   8   4  10        186.15        191.80         5.95 o                         
   9   4  10          1.87         -3.38         5.09 o                         
  10   4  10          2.70          1.87         6.66 o                         
 -11   5  10        128.20        131.73         7.07 o                         
 -10   5  10        340.72        346.88         8.38 o                         
  -9   5  10        314.14        298.22         7.15 o                         
  -8   5  10        246.66        247.56         6.50 o                         
  -7   5  10          4.46         17.12         3.78 o                         
  -6   5  10         27.61         39.89         3.40 o                         
  -5   5  10         21.66         21.21         3.21 o                         
  -4   5  10          2.02          5.45         2.71 o                         
  -3   5  10         15.72          8.74         2.28 o                         
  -2   5  10        932.59        991.13         9.66 o                         
  -1   5  10        149.59        135.11         3.59 o                         
   0   5  10        625.32        618.26         6.39 o                         
   1   5  10          4.98          0.16         2.16 o                         
   2   5  10         17.11         22.87         2.77 o                         
   3   5  10        441.25        452.07         6.99 o                         
   4   5  10         16.00         20.28         3.01 o                         
   5   5  10        275.06        294.72         6.46 o                         
   6   5  10          0.15          7.29         3.24 o                         
   7   5  10        153.04        153.24         6.79 o                         
   8   5  10          0.04          0.91         5.08 o                         
   9   5  10          0.07          4.14         7.33 o                         
  -9   6  10         47.85         42.98         6.26 o                         
  -8   6  10         61.22         65.08         5.42 o                         
  -7   6  10          0.02         -1.00         4.41 o                         
  -6   6  10        181.42        200.55         6.68 o                         
  -5   6  10         95.91         99.70         5.16 o                         
  -4   6  10        293.00        311.34        10.59 o                         
  -3   6  10        413.08        407.60         6.64 o                         
  -2   6  10          3.37          0.34         3.40 o                         
  -1   6  10         50.82         58.75         3.30 o                         
   0   6  10          0.20          0.15         2.79 o                         
   1   6  10          0.12         -4.36         2.90 o                         
   2   6  10          8.77          6.57         6.03 o                         
   3   6  10         15.93         40.28         5.00 o                         
   4   6  10        658.78        604.41        10.54 o                         
   5   6  10         19.25         25.35         6.08 o                         
   6   6  10         58.29         56.73         6.28 o                         
  -5   7  10          5.95         17.07         5.15 o                         
  -4   7  10          4.62         13.52         4.77 o                         
  -3   7  10          0.43          3.65         4.65 o                         
  -2   7  10          0.29         -1.65         4.70 o                         
  -1   7  10         34.96         49.93         4.70 o                         
   0   7  10         11.53          6.91         5.22 o                         
   1   7  10          6.37          2.46         4.78 o                         
   2   7  10          3.82          3.30         5.19 o                         
   3   7  10         69.82         77.34         6.06 o                         
 -14   1  11         30.65         49.98         5.86 o                         
 -13   1  11        170.13        141.71         7.26 o                         
 -12   1  11         60.24         57.61         4.77 o                         
 -11   1  11         37.96         41.54         4.56 o                         
 -10   1  11        162.16        203.68         5.88 o                         
  -9   1  11        210.98        235.51         4.05 o                         
  -8   1  11         45.28         67.21         3.56 o                         
  -7   1  11        159.64        161.01         3.15 o                         
  -6   1  11        212.02        216.36         3.03 o                         
  -5   1  11       1038.59       1036.69         6.90 o                         
  -4   1  11       1071.78       1223.33         7.57 o                         
  -3   1  11       1319.13       1430.47         8.89 o                         
  -2   1  11        334.40        360.11         3.16 o                         
  -1   1  11         94.56         67.16         2.21 o                         
   0   1  11       4732.73       4675.65        39.86 o                         
   1   1  11        249.82        191.94         3.24 o                         
   2   1  11       2141.64       2340.80        25.85 o                         
   3   1  11         37.51         26.09         1.46 o                         
   4   1  11        127.82        113.45         2.54 o                         
   5   1  11         62.90         60.83         2.65 o                         
   6   1  11         34.34         30.92         2.21 o                         
   7   1  11         25.88         26.81         2.38 o                         
   8   1  11         59.52         65.07         3.24 o                         
   9   1  11         10.32         14.17         3.55 o                         
  10   1  11          4.23          3.90         3.62 o                         
  11   1  11         22.71         22.53         5.25 o                         
  12   1  11          0.07         -1.09         6.17 o                         
 -14   2  11        163.97        167.51         8.32 o                         
 -13   2  11        291.30        276.12         8.68 o                         
 -12   2  11        671.91        637.61        10.07 o                         
 -11   2  11          3.88          2.60         4.10 o                         
 -10   2  11         14.22         12.26         3.87 o                         
  -9   2  11          3.79          0.41         2.09 o                         
  -8   2  11        206.77        178.93         3.76 o                         
  -7   2  11        105.10         86.23         2.63 o                         
  -6   2  11        268.68        244.07         3.25 o                         
  -5   2  11       3241.58       3366.04        20.09 o                         
  -4   2  11       1082.42       1064.42         7.85 o                         
  -3   2  11         29.89         50.60         1.91 o                         
  -2   2  11       4665.51       5126.22        33.72 o                         
  -1   2  11       1242.17       1528.37        10.76 o                         
   0   2  11       1705.10       1941.67        13.31 o                         
   1   2  11       1969.30       1999.14        14.87 o                         
   2   2  11       1794.15       1920.31        18.35 o                         
   3   2  11        655.29        661.33         7.32 o                         
   4   2  11        124.14        109.56         3.19 o                         
   5   2  11         93.89         87.72         2.47 o                         
   6   2  11         42.00         51.74         2.37 o                         
   7   2  11         43.82         52.09         2.66 o                         
   8   2  11         27.86         38.51         3.31 o                         
   9   2  11        102.06        106.75         4.48 o                         
  10   2  11        213.70        212.10         6.98 o                         
  11   2  11         96.53        107.09         7.35 o                         
 -13   3  11         53.40         51.05         6.02 o                         
 -12   3  11        597.84        580.89        10.25 o                         
 -11   3  11        143.51        152.91         6.64 o                         
 -10   3  11         21.72         32.13         3.85 o                         
  -9   3  11        183.63        173.81         6.12 o                         
  -8   3  11        930.91        903.21         7.47 o                         
  -7   3  11        293.99        317.23         3.92 o                         
  -6   3  11         14.10         11.80         1.93 o                         
  -5   3  11       2737.46       2781.38        16.94 o                         
  -4   3  11       1226.63       1349.54         9.64 o                         
  -3   3  11        377.25        366.40         3.84 o                         
  -2   3  11        143.89        141.46         2.53 o                         
  -1   3  11         10.87         15.30         1.26 o                         
   0   3  11        253.56        274.06         3.15 o                         
   1   3  11          1.08          0.44         1.54 o                         
   2   3  11       1296.53       1326.42        10.70 o                         
   3   3  11          4.41          2.70         1.91 o                         
   4   3  11        316.35        316.43         4.49 o                         
   5   3  11        146.67        136.71         3.38 o                         
   6   3  11          4.48          7.39         1.89 o                         
   7   3  11        377.31        392.47         5.86 o                         
   8   3  11         67.77         76.53         3.69 o                         
   9   3  11          0.41         -2.70         3.73 o                         
  10   3  11        245.01        259.86        13.52 o                         
  11   3  11          1.27          2.61        10.58 o                         
 -12   4  11         91.32        106.72         6.21 o                         
 -11   4  11         29.83         28.14         4.53 o                         
 -10   4  11          8.60          7.48         4.25 o                         
  -9   4  11         83.03         83.74         4.80 o                         
  -8   4  11         36.19         37.97         3.52 o                         
  -7   4  11        872.50        925.56         9.10 o                         
  -6   4  11        246.71        242.95         4.65 o                         
  -5   4  11        296.83        292.81         4.00 o                         
  -4   4  11        573.47        595.49         5.73 o                         
  -3   4  11        888.10        913.80         7.33 o                         
  -2   4  11        456.60        439.28         4.54 o                         
  -1   4  11       1104.54       1126.44         7.95 o                         
   0   4  11         68.58         72.56         2.44 o                         
   1   4  11        324.54        322.20         3.84 o                         
   2   4  11        480.51        450.85         5.44 o                         
   3   4  11        399.82        404.19         4.62 o                         
   4   4  11         65.03         52.74         3.32 o                         
   5   4  11        116.35        112.67         4.63 o                         
   6   4  11         58.55         63.06         3.76 o                         
   7   4  11          0.41          1.43         3.06 o                         
   8   4  11         89.83         82.11         5.54 o                         
   9   4  11         36.29         40.68         6.67 o                         
  10   4  11         82.52         92.33         8.22 o                         
 -11   5  11         40.15         51.75         6.30 o                         
 -10   5  11          1.08          7.11         4.19 o                         
  -9   5  11          0.00         12.92         3.96 o                         
  -8   5  11         53.74         62.59         4.40 o                         
  -7   5  11         25.08         29.84         4.34 o                         
  -6   5  11        394.02        407.75         6.79 o                         
  -5   5  11        116.85        101.63         4.36 o                         
  -4   5  11        655.69        682.19         7.95 o                         
  -3   5  11        108.33        114.77         3.98 o                         
  -2   5  11       1682.15       1645.53        13.23 o                         
  -1   5  11        413.93        395.57         6.02 o                         
   0   5  11        569.70        571.34         6.35 o                         
   1   5  11       1345.38       1282.54        12.11 o                         
   2   5  11        334.49        335.08         6.05 o                         
   3   5  11         53.12         55.55         2.87 o                         
   4   5  11        200.60        185.12         4.77 o                         
   5   5  11        122.61        127.42         4.80 o                         
   6   5  11        108.16         95.69         5.68 o                         
   7   5  11         22.42         21.71         5.10 o                         
   8   5  11          0.01          0.70         6.19 o                         
  -9   6  11        289.75        300.76        11.10 o                         
  -8   6  11        297.93        312.68         9.98 o                         
  -7   6  11         20.10         13.96         5.00 o                         
  -6   6  11        551.13        554.89         9.44 o                         
  -5   6  11        115.79        122.47         6.37 o                         
  -4   6  11        181.23        170.30         5.27 o                         
  -3   6  11         10.44         17.11         3.42 o                         
  -2   6  11        186.02        190.03         4.89 o                         
  -1   6  11        321.30        308.44         5.79 o                         
   0   6  11         80.79         84.66         3.95 o                         
   1   6  11          0.39         -5.71         3.81 o                         
   2   6  11          7.39         11.50         3.98 o                         
   3   6  11         74.39         79.55         4.97 o                         
   4   6  11          9.05         19.19         5.58 o                         
   5   6  11         80.05         89.35         6.99 o                         
   6   6  11          3.95          1.30         7.24 o                         
  -5   7  11         16.94         18.16         5.21 o                         
  -4   7  11        191.60        199.73         7.55 o                         
  -3   7  11         11.34         19.87         5.12 o                         
  -2   7  11          1.82         -1.68         7.44 o                         
  -1   7  11         46.21         62.77         6.28 o                         
   0   7  11         36.69         49.27         6.61 o                         
   1   7  11         42.52         42.49         4.89 o                         
   2   7  11          1.06         -9.95        10.23 o                         
 -14   0  12         78.19         84.31         8.76 o                         
 -13   0  12        299.44        273.26        11.20 o                         
 -12   0  12         96.38         99.64        14.81 o                         
 -11   0  12         23.41         22.21         7.66 o                         
 -10   0  12        985.36        924.62        19.37 o                         
  -9   0  12         85.67         71.59         3.79 o                         
  -8   0  12         95.51         92.23         4.05 o                         
  -7   0  12       4867.11       5012.84        40.52 o                         
  -6   0  12         47.76         46.64         3.28 o                         
  -5   0  12       1341.41       1423.01        13.61 o                         
  -4   0  12        246.74        210.81         3.68 o                         
  -3   0  12        516.58        519.80         5.32 o                         
  -2   0  12         49.28         31.37         2.13 o                         
  -1   0  12       1311.93       1400.24        14.70 o                         
   0   0  12       2661.83       2639.08        38.00 o                         
   1   0  12       3438.62       3234.97        45.75 o                         
   2   0  12        251.58        234.06         7.50 o                         
   3   0  12         20.67         18.93         3.42 o                         
   4   0  12         37.16         44.19         3.52 o                         
   5   0  12        293.12        275.20         5.40 o                         
   6   0  12        949.51        978.62        12.77 o                         
   7   0  12        406.51        423.22         7.92 o                         
   8   0  12         76.11         81.74         5.18 o                         
   9   0  12          0.08         -4.84         4.53 o                         
  10   0  12         27.23         27.83         4.84 o                         
  11   0  12          0.01          1.00         8.45 o                         
 -14   1  12        172.10        145.93         8.09 o                         
 -13   1  12         63.95         55.34         5.64 o                         
 -12   1  12         67.89         81.51         6.94 o                         
 -11   1  12         93.86         92.40         5.19 o                         
 -10   1  12        704.05        707.18         9.77 o                         
  -9   1  12        868.73        874.51         7.03 o                         
  -8   1  12       2592.29       2609.01        15.99 o                         
  -7   1  12         53.55         46.13         1.99 o                         
  -6   1  12        381.91        370.60         3.69 o                         
  -5   1  12       1207.95       1352.12         8.65 o                         
  -4   1  12        257.04        287.44         2.86 o                         
  -3   1  12        413.10        432.29         3.42 o                         
  -2   1  12        816.65        868.95         6.33 o                         
  -1   1  12        649.88        691.24         6.06 o                         
   0   1  12       6120.47       6251.04        61.78 o                         
   1   1  12       1472.91       1504.01        16.90 o                         
   2   1  12         20.19         23.74         4.69 o                         
   3   1  12         31.05         28.10         1.40 o                         
   4   1  12         10.52          9.39         1.53 o                         
   5   1  12        143.34        141.77         3.14 o                         
   6   1  12        816.46        786.37         8.42 o                         
   7   1  12        117.87        103.25         3.73 o                         
   8   1  12         16.70         17.45         3.25 o                         
   9   1  12         15.44         18.18         2.97 o                         
  10   1  12         25.03         18.01         5.15 o                         
  11   1  12         28.36         18.93         5.78 o                         
 -14   2  12        102.55        103.60         6.77 o                         
 -13   2  12          1.15          4.55         5.02 o                         
 -12   2  12         13.88         21.44         4.53 o                         
 -11   2  12          9.74         -0.47         3.96 o                         
 -10   2  12        138.74        107.55         5.24 o                         
  -9   2  12         29.67         20.24         2.57 o                         
  -8   2  12        160.22        181.61         3.75 o                         
  -7   2  12        164.69        163.04         3.12 o                         
  -6   2  12        636.17        605.93         5.08 o                         
  -5   2  12        263.72        290.44         3.33 o                         
  -4   2  12        453.35        497.01         4.39 o                         
  -3   2  12         11.90         13.13         1.51 o                         
  -2   2  12         78.62         92.34         2.36 o                         
  -1   2  12        865.26        794.24         6.18 o                         
   0   2  12         12.08         17.58         1.13 o                         
   1   2  12          1.04         -1.14         1.43 o                         
   2   2  12         47.86         56.45         2.27 o                         
   3   2  12         23.21         20.69         1.90 o                         
   4   2  12          9.68          7.95         1.64 o                         
   5   2  12          0.19          0.32         2.12 o                         
   6   2  12         59.73         71.09         3.59 o                         
   7   2  12         87.41         86.81         3.97 o                         
   8   2  12        241.41        225.22         5.00 o                         
   9   2  12          0.38         -2.00         3.13 o                         
  10   2  12        160.51        153.10         6.85 o                         
  11   2  12          1.22        -11.00         7.34 o                         
 -13   3  12         29.28         34.72         6.49 o                         
 -12   3  12         39.70         59.21         5.95 o                         
 -11   3  12         38.28         46.28         4.53 o                         
 -10   3  12         23.58         21.89         4.33 o                         
  -9   3  12        190.01        241.35         6.25 o                         
  -8   3  12         88.20         82.75         3.91 o                         
  -7   3  12        159.69        174.58         3.30 o                         
  -6   3  12        218.63        211.21         3.25 o                         
  -5   3  12          5.57         13.97         1.99 o                         
  -4   3  12         72.27         46.04         2.05 o                         
  -3   3  12        136.15        121.28         3.48 o                         
  -2   3  12         11.85          8.48         1.41 o                         
  -1   3  12         72.86         87.13         2.03 o                         
   0   3  12        132.84        117.44         3.11 o                         
   1   3  12          2.76          1.56         1.54 o                         
   2   3  12        161.11        165.64         2.97 o                         
   3   3  12         58.71         56.98         2.69 o                         
   4   3  12          3.14          4.86         2.08 o                         
   5   3  12          6.91          3.83         2.76 o                         
   6   3  12        100.18         85.21         3.53 o                         
   7   3  12          8.31         13.11         3.20 o                         
   8   3  12         83.48         93.59         4.05 o                         
   9   3  12         20.05         16.03         4.57 o                         
  10   3  12          9.31         20.28         6.23 o                         
 -12   4  12        154.79        162.17         8.42 o                         
 -11   4  12         84.89         88.76         6.85 o                         
 -10   4  12         18.65          9.61         3.79 o                         
  -9   4  12         15.78         17.40         5.07 o                         
  -8   4  12        158.71        163.36         5.08 o                         
  -7   4  12          0.55         12.10         2.60 o                         
  -6   4  12        471.50        503.95         6.08 o                         
  -5   4  12          0.58          0.98         2.11 o                         
  -4   4  12        893.68        944.29         7.68 o                         
  -3   4  12        397.35        365.60         4.39 o                         
  -2   4  12        541.92        504.19         4.77 o                         
  -1   4  12         91.93        104.38         2.72 o                         
   0   4  12         13.56         11.55         1.64 o                         
   1   4  12        381.63        354.10         4.12 o                         
   2   4  12         19.42         19.25         2.47 o                         
   3   4  12        407.75        422.02         6.18 o                         
   4   4  12         33.72         42.88         3.87 o                         
   5   4  12         26.78         25.64         2.70 o                         
   6   4  12         11.53         10.47         2.88 o                         
   7   4  12          1.55         -1.43         3.06 o                         
   8   4  12          9.00          6.18         7.66 o                         
   9   4  12          1.88         15.80         6.54 o                         
 -11   5  12         46.61         48.66        10.67 o                         
 -10   5  12         97.19         94.21         6.38 o                         
  -9   5  12        307.74        332.04         8.47 o                         
  -8   5  12         24.88         37.21         4.86 o                         
  -7   5  12          0.48         -0.05         3.28 o                         
  -6   5  12         26.04         46.96         4.20 o                         
  -5   5  12         26.62         37.81         2.75 o                         
  -4   5  12        256.55        275.43         5.39 o                         
  -3   5  12        178.31        168.87         4.09 o                         
  -2   5  12        112.74        122.16         4.95 o                         
  -1   5  12        160.58        142.81         3.60 o                         
   0   5  12         18.86         16.55         2.12 o                         
   1   5  12        296.29        283.84         4.52 o                         
   2   5  12        256.86        272.55         4.93 o                         
   3   5  12         52.07         39.03         3.26 o                         
   4   5  12          2.60          3.45         2.52 o                         
   5   5  12         16.61         14.23         3.63 o                         
   6   5  12         47.45         50.27         5.39 o                         
   7   5  12         53.90         57.55         5.49 o                         
   8   5  12          6.40        -14.84        10.73 o                         
  -8   6  12         33.52         49.43         5.87 o                         
  -7   6  12         16.68         22.52         5.06 o                         
  -6   6  12         18.83         23.66         4.63 o                         
  -5   6  12        164.59        170.95         6.48 o                         
  -4   6  12        179.43        194.21         6.83 o                         
  -3   6  12         71.96         88.77         4.01 o                         
  -2   6  12          4.91          0.85         3.74 o                         
  -1   6  12          0.03          0.84         2.93 o                         
   0   6  12        195.31        174.54         6.77 o                         
   1   6  12          3.30         -1.67         3.34 o                         
   2   6  12         16.87         19.73         7.28 o                         
   3   6  12         66.02         52.21         4.31 o                         
   4   6  12        263.21        257.13        11.07 o                         
   5   6  12          4.14         10.58         5.62 o                         
  -4   7  12         59.28         60.79         6.62 o                         
  -3   7  12         17.08         17.65         5.07 o                         
  -2   7  12        177.78        163.55        10.78 o                         
  -1   7  12         22.14         30.13         5.36 o                         
   0   7  12         29.04         28.03         4.72 o                         
   1   7  12          3.05         -6.73         6.10 o                         
 -14   1  13          3.02          5.34         7.73 o                         
 -13   1  13         22.81         22.38         5.64 o                         
 -12   1  13         10.83          6.18         4.44 o                         
 -11   1  13         93.73        120.15         5.92 o                         
 -10   1  13       1578.56       1502.56        15.03 o                         
  -9   1  13        997.34        974.01         7.58 o                         
  -8   1  13         37.45         49.41         2.28 o                         
  -7   1  13        552.93        573.54         5.02 o                         
  -6   1  13          6.38          7.45         1.52 o                         
  -5   1  13        378.24        365.83         3.74 o                         
  -4   1  13        388.94        426.05         3.87 o                         
  -3   1  13        259.10        308.45         2.88 o                         
  -2   1  13          0.21         -0.53         1.16 o                         
  -1   1  13        335.79        332.73         4.02 o                         
   0   1  13        224.69        287.90         6.05 o                         
   1   1  13         93.60        104.36         2.87 o                         
   2   1  13        213.38        212.25         3.72 o                         
   3   1  13         45.11         47.96         1.95 o                         
   4   1  13        155.96        154.96         3.36 o                         
   5   1  13         57.20         63.38         2.68 o                         
   6   1  13         55.36         48.52         4.50 o                         
   7   1  13          0.40          0.93         2.38 o                         
   8   1  13          1.49         -1.69         2.55 o                         
   9   1  13         33.94         39.28         4.44 o                         
  10   1  13        125.37        110.61         6.04 o                         
  11   1  13         24.54         18.70         9.61 o                         
 -14   2  13          0.15          3.59         5.73 o                         
 -13   2  13          2.89          3.42         5.90 o                         
 -12   2  13         38.44         44.07         6.04 o                         
 -11   2  13        111.75         98.61         6.39 o                         
 -10   2  13         76.65         92.53         5.41 o                         
  -9   2  13         68.88         67.61         3.41 o                         
  -8   2  13        101.22         88.68         3.07 o                         
  -7   2  13        556.83        560.66         5.10 o                         
  -6   2  13         51.29         49.26         2.05 o                         
  -5   2  13       2012.36       2095.11        13.56 o                         
  -4   2  13        970.50        992.47         7.48 o                         
  -3   2  13       2394.08       2313.51        16.80 o                         
  -2   2  13        906.81        907.06         7.46 o                         
  -1   2  13        158.96        152.20         2.16 o                         
   0   2  13          3.62          4.88         1.32 o                         
   1   2  13        106.08        123.17         2.74 o                         
   2   2  13         54.08         50.95         2.30 o                         
   3   2  13        143.44        125.50         2.98 o                         
   4   2  13        431.71        416.14         5.00 o                         
   5   2  13          1.37          0.62         1.62 o                         
   6   2  13         19.03         19.73         2.34 o                         
   7   2  13         99.06        108.05         4.88 o                         
   8   2  13         27.44         27.69         2.59 o                         
   9   2  13         15.06         21.27         3.57 o                         
  10   2  13        164.70        191.56        15.04 o                         
  11   2  13         28.61         40.22         7.49 o                         
 -13   3  13         25.32         23.76         5.89 o                         
 -12   3  13        258.70        251.02         9.44 o                         
 -11   3  13        393.00        400.58         8.26 o                         
 -10   3  13         41.42         59.80         4.87 o                         
  -9   3  13       1819.60       1881.53        23.44 o                         
  -8   3  13         91.91         80.13         3.40 o                         
  -7   3  13        181.63        178.12         3.34 o                         
  -6   3  13        576.00        606.07         5.22 o                         
  -5   3  13        750.67        738.57         6.38 o                         
  -4   3  13          2.37          1.25         1.68 o                         
  -3   3  13        150.04        191.11         2.99 o                         
  -2   3  13        181.84        170.31         2.87 o                         
  -1   3  13        509.07        521.99         5.23 o                         
   0   3  13         58.23         57.23         2.37 o                         
   1   3  13          0.07         -2.14         1.43 o                         
   2   3  13        130.37        125.45         5.05 o                         
   3   3  13        640.27        617.66         6.84 o                         
   4   3  13        625.26        642.68         6.76 o                         
   5   3  13        263.77        255.17         5.47 o                         
   6   3  13         38.89         39.28         3.67 o                         
   7   3  13         10.31          3.62         4.46 o                         
   8   3  13         81.56         81.72         7.08 o                         
   9   3  13         59.88         63.67         6.73 o                         
  10   3  13         11.10         17.17         6.64 o                         
 -12   4  13        476.16        468.37         9.45 o                         
 -11   4  13         35.40         31.68         7.36 o                         
 -10   4  13        212.43        200.58         7.09 o                         
  -9   4  13          0.01         -3.99         3.54 o                         
  -8   4  13        773.34        778.23         8.97 o                         
  -7   4  13        212.14        236.77         5.13 o                         
  -6   4  13       1245.00       1294.64        10.87 o                         
  -5   4  13         57.45         61.35         2.72 o                         
  -4   4  13        244.53        251.21         4.04 o                         
  -3   4  13         28.04         24.52         2.25 o                         
  -2   4  13        738.96        762.05         6.16 o                         
  -1   4  13         71.93         69.66         2.70 o                         
   0   4  13          0.54         -0.43         1.74 o                         
   1   4  13          0.46         -2.81         1.88 o                         
   2   4  13          2.20         -1.47         2.38 o                         
   3   4  13          0.04         -1.22         2.32 o                         
   4   4  13          0.01         -4.13         2.76 o                         
   5   4  13         12.09         15.78         4.11 o                         
   6   4  13         20.96         15.70         2.88 o                         
   7   4  13         59.06         56.18         4.36 o                         
   8   4  13          0.09          8.34         6.11 o                         
   9   4  13          0.80         11.79         9.79 o                         
 -10   5  13         28.31         23.63         5.14 o                         
  -9   5  13         40.81         49.21         7.24 o                         
  -8   5  13        169.17        169.13         5.90 o                         
  -7   5  13         77.74         73.32         5.06 o                         
  -6   5  13        404.10        388.66         7.47 o                         
  -5   5  13        279.78        287.13         5.98 o                         
  -4   5  13        244.08        225.40         5.20 o                         
  -3   5  13        111.64         91.90         3.57 o                         
  -2   5  13        256.63        273.69         4.99 o                         
  -1   5  13         43.01         44.80         2.31 o                         
   0   5  13          0.84         -2.88         2.54 o                         
   1   5  13         11.00          7.46         2.18 o                         
   2   5  13         25.56         38.59         2.78 o                         
   3   5  13          0.89          9.70         3.19 o                         
   4   5  13          3.05          1.19         3.75 o                         
   5   5  13         10.95         10.22         3.46 o                         
   6   5  13         12.76         15.01         4.62 o                         
   7   5  13         74.45         91.01         8.31 o                         
  -8   6  13         35.01         44.27         6.95 o                         
  -7   6  13         13.20         18.20         5.06 o                         
  -6   6  13        103.83        109.87         5.92 o                         
  -5   6  13         12.41         16.70         4.82 o                         
  -4   6  13          0.47          6.32         3.73 o                         
  -3   6  13         33.01         35.32         3.46 o                         
  -2   6  13          0.09         -0.13         3.24 o                         
  -1   6  13         22.06         17.08         3.17 o                         
   0   6  13        119.17        121.14         6.17 o                         
   1   6  13          8.02         10.42         3.65 o                         
   2   6  13        110.07        123.50         7.21 o                         
   3   6  13         72.20         69.81         5.96 o                         
   4   6  13          5.41          7.46         7.55 o                         
   5   6  13         10.24          8.91         5.17 o                         
  -3   7  13          0.46          1.38         5.34 o                         
  -2   7  13         37.58         34.80         7.19 o                         
  -1   7  13         43.06         41.15         4.85 o                         
   0   7  13         11.74         14.69         5.97 o                         
 -14   0  14        143.51        158.08        19.04 o                         
 -13   0  14        293.74        294.79        11.97 o                         
 -12   0  14        623.26        585.51        16.01 o                         
 -11   0  14        186.82        179.30        15.28 o                         
 -10   0  14        632.27        616.31        11.18 o                         
  -9   0  14         13.04         13.61         3.11 o                         
  -8   0  14        191.17        194.34         4.98 o                         
  -7   0  14       1545.01       1583.50        14.58 o                         
  -6   0  14        439.54        395.58         5.46 o                         
  -5   0  14       1550.04       1524.98        14.80 o                         
  -4   0  14        825.09        772.48         8.87 o                         
  -3   0  14        355.43        321.73         5.06 o                         
  -2   0  14          1.83          0.86         1.59 o                         
  -1   0  14         65.36         47.03         3.22 o                         
   0   0  14       4780.29       4794.40        62.30 o                         
   1   0  14        915.77        922.91        16.06 o                         
   2   0  14         54.74         43.17         4.71 o                         
   3   0  14         64.65         52.85         7.96 o                         
   4   0  14          3.16          4.23         3.67 o                         
   5   0  14         90.88         87.24         4.02 o                         
   6   0  14          5.77          5.08         2.76 o                         
   7   0  14        341.78        314.06         7.05 o                         
   8   0  14        214.89        222.88         6.72 o                         
   9   0  14         20.38         17.52         4.34 o                         
  10   0  14         91.09         94.77        18.14 o                         
  11   0  14         56.80         61.79        13.36 o                         
 -14   1  14        108.42         93.07         6.56 o                         
 -13   1  14         64.16         68.71         6.51 o                         
 -12   1  14        209.11        217.42         8.21 o                         
 -11   1  14        399.95        390.75         8.10 o                         
 -10   1  14        158.74        202.95         6.09 o                         
  -9   1  14         22.66         42.32         2.52 o                         
  -8   1  14        432.83        419.81         4.54 o                         
  -7   1  14         19.49         17.23         1.83 o                         
  -6   1  14       1030.12       1023.61         7.32 o                         
  -5   1  14        676.57        641.39         4.96 o                         
  -4   1  14         50.10         50.27         1.66 o                         
  -3   1  14         33.40         26.95         1.42 o                         
  -2   1  14        437.83        460.60         5.04 o                         
  -1   1  14        547.13        540.34         5.28 o                         
   0   1  14         14.13         11.99         1.23 o                         
   1   1  14        199.91        215.61         3.74 o                         
   2   1  14         88.48         83.35         4.49 o                         
   3   1  14        148.16        149.08         3.52 o                         
   4   1  14        112.05        119.83         3.53 o                         
   5   1  14        129.59        147.34         3.37 o                         
   6   1  14          1.54         -0.77         2.58 o                         
   7   1  14        304.64        322.13         5.02 o                         
   8   1  14         11.11          4.02         2.66 o                         
   9   1  14         53.50         53.99         4.36 o                         
  10   1  14         53.41         64.25        10.11 o                         
  11   1  14          1.59         10.78         5.85 o                         
 -14   2  14        268.82        236.69        10.96 o                         
 -13   2  14         41.19         40.44         5.49 o                         
 -12   2  14        269.59        248.44         7.84 o                         
 -11   2  14         35.40         35.89         4.32 o                         
 -10   2  14        463.98        453.39         8.16 o                         
  -9   2  14          4.31         -0.33         2.79 o                         
  -8   2  14         86.65         73.66         3.02 o                         
  -7   2  14        107.76        110.40         3.05 o                         
  -6   2  14         60.76         72.76         3.14 o                         
  -5   2  14         14.39         19.13         1.47 o                         
  -4   2  14          0.98          2.24         1.37 o                         
  -3   2  14         98.02        103.31         2.09 o                         
  -2   2  14        106.63        110.09         2.82 o                         
  -1   2  14        118.56        135.30         2.42 o                         
   0   2  14        180.53        172.35         2.84 o                         
   1   2  14         44.95         52.80         1.82 o                         
   2   2  14         90.20         89.45         2.61 o                         
   3   2  14         17.90         22.71         1.83 o                         
   4   2  14         91.91         97.09         2.62 o                         
   5   2  14        130.57        126.90         3.09 o                         
   6   2  14         66.90         62.92         3.11 o                         
   7   2  14         78.70         85.03         3.95 o                         
   8   2  14         30.50         48.06         3.12 o                         
   9   2  14        169.71        180.34         7.01 o                         
  10   2  14         56.47         73.35         7.23 o                         
 -13   3  14        128.55        145.98         8.28 o                         
 -12   3  14         51.72         51.04         5.42 o                         
 -11   3  14         45.99         56.98         4.73 o                         
 -10   3  14        321.97        360.40         8.17 o                         
  -9   3  14         10.04         35.03         4.73 o                         
  -8   3  14        173.94        152.84         4.09 o                         
  -7   3  14        459.66        442.40         4.65 o                         
  -6   3  14        270.00        268.00         4.11 o                         
  -5   3  14         75.49         71.63         2.72 o                         
  -4   3  14        138.53        148.58         3.03 o                         
  -3   3  14        155.99        149.53         2.75 o                         
  -2   3  14        249.94        224.08         3.16 o                         
  -1   3  14        348.28        334.93         4.21 o                         
   0   3  14          5.82          8.59         1.52 o                         
   1   3  14          0.99         -2.51         1.67 o                         
   2   3  14          2.71         -0.87         1.40 o                         
   3   3  14        135.57        126.34         4.29 o                         
   4   3  14          4.68          7.95         4.04 o                         
   5   3  14          2.91          0.12         2.70 o                         
   6   3  14          5.43          5.05         3.61 o                         
   7   3  14         46.77         29.76         3.54 o                         
   8   3  14         75.07         69.31         5.44 o                         
   9   3  14         45.22         37.48         8.42 o                         
 -12   4  14         33.73         46.44         6.84 o                         
 -11   4  14         37.96         46.00         6.40 o                         
 -10   4  14          0.51          0.41         3.99 o                         
  -9   4  14          2.67          2.35         3.44 o                         
  -8   4  14        420.35        441.87         6.75 o                         
  -7   4  14         23.13         23.83         3.30 o                         
  -6   4  14       1084.20       1091.09        10.18 o                         
  -5   4  14         57.30         58.77         2.97 o                         
  -4   4  14         67.24         87.00         3.16 o                         
  -3   4  14        289.41        318.71         4.43 o                         
  -2   4  14         91.16         90.70         2.88 o                         
  -1   4  14        559.64        516.96         5.26 o                         
   0   4  14        185.59        178.11         3.64 o                         
   1   4  14          4.18          2.03         2.00 o                         
   2   4  14         70.38         80.05         3.63 o                         
   3   4  14        122.08        118.11         3.74 o                         
   4   4  14         28.25         29.68         3.78 o                         
   5   4  14          8.72         15.27         2.69 o                         
   6   4  14         15.50          9.76         4.05 o                         
   7   4  14         32.93         26.46         6.57 o                         
   8   4  14         20.63         24.95         6.45 o                         
 -10   5  14          2.80          9.32         5.00 o                         
  -9   5  14          4.11          5.79         4.49 o                         
  -8   5  14         41.24         34.90         4.90 o                         
  -7   5  14         21.26         23.65         4.05 o                         
  -6   5  14         39.60         51.14         3.69 o                         
  -5   5  14          7.47         16.31         3.26 o                         
  -4   5  14          0.49         -4.18         2.79 o                         
  -3   5  14        171.45        176.79         4.97 o                         
  -2   5  14         79.93         84.16         3.16 o                         
  -1   5  14         30.09         34.46         2.77 o                         
   0   5  14        184.99        181.50         3.97 o                         
   1   5  14          0.37         -2.84         2.23 o                         
   2   5  14        148.07        183.05         5.56 o                         
   3   5  14        256.86        267.55         5.96 o                         
   4   5  14         84.36         80.49         5.42 o                         
   5   5  14         11.88         11.79         4.10 o                         
   6   5  14          5.90          9.74         7.92 o                         
   7   5  14          2.61         -6.27         6.68 o                         
  -8   6  14         18.59         35.28         8.72 o                         
  -7   6  14          9.43          6.63         5.19 o                         
  -6   6  14          0.80          6.36         4.65 o                         
  -5   6  14         88.74         91.73         6.94 o                         
  -4   6  14          2.59          2.52         4.18 o                         
  -3   6  14         60.69         71.07         4.50 o                         
  -2   6  14          6.28         11.57         3.24 o                         
  -1   6  14          7.47         -5.35         9.11 o                         
   0   6  14        108.25        117.02         5.53 o                         
   1   6  14          0.41         -1.38         4.95 o                         
   2   6  14         52.12         60.78         5.71 o                         
   3   6  14         67.18         67.86         6.96 o                         
   4   6  14          0.57         -0.27        10.60 o                         
 -14   1  15        156.02        146.70         7.83 o                         
 -13   1  15          1.68          4.79         8.54 o                         
 -12   1  15          1.69          9.23         5.10 o                         
 -11   1  15        142.88        141.59         6.63 o                         
 -10   1  15        452.83        454.21         7.50 o                         
  -9   1  15        302.01        319.83         5.11 o                         
  -8   1  15         34.98         30.05         2.19 o                         
  -7   1  15         62.47         53.17         2.31 o                         
  -6   1  15         40.53         50.00         2.08 o                         
  -5   1  15         52.59         49.58         1.84 o                         
  -4   1  15         26.31         27.69         1.36 o                         
  -3   1  15         11.83         18.68         1.30 o                         
  -2   1  15          1.28          2.16         1.43 o                         
  -1   1  15          2.55          5.01         1.26 o                         
   0   1  15        540.21        536.77         5.85 o                         
   1   1  15        160.06        145.28         3.15 o                         
   2   1  15        284.04        279.39         4.36 o                         
   3   1  15         31.18         33.10         2.15 o                         
   4   1  15         14.62         17.32         1.89 o                         
   5   1  15        127.69        126.12         3.25 o                         
   6   1  15          8.30         11.08         2.27 o                         
   7   1  15         64.25         70.85         3.76 o                         
   8   1  15        144.97        144.03         7.16 o                         
   9   1  15        121.04        138.49         6.78 o                         
  10   1  15          1.95          2.20         8.38 o                         
 -13   2  15        191.77        198.68         8.64 o                         
 -12   2  15          0.03         -1.44         4.45 o                         
 -11   2  15        129.37        116.65         5.81 o                         
 -10   2  15         14.55          5.31         3.68 o                         
  -9   2  15         26.02         21.61         2.78 o                         
  -8   2  15        230.92        233.77         4.25 o                         
  -7   2  15        279.09        275.23         3.72 o                         
  -6   2  15         79.65         91.89         2.89 o                         
  -5   2  15          2.54          2.18         1.58 o                         
  -4   2  15         62.82         64.36         2.11 o                         
  -3   2  15         15.97         19.67         1.68 o                         
  -2   2  15          0.40         -2.02         1.35 o                         
  -1   2  15       1932.97       1843.82        14.46 o                         
   0   2  15         60.12         88.69         2.41 o                         
   1   2  15         41.89         44.87         1.81 o                         
   2   2  15         63.14         67.42         2.46 o                         
   3   2  15        134.95        134.91         3.28 o                         
   4   2  15         31.59         27.65         1.90 o                         
   5   2  15         27.51         38.96         2.08 o                         
   6   2  15          1.43          5.58         2.32 o                         
   7   2  15        302.04        286.26         6.72 o                         
   8   2  15         45.00         42.08         3.65 o                         
   9   2  15         63.43         73.42         7.28 o                         
  10   2  15         22.47         23.92         8.40 o                         
 -13   3  15        311.87        317.80        14.94 o                         
 -12   3  15          9.60         13.00         7.86 o                         
 -11   3  15        183.22        200.86         7.45 o                         
 -10   3  15         23.67         27.52         4.33 o                         
  -9   3  15        684.65        680.08         9.33 o                         
  -8   3  15         92.02         85.73         3.60 o                         
  -7   3  15        649.68        623.38         6.05 o                         
  -6   3  15         78.48         70.65         2.83 o                         
  -5   3  15         27.68         28.96         2.10 o                         
  -4   3  15          0.54         -1.64         1.82 o                         
  -3   3  15          4.28         15.99         2.05 o                         
  -2   3  15        226.89        259.14         3.84 o                         
  -1   3  15         29.24         34.70         1.82 o                         
   0   3  15        699.24        719.39         6.37 o                         
   1   3  15        199.94        200.76         3.11 o                         
   2   3  15         68.75         73.19         3.52 o                         
   3   3  15         11.47          1.66         3.16 o                         
   4   3  15        180.51        170.80         4.80 o                         
   5   3  15          5.29          5.17         2.72 o                         
   6   3  15         90.50        104.84         4.74 o                         
   7   3  15         43.42         48.14         3.82 o                         
   8   3  15          3.91          0.90         8.95 o                         
   9   3  15         84.47         89.78         9.52 o                         
 -11   4  15         27.94         25.89         5.86 o                         
 -10   4  15        147.78        138.83         6.27 o                         
  -9   4  15         15.95         13.95         3.41 o                         
  -8   4  15         88.06         87.08         4.28 o                         
  -7   4  15         42.87         46.45         3.47 o                         
  -6   4  15        367.77        391.86         7.44 o                         
  -5   4  15         30.62         23.75         2.58 o                         
  -4   4  15         78.12         72.62         2.78 o                         
  -3   4  15        447.21        428.20         5.00 o                         
  -2   4  15          2.03          8.65         2.01 o                         
  -1   4  15        329.62        343.26         5.11 o                         
   0   4  15        164.95        170.20         3.56 o                         
   1   4  15        146.72        159.66         3.52 o                         
   2   4  15          6.71          4.45         2.59 o                         
   3   4  15         40.91         47.82         2.94 o                         
   4   4  15          2.29          0.98         3.04 o                         
   5   4  15          6.84          1.25         3.82 o                         
   6   4  15          3.37          3.42         6.76 o                         
   7   4  15        108.53        109.22         8.87 o                         
   8   4  15          3.85          3.41         6.62 o                         
 -10   5  15          2.48         11.79         5.14 o                         
  -9   5  15          8.11          4.47         5.59 o                         
  -8   5  15          8.32          8.59         5.86 o                         
  -7   5  15         17.81         19.87         4.04 o                         
  -6   5  15         49.44         52.02         3.92 o                         
  -5   5  15          5.13          1.07         3.13 o                         
  -4   5  15         60.15         53.61         3.26 o                         
  -3   5  15         18.22         22.52         2.54 o                         
  -2   5  15         72.49         73.47         3.05 o                         
  -1   5  15         58.10         54.94         4.04 o                         
   0   5  15         28.69         32.52         2.10 o                         
   1   5  15         13.69         13.12         3.93 o                         
   2   5  15         65.74         79.75         4.97 o                         
   3   5  15          0.24          6.63         3.32 o                         
   4   5  15         84.57         87.64         6.86 o                         
   5   5  15          3.29         22.53         6.71 o                         
   6   5  15          2.41         21.33         7.97 o                         
  -7   6  15         27.11         25.83         7.58 o                         
  -6   6  15          8.46          7.17         4.66 o                         
  -5   6  15         16.20          8.46         4.78 o                         
  -4   6  15         12.26          7.56         3.67 o                         
  -3   6  15          0.00          1.45         3.93 o                         
  -2   6  15         10.15         12.61         6.67 o                         
  -1   6  15         24.46         27.89         5.90 o                         
   0   6  15          1.91         -5.28         4.80 o                         
   1   6  15         70.77         84.77        11.56 o                         
   2   6  15         58.99         67.53         6.77 o                         
   3   6  15        118.17        136.26        10.37 o                         
 -14   0  16         27.36         34.33         9.27 o                         
 -13   0  16          0.73         -1.13         7.66 o                         
 -12   0  16        193.60        191.61        10.76 o                         
 -11   0  16         15.56         26.56        11.56 o                         
 -10   0  16          1.46          2.24         4.24 o                         
  -9   0  16        829.78        832.53        12.03 o                         
  -8   0  16         33.39         41.13         3.25 o                         
  -7   0  16        151.56        164.37         4.45 o                         
  -6   0  16        330.02        294.66         4.85 o                         
  -5   0  16         11.29         16.55         1.99 o                         
  -4   0  16        209.46        177.13         3.73 o                         
  -3   0  16       1516.07       1554.04        15.81 o                         
  -2   0  16          0.51          1.40         1.85 o                         
  -1   0  16        227.74        200.06         4.10 o                         
   0   0  16          4.90          6.41         1.93 o                         
   1   0  16         43.47         61.43         5.39 o                         
   2   0  16        194.24        170.00         8.07 o                         
   3   0  16         37.25         35.32         5.38 o                         
   4   0  16        721.18        746.13        14.86 o                         
   5   0  16        176.01        178.34         5.06 o                         
   6   0  16        970.94        923.44        14.00 o                         
   7   0  16          2.07          5.17         3.55 o                         
   8   0  16          0.15         -1.38         4.08 o                         
   9   0  16         17.36         13.58         7.04 o                         
  10   0  16         98.71        114.60        23.76 o                         
 -14   1  16         15.11         15.20         6.28 o                         
 -13   1  16          5.24         -5.64         5.26 o                         
 -12   1  16         93.55         97.03         5.94 o                         
 -11   1  16        134.94        139.90         6.17 o                         
 -10   1  16        164.64        184.81         6.26 o                         
  -9   1  16        169.95        166.73         4.74 o                         
  -8   1  16        175.55        173.99         3.69 o                         
  -7   1  16          7.74          4.63         1.89 o                         
  -6   1  16        252.99        254.05         3.30 o                         
  -5   1  16         32.39         29.70         1.62 o                         
  -4   1  16        263.24        254.43         2.71 o                         
  -3   1  16       1229.00       1359.76        10.85 o                         
  -2   1  16        107.34        109.16         2.80 o                         
  -1   1  16         16.39         21.39         1.64 o                         
   0   1  16        338.97        351.15         4.91 o                         
   1   1  16          1.95         12.53         1.77 o                         
   2   1  16         41.32         25.41         2.00 o                         
   3   1  16        241.64        221.98         4.23 o                         
   4   1  16         32.02         27.07         3.11 o                         
   5   1  16         82.38         88.55         3.48 o                         
   6   1  16        168.85        168.94         4.22 o                         
   7   1  16         52.36         55.96         4.13 o                         
   8   1  16         38.39         34.73         4.94 o                         
   9   1  16        286.32        284.04         8.12 o                         
  10   1  16        125.89        145.62        11.87 o                         
 -13   2  16         36.60         35.33         5.81 o                         
 -12   2  16        123.58        120.09         6.49 o                         
 -11   2  16         40.94         25.55         4.29 o                         
 -10   2  16         39.77         30.08         4.12 o                         
  -9   2  16         49.01         41.58         3.00 o                         
  -8   2  16        103.58        109.83         4.31 o                         
  -7   2  16          1.22         -0.93         1.85 o                         
  -6   2  16         14.61         15.46         1.71 o                         
  -5   2  16         95.39         97.81         3.65 o                         
  -4   2  16         14.79         20.17         1.44 o                         
  -3   2  16        287.60        302.78         3.96 o                         
  -2   2  16        125.49        124.81         2.35 o                         
  -1   2  16         11.66         17.03         1.69 o                         
   0   2  16        352.77        376.93         4.28 o                         
   1   2  16        148.76        127.21         2.46 o                         
   2   2  16         33.95         34.03         1.99 o                         
   3   2  16         57.11         49.45         3.26 o                         
   4   2  16         70.30         61.61         2.48 o                         
   5   2  16        231.97        225.55         4.02 o                         
   6   2  16          1.80          7.08         2.51 o                         
   7   2  16        162.19        182.24         4.55 o                         
   8   2  16        321.07        301.09         6.87 o                         
   9   2  16        185.81        190.57        13.75 o                         
 -12   3  16         18.74         21.89         5.81 o                         
 -11   3  16          2.00         -1.52         4.52 o                         
 -10   3  16         76.92         83.24         5.75 o                         
  -9   3  16         13.93         21.14         3.27 o                         
  -8   3  16        150.95        142.15         4.48 o                         
  -7   3  16          0.10          5.36         2.65 o                         
  -6   3  16        327.07        317.93         5.15 o                         
  -5   3  16          7.13          1.62         2.05 o                         
  -4   3  16          5.35          6.42         1.68 o                         
  -3   3  16        141.39        134.91         3.24 o                         
  -2   3  16        100.77        130.33         3.41 o                         
  -1   3  16          2.17          0.29         1.57 o                         
   0   3  16         11.59          7.73         1.38 o                         
   1   3  16         65.48         74.24         3.13 o                         
   2   3  16         10.38          8.25         2.29 o                         
   3   3  16          3.26          0.13         2.88 o                         
   4   3  16         77.24         70.16         3.18 o                         
   5   3  16         22.15         28.79         4.29 o                         
   6   3  16         45.45         52.10         4.51 o                         
   7   3  16        164.46        162.09         6.77 o                         
   8   3  16         58.87         61.69         6.10 o                         
 -11   4  16          0.76         -8.00         5.47 o                         
 -10   4  16         50.41         51.28         4.99 o                         
  -9   4  16          0.15         -6.43         4.28 o                         
  -8   4  16         39.25         38.55         4.13 o                         
  -7   4  16        325.60        337.18         6.56 o                         
  -6   4  16        195.51        219.35         4.85 o                         
  -5   4  16          0.07         -1.65         2.29 o                         
  -4   4  16        294.96        249.36         4.31 o                         
  -3   4  16         52.12         43.71         2.32 o                         
  -2   4  16       1136.66       1184.18         9.53 o                         
  -1   4  16         12.09          9.31         2.35 o                         
   0   4  16        114.22        114.50         3.17 o                         
   1   4  16         31.61         40.53         3.29 o                         
   2   4  16         44.36         42.95         2.43 o                         
   3   4  16         41.22         50.16         2.72 o                         
   4   4  16         14.08         10.90         3.46 o                         
   5   4  16        106.04        100.75         5.23 o                         
   6   4  16         20.22         16.64         6.42 o                         
   7   4  16          9.48          2.47         7.31 o                         
  -9   5  16        149.64        148.30         9.58 o                         
  -8   5  16        161.22        159.05         6.77 o                         
  -7   5  16         34.97         31.44         4.19 o                         
  -6   5  16          7.04          6.70         3.36 o                         
  -5   5  16          0.11          1.93         3.28 o                         
  -4   5  16         11.08          8.49         2.89 o                         
  -3   5  16          1.86         -3.67         2.45 o                         
  -2   5  16         20.48         15.07         2.41 o                         
  -1   5  16         55.63         55.47         2.99 o                         
   0   5  16         36.12         38.12         3.52 o                         
   1   5  16          1.12          3.49         2.97 o                         
   2   5  16         34.47         48.19         3.68 o                         
   3   5  16         66.18         74.37         4.63 o                         
   4   5  16         73.99        106.01         8.67 o                         
   5   5  16          2.33          2.24         6.34 o                         
   6   5  16          0.48         -7.32         6.64 o                         
  -6   6  16        112.50        142.76         8.37 o                         
  -5   6  16          5.41          3.00         4.02 o                         
  -4   6  16        122.72        127.52         5.68 o                         
  -3   6  16         67.66         88.51         9.41 o                         
  -2   6  16         17.15          9.86         6.89 o                         
  -1   6  16          2.63          3.61         4.97 o                         
   0   6  16          0.05          4.09         5.78 o                         
   1   6  16          0.17         12.39         5.29 o                         
   2   6  16          8.45          0.28         5.32 o                         
   3   6  16          0.94          7.17         8.73 o                         
 -13   1  17         83.30        107.66         6.88 o                         
 -12   1  17         90.29         99.72         6.97 o                         
 -11   1  17          8.62          3.45         4.25 o                         
 -10   1  17          6.94         15.59         3.59 o                         
  -9   1  17         89.80         95.22         4.36 o                         
  -8   1  17          3.60          7.26         2.26 o                         
  -7   1  17         26.15         26.31         2.12 o                         
  -6   1  17         13.26         19.97         1.67 o                         
  -5   1  17         48.81         51.11         1.81 o                         
  -4   1  17        241.67        252.98         3.24 o                         
  -3   1  17         83.84         78.66         2.68 o                         
  -2   1  17          5.81         11.17         1.66 o                         
  -1   1  17         38.72         43.12         2.09 o                         
   0   1  17         67.65         61.43         2.43 o                         
   1   1  17       2053.35       2096.60        19.13 o                         
   2   1  17         24.08         23.28         2.26 o                         
   3   1  17         60.68         45.56         2.58 o                         
   4   1  17        203.52        186.02         3.81 o                         
   5   1  17        228.01        249.96         4.26 o                         
   6   1  17        474.08        453.64         7.24 o                         
   7   1  17         12.45         18.23         3.39 o                         
   8   1  17        178.05        179.19         6.43 o                         
   9   1  17        175.46        180.00         7.98 o                         
 -13   2  17        135.09        128.76        10.30 o                         
 -12   2  17         26.84         22.29         5.24 o                         
 -11   2  17         24.01         22.31         4.63 o                         
 -10   2  17         75.42         69.99         4.75 o                         
  -9   2  17         81.07         68.45         3.85 o                         
  -8   2  17          8.90          1.35         2.26 o                         
  -7   2  17         84.70         86.44         2.92 o                         
  -6   2  17        354.76        357.85         3.95 o                         
  -5   2  17        461.53        446.82         4.51 o                         
  -4   2  17        290.70        278.42         4.13 o                         
  -3   2  17        139.56        151.93         3.27 o                         
  -2   2  17         11.33          7.29         1.68 o                         
  -1   2  17        453.43        396.81         4.82 o                         
   0   2  17          7.40         10.12         1.79 o                         
   1   2  17          0.20          3.35         1.45 o                         
   2   2  17        183.07        163.50         2.71 o                         
   3   2  17        125.43        109.51         3.31 o                         
   4   2  17          0.25         -0.34         2.65 o                         
   5   2  17          7.58          9.83         2.25 o                         
   6   2  17          0.19          4.65         3.45 o                         
   7   2  17         44.39         69.28         6.96 o                         
   8   2  17         66.23         91.82         6.53 o                         
   9   2  17          2.58         16.11        10.15 o                         
 -12   3  17         77.50         84.48         6.07 o                         
 -11   3  17        169.86        183.96         7.68 o                         
 -10   3  17          8.22          1.36         4.94 o                         
  -9   3  17         33.23         34.79         3.31 o                         
  -8   3  17          8.16          8.20         2.39 o                         
  -7   3  17        433.39        419.03         7.94 o                         
  -6   3  17         91.68         99.17         3.28 o                         
  -5   3  17        190.82        199.85         3.50 o                         
  -4   3  17         96.14         91.81         3.33 o                         
  -3   3  17          1.58         -0.54         1.98 o                         
  -2   3  17        125.57        115.78         3.13 o                         
  -1   3  17          1.36         -0.81         1.75 o                         
   0   3  17         34.93         42.81         2.26 o                         
   1   3  17         52.79         74.78         3.24 o                         
   2   3  17        314.87        304.93         5.00 o                         
   3   3  17          0.03         -1.79         2.92 o                         
   4   3  17          6.71          3.38         2.83 o                         
   5   3  17        182.47        142.20         5.70 o                         
   6   3  17         30.91         35.02         3.49 o                         
   7   3  17         26.39         24.17         5.76 o                         
   8   3  17         88.43        114.77         8.10 o                         
 -11   4  17          0.12         -8.60         5.73 o                         
 -10   4  17         21.57         18.66         4.85 o                         
  -9   4  17          2.39         -5.37         4.86 o                         
  -8   4  17          6.24         -1.23         3.49 o                         
  -7   4  17        301.33        320.24         6.40 o                         
  -6   4  17          0.47          5.45         2.98 o                         
  -5   4  17         85.76        106.44         4.40 o                         
  -4   4  17         61.46         65.72         2.99 o                         
  -3   4  17        151.90        152.01         4.32 o                         
  -2   4  17          4.74         12.41         2.30 o                         
  -1   4  17         32.74         34.00         2.77 o                         
   0   4  17        100.75         77.54         3.43 o                         
   1   4  17         19.27         22.26         2.54 o                         
   2   4  17         17.94         14.73         3.82 o                         
   3   4  17          0.18         -1.37         3.28 o                         
   4   4  17        146.08        144.76         6.15 o                         
   5   4  17         30.97         18.57         4.97 o                         
   6   4  17         34.86         45.45         5.78 o                         
   7   4  17         46.20         40.60         8.91 o                         
  -9   5  17         16.98         23.03         5.16 o                         
  -8   5  17          0.03         16.17         5.13 o                         
  -7   5  17         57.08         54.53         4.46 o                         
  -6   5  17         52.71         50.26         3.82 o                         
  -5   5  17         14.67          8.99         3.35 o                         
  -4   5  17          0.04         -1.09         2.86 o                         
  -3   5  17         96.17         94.73         4.67 o                         
  -2   5  17         63.22         55.81         3.75 o                         
  -1   5  17         47.65         44.12         3.43 o                         
   0   5  17          5.14         11.52         3.09 o                         
   1   5  17          1.57          3.07         3.60 o                         
   2   5  17         11.06          8.69         3.50 o                         
   3   5  17         13.56         16.25         7.65 o                         
   4   5  17         15.60         16.61         7.10 o                         
   5   5  17         53.02         49.19         7.49 o                         
  -6   6  17          1.00         -5.56         4.23 o                         
  -5   6  17         47.44         48.96         4.88 o                         
  -4   6  17          2.64          2.74         5.79 o                         
  -3   6  17         57.23         70.68         6.66 o                         
  -2   6  17          0.91          4.46         5.74 o                         
  -1   6  17          2.62         -2.75         4.99 o                         
   0   6  17         20.09         27.18         5.21 o                         
   1   6  17          0.44          1.84         8.91 o                         
 -13   0  18          2.15         -1.09         8.01 o                         
 -12   0  18         37.19         35.47         9.15 o                         
 -11   0  18          0.57         -7.63         5.93 o                         
 -10   0  18        702.18        704.15        14.80 o                         
  -9   0  18        610.17        610.51        10.65 o                         
  -8   0  18         30.18         32.34         3.32 o                         
  -7   0  18       1349.16       1373.83        13.90 o                         
  -6   0  18        124.79        141.59         4.09 o                         
  -5   0  18          0.16          0.40         2.13 o                         
  -4   0  18        127.62        117.15         5.35 o                         
  -3   0  18         66.58         69.27         5.75 o                         
  -2   0  18       1264.53       1357.95        16.48 o                         
  -1   0  18        150.54        155.30         4.12 o                         
   0   0  18          0.01         -1.69         2.03 o                         
   1   0  18       2520.31       2436.44        37.07 o                         
   2   0  18       1923.60       1990.86        31.44 o                         
   3   0  18       1695.49       1689.11        27.77 o                         
   4   0  18        211.44        197.97         7.33 o                         
   5   0  18         60.68         74.35         3.83 o                         
   6   0  18       2174.53       2169.46        25.63 o                         
   7   0  18        194.07        189.06         9.32 o                         
   8   0  18        273.39        276.16        11.10 o                         
   9   0  18         70.33        110.18        22.99 o                         
 -13   1  18         98.97        102.92         8.96 o                         
 -12   1  18          1.30         -6.26         6.86 o                         
 -11   1  18         27.26         27.92         4.75 o                         
 -10   1  18        240.40        234.74         5.82 o                         
  -9   1  18        294.93        319.17         5.98 o                         
  -8   1  18        469.04        449.76         5.38 o                         
  -7   1  18         19.70         22.46         2.22 o                         
  -6   1  18          1.11          0.27         1.67 o                         
  -5   1  18         16.10         18.80         1.34 o                         
  -4   1  18        434.58        445.12         4.31 o                         
  -3   1  18          1.60          3.20         1.87 o                         
  -2   1  18          7.35         10.50         1.77 o                         
  -1   1  18        296.82        310.94         4.20 o                         
   0   1  18        414.47        404.27         4.96 o                         
   1   1  18        915.59        908.91         9.80 o                         
   2   1  18         59.61         51.18         3.91 o                         
   3   1  18          0.06         -1.28         3.04 o                         
   4   1  18        304.82        275.66         4.42 o                         
   5   1  18        802.96        830.23         8.58 o                         
   6   1  18        281.66        308.51         8.77 o                         
   7   1  18        166.94        158.05         5.75 o                         
   8   1  18          1.85          6.20         3.59 o                         
   9   1  18         88.36        103.53         7.29 o                         
 -13   2  18          0.18         -3.43         5.55 o                         
 -12   2  18          3.03         -7.57         5.04 o                         
 -11   2  18         30.93         30.92         4.91 o                         
 -10   2  18        102.61        105.17         7.70 o                         
  -9   2  18         38.94         39.84         3.55 o                         
  -8   2  18         57.33         63.99         2.98 o                         
  -7   2  18          5.90          4.76         2.03 o                         
  -6   2  18        290.82        293.21         5.21 o                         
  -5   2  18         34.69         42.15         2.18 o                         
  -4   2  18         22.05         19.41         1.94 o                         
  -3   2  18        134.18        146.41         2.74 o                         
  -2   2  18          2.66          1.52         1.75 o                         
  -1   2  18         22.97         26.93         2.03 o                         
   0   2  18          0.50          2.04         1.59 o                         
   1   2  18        230.23        234.12         3.52 o                         
   2   2  18          0.86         -0.62         1.58 o                         
   3   2  18         61.77         60.18         2.85 o                         
   4   2  18        194.97        176.70         3.82 o                         
   5   2  18        256.54        240.44         4.77 o                         
   6   2  18          0.14          0.23         2.97 o                         
   7   2  18          6.40          7.81         3.53 o                         
   8   2  18        344.49        343.82        13.15 o                         
 -12   3  18         26.48         33.24         5.67 o                         
 -11   3  18          9.20         21.01         5.12 o                         
 -10   3  18        125.86        108.55         6.84 o                         
  -9   3  18         87.93         89.91         5.05 o                         
  -8   3  18         20.73         23.21         3.11 o                         
  -7   3  18         43.92         52.55         2.96 o                         
  -6   3  18        289.45        277.44         4.69 o                         
  -5   3  18         16.91         24.74         2.08 o                         
  -4   3  18        174.76        158.77         3.97 o                         
  -3   3  18         11.02          5.47         2.33 o                         
  -2   3  18          0.87         -2.92         1.94 o                         
  -1   3  18         47.37         47.62         2.98 o                         
   0   3  18        271.54        205.35         4.11 o                         
   1   3  18        205.26        215.33         5.87 o                         
   2   3  18          0.28         -1.05         2.20 o                         
   3   3  18        103.93         92.66         4.16 o                         
   4   3  18        134.61        122.41         4.48 o                         
   5   3  18         49.51         46.67         3.56 o                         
   6   3  18         92.33         78.68         7.37 o                         
   7   3  18          1.87         11.02         6.25 o                         
 -10   4  18        102.21         95.18         6.28 o                         
  -9   4  18          0.08         -0.47         4.27 o                         
  -8   4  18          6.10          0.59         3.93 o                         
  -7   4  18         13.49         14.25         3.55 o                         
  -6   4  18         99.43        108.42         4.63 o                         
  -5   4  18          0.42         -1.69         2.46 o                         
  -4   4  18          1.34          1.71         2.26 o                         
  -3   4  18        198.32        223.05         4.85 o                         
  -2   4  18         14.32         11.88         2.33 o                         
  -1   4  18         19.16         11.93         2.40 o                         
   0   4  18         54.50         52.95         3.03 o                         
   1   4  18         18.12         16.28         2.56 o                         
   2   4  18        198.38        173.15         6.37 o                         
   3   4  18         15.31          4.10         5.79 o                         
   4   4  18         62.83         67.17         5.96 o                         
   5   4  18          2.44          3.39         5.01 o                         
   6   4  18          4.77         -2.97         8.63 o                         
  -8   5  18        172.01        191.45         7.81 o                         
  -7   5  18         34.92         32.39         4.51 o                         
  -6   5  18         11.10         11.31         3.89 o                         
  -5   5  18          1.73         -3.01         6.38 o                         
  -4   5  18         26.25         20.03         2.82 o                         
  -3   5  18         25.55         10.21         3.61 o                         
  -2   5  18         21.67         15.17         3.45 o                         
  -1   5  18         10.83         13.45         3.37 o                         
   0   5  18         70.12         76.38         4.40 o                         
   1   5  18         12.15         10.87         4.71 o                         
   2   5  18          2.68         -0.98        10.53 o                         
   3   5  18          4.09          7.35         6.88 o                         
   4   5  18         15.65         25.02         6.54 o                         
  -4   6  18         19.40         25.98         5.77 o                         
  -3   6  18         20.28         27.40         6.11 o                         
  -2   6  18         14.75         21.89         5.59 o                         
  -1   6  18          4.30         -5.16         4.95 o                         
   0   6  18         10.47         12.08         7.41 o                         
 -13   1  19         45.81         41.12         6.25 o                         
 -12   1  19          0.74         -0.67         5.31 o                         
 -11   1  19          1.69         -0.76         4.79 o                         
 -10   1  19        469.54        457.25         7.37 o                         
  -9   1  19        231.19        235.04         5.09 o                         
  -8   1  19          1.58          1.17         2.42 o                         
  -7   1  19        210.03        198.03         4.44 o                         
  -6   1  19         51.26         52.31         2.11 o                         
  -5   1  19         32.12         27.35         2.03 o                         
  -4   1  19         48.33         60.33         2.67 o                         
  -3   1  19        526.38        516.63         6.32 o                         
  -2   1  19        529.64        521.60         5.89 o                         
  -1   1  19        205.44        215.85         3.63 o                         
   0   1  19        510.50        494.87         5.80 o                         
   1   1  19        347.48        351.23         7.50 o                         
   2   1  19        485.16        451.06         6.36 o                         
   3   1  19        177.72        183.36         4.31 o                         
   4   1  19         27.00         38.46         2.53 o                         
   5   1  19         59.31         72.44         3.22 o                         
   6   1  19         51.70         55.60         3.47 o                         
   7   1  19          0.27          0.04         3.80 o                         
   8   1  19         51.41         56.54         5.65 o                         
 -12   2  19         22.36          4.42         5.76 o                         
 -11   2  19         80.40         81.42         7.21 o                         
 -10   2  19        240.18        250.53         9.42 o                         
  -9   2  19          2.94         -4.20         2.80 o                         
  -8   2  19         99.94         98.73         3.80 o                         
  -7   2  19         28.91         32.58         3.00 o                         
  -6   2  19        177.69        157.30         3.97 o                         
  -5   2  19         56.58         55.08         2.67 o                         
  -4   2  19        494.50        508.24         6.15 o                         
  -3   2  19        504.93        511.13         6.44 o                         
  -2   2  19         88.24         78.35         3.09 o                         
  -1   2  19          6.44         -0.76         2.30 o                         
   0   2  19        213.41        205.08         3.43 o                         
   1   2  19        191.43        200.04         4.78 o                         
   2   2  19         37.72         36.33         2.76 o                         
   3   2  19         48.12         46.53         2.74 o                         
   4   2  19          0.73          2.31         2.15 o                         
   5   2  19        114.21         95.33         3.92 o                         
   6   2  19         86.97        107.98         5.38 o                         
   7   2  19         47.99         51.44         6.10 o                         
   8   2  19          1.82         10.11         6.34 o                         
 -11   3  19        194.02        210.56         8.11 o                         
 -10   3  19          2.03         -4.96         7.30 o                         
  -9   3  19        193.41        205.88         6.22 o                         
  -8   3  19          9.19          5.84         3.30 o                         
  -7   3  19          0.22         -3.90         2.60 o                         
  -6   3  19          5.51          7.43         2.53 o                         
  -5   3  19         80.42         87.13         3.03 o                         
  -4   3  19         43.98         22.73         2.38 o                         
  -3   3  19          4.69          1.77         2.02 o                         
  -2   3  19        362.32        341.10         5.66 o                         
  -1   3  19          3.10         -0.17         2.24 o                         
   0   3  19          1.54          2.55         2.30 o                         
   1   3  19         87.89         71.09         3.63 o                         
   2   3  19        132.69        113.96         4.57 o                         
   3   3  19         90.02         70.11         3.66 o                         
   4   3  19        353.07        359.41        10.17 o                         
   5   3  19         10.05          1.90         4.22 o                         
   6   3  19         25.47         29.43         4.79 o                         
   7   3  19          2.68         11.85         4.63 o                         
 -10   4  19          1.60         -2.83         6.10 o                         
  -9   4  19         26.49         23.06         4.58 o                         
  -8   4  19          0.12         -3.16         5.18 o                         
  -7   4  19          1.07         -0.28         3.41 o                         
  -6   4  19         30.79         24.21         3.23 o                         
  -5   4  19         12.44          9.26         3.28 o                         
  -4   4  19          9.37          8.96         2.92 o                         
  -3   4  19          0.01          1.87         2.64 o                         
  -2   4  19          4.80          9.28         2.35 o                         
  -1   4  19          4.79          0.57         2.74 o                         
   0   4  19         29.03         25.96         3.21 o                         
   1   4  19          0.27         -2.55         2.53 o                         
   2   4  19          9.75         15.18         4.98 o                         
   3   4  19          1.55          4.59         5.98 o                         
   4   4  19         26.02         34.66         9.21 o                         
   5   4  19         53.08         78.24         7.16 o                         
  -8   5  19          7.89          7.34         6.05 o                         
  -7   5  19        228.37        234.42         8.80 o                         
  -6   5  19         50.44         42.49         4.58 o                         
  -5   5  19        102.45        110.82         6.12 o                         
  -4   5  19          1.19         -1.19         3.57 o                         
  -3   5  19         19.17         25.25         4.07 o                         
  -2   5  19         14.30         16.40         4.20 o                         
  -1   5  19          1.38          1.66         3.69 o                         
   0   5  19          2.29          6.92         4.63 o                         
   1   5  19          3.60          5.97         6.78 o                         
   2   5  19          1.72          1.11         9.07 o                         
   3   5  19          1.78          2.25         6.02 o                         
 -12   0  20         17.09         16.03        13.66 o                         
 -11   0  20          1.08         -9.21        10.02 o                         
 -10   0  20        198.11        184.83         8.25 o                         
  -9   0  20         31.34         37.24         4.23 o                         
  -8   0  20          4.04          6.15         3.31 o                         
  -7   0  20         24.95         30.16         2.88 o                         
  -6   0  20       1826.31       1805.53        17.40 o                         
  -5   0  20         22.37         21.93         4.63 o                         
  -4   0  20          4.70          3.26         3.67 o                         
  -3   0  20       1191.47       1130.70        13.04 o                         
  -2   0  20       2177.07       2131.69        24.74 o                         
  -1   0  20       2182.90       2234.98        28.46 o                         
   0   0  20        865.70        858.17        11.41 o                         
   1   0  20       2004.02       2013.04        23.22 o                         
   2   0  20       2768.01       2923.29        44.28 o                         
   3   0  20       1116.46       1095.46        20.79 o                         
   4   0  20        205.13        190.93         4.49 o                         
   5   0  20         82.71         90.94         9.19 o                         
   6   0  20          3.76          5.87         3.80 o                         
   7   0  20          2.38          7.07         3.88 o                         
   8   0  20          1.89         -9.69         9.91 o                         
 -12   1  20         34.14         33.90         5.84 o                         
 -11   1  20         78.91         82.94         6.77 o                         
 -10   1  20          0.08          1.88         3.30 o                         
  -9   1  20        404.59        418.12         6.24 o                         
  -8   1  20         25.24         33.88         2.73 o                         
  -7   1  20         10.23         10.94         2.15 o                         
  -6   1  20        428.98        400.84         4.91 o                         
  -5   1  20        163.85        181.69         3.02 o                         
  -4   1  20        149.60        144.87         3.68 o                         
  -3   1  20         15.87         21.42         2.44 o                         
  -2   1  20        171.90        175.64         3.99 o                         
  -1   1  20       1541.52       1516.45        13.08 o                         
   0   1  20        335.22        340.11         4.30 o                         
   1   1  20        877.53        927.30        10.22 o                         
   2   1  20          3.72          8.89         2.23 o                         
   3   1  20         18.90         21.03         2.40 o                         
   4   1  20        305.93        290.34         5.45 o                         
   5   1  20        301.94        292.42         5.16 o                         
   6   1  20         65.71         72.08         5.14 o                         
   7   1  20         81.16         95.84         6.52 o                         
   8   1  20         12.54         18.17         6.20 o                         
 -12   2  20          3.15         -1.92         6.33 o                         
 -11   2  20          3.44         -0.16         5.10 o                         
 -10   2  20        111.32        125.40        12.43 o                         
  -9   2  20         91.64         87.48         4.31 o                         
  -8   2  20        133.29        141.64         4.56 o                         
  -7   2  20          1.21         -0.72         2.02 o                         
  -6   2  20         46.37         49.90         2.74 o                         
  -5   2  20        398.00        381.18         5.24 o                         
  -4   2  20        527.06        508.06         6.75 o                         
  -3   2  20        106.94        111.53         4.41 o                         
  -2   2  20         78.79         70.19         3.27 o                         
  -1   2  20          6.21          0.00         2.57 o                         
   0   2  20         89.94         89.01         2.87 o                         
   1   2  20        276.37        258.96         4.60 o                         
   2   2  20         59.31         52.55         3.15 o                         
   3   2  20        152.42        146.34         3.51 o                         
   4   2  20        103.31         96.23         3.98 o                         
   5   2  20         28.46         25.53         3.34 o                         
   6   2  20         48.63         70.19         4.71 o                         
   7   2  20         63.19         75.53        13.11 o                         
 -11   3  20         37.20         34.86         5.37 o                         
 -10   3  20         17.05         18.80         6.84 o                         
  -9   3  20          3.70          5.05         3.45 o                         
  -8   3  20        155.45        139.24         4.67 o                         
  -7   3  20          0.56          2.48         2.59 o                         
  -6   3  20         42.71         41.63         2.90 o                         
  -5   3  20         93.48         78.04         3.81 o                         
  -4   3  20        195.69        174.05         4.41 o                         
  -3   3  20        139.12        113.28         4.36 o                         
  -2   3  20          0.01          7.83         2.50 o                         
  -1   3  20         80.49         70.17         3.32 o                         
   0   3  20        454.59        426.18         6.05 o                         
   1   3  20        241.12        192.37         4.87 o                         
   2   3  20         35.17         28.57         2.98 o                         
   3   3  20          0.19         -4.19         2.79 o                         
   4   3  20         54.70         47.16         5.44 o                         
   5   3  20         27.59         24.08         8.61 o                         
   6   3  20          0.20         -2.99         4.39 o                         
  -9   4  20         11.38          5.38         4.41 o                         
  -8   4  20          0.05         -0.65         4.19 o                         
  -7   4  20        159.99        159.45         5.97 o                         
  -6   4  20         22.54         19.04         2.92 o                         
  -5   4  20        117.72        116.03         8.74 o                         
  -4   4  20          9.13         11.64         3.18 o                         
  -3   4  20         33.44         23.64         2.83 o                         
  -2   4  20        543.71        493.20         7.18 o                         
  -1   4  20         10.16         16.82         3.31 o                         
   0   4  20         16.54         17.19         4.30 o                         
   1   4  20          0.36         -0.52         4.04 o                         
   2   4  20         14.33         10.55         3.65 o                         
   3   4  20         22.88         14.75         4.17 o                         
   4   4  20          0.12         -2.16         6.23 o                         
   5   4  20         11.74         16.24         5.27 o                         
  -7   5  20         24.21         27.83         5.71 o                         
  -6   5  20         35.65         33.68         6.18 o                         
  -5   5  20         28.31         20.29         5.15 o                         
  -4   5  20         25.43         23.30         4.79 o                         
  -3   5  20         37.12         35.90         4.62 o                         
  -2   5  20          2.97          8.65         5.26 o                         
  -1   5  20          7.14         18.68         5.11 o                         
   0   5  20         45.17         48.66         6.39 o                         
   1   5  20          7.99          6.86         5.91 o                         
   2   5  20          5.65         12.80         6.16 o                         
 -12   1  21          4.63         14.07         5.95 o                         
 -11   1  21         11.20         15.66         4.96 o                         
 -10   1  21         87.27         92.49         5.02 o                         
  -9   1  21        310.46        302.56         5.54 o                         
  -8   1  21         44.39         44.76         2.84 o                         
  -7   1  21          4.21          4.47         2.21 o                         
  -6   1  21        136.64        131.17         4.13 o                         
  -5   1  21        585.64        579.98         6.69 o                         
  -4   1  21        585.22        566.11         6.49 o                         
  -3   1  21        146.64        137.79         3.84 o                         
  -2   1  21        130.33        134.62         3.59 o                         
  -1   1  21        274.29        324.19         4.54 o                         
   0   1  21         94.04         93.77         3.14 o                         
   1   1  21         80.86         70.47         3.41 o                         
   2   1  21         48.19         33.22         3.74 o                         
   3   1  21        185.53        191.84         6.29 o                         
   4   1  21        105.20        105.49         4.57 o                         
   5   1  21          2.05         -0.27         2.30 o                         
   6   1  21          4.99          8.37         3.72 o                         
   7   1  21          0.41          6.33         9.80 o                         
 -11   2  21        245.42        250.02        14.92 o                         
 -10   2  21          8.20         15.23         4.06 o                         
  -9   2  21          0.68          7.96         3.06 o                         
  -8   2  21        140.92        179.75         7.50 o                         
  -7   2  21         69.10         77.40         3.69 o                         
  -6   2  21          2.77          3.74         2.38 o                         
  -5   2  21          3.29          3.77         2.32 o                         
  -4   2  21          0.31          3.68         2.64 o                         
  -3   2  21          0.54          6.78         2.67 o                         
  -2   2  21         28.63         30.99         2.43 o                         
  -1   2  21          0.04          0.15         2.07 o                         
   0   2  21         29.12         24.22         2.86 o                         
   1   2  21        304.11        285.74         4.39 o                         
   2   2  21         40.34         42.43         2.11 o                         
   3   2  21         21.38         20.67         3.02 o                         
   4   2  21          2.80          0.47         3.17 o                         
   5   2  21         25.19         25.00         5.45 o                         
   6   2  21         87.36        108.04        11.69 o                         
 -10   3  21         36.39         46.98         6.70 o                         
  -9   3  21          0.17         -2.34         6.29 o                         
  -8   3  21        103.00         97.84         4.86 o                         
  -7   3  21         41.23         48.23         3.59 o                         
  -6   3  21          0.11         -4.76         3.17 o                         
  -5   3  21          7.55          8.45         2.74 o                         
  -4   3  21          3.58         -2.96         2.37 o                         
  -3   3  21         14.66         14.34         2.93 o                         
  -2   3  21        317.90        311.80         5.72 o                         
  -1   3  21         12.34         19.15         2.22 o                         
   0   3  21         39.11         39.38         2.80 o                         
   1   3  21        101.50         94.34         4.44 o                         
   2   3  21         42.76         39.97         3.20 o                         
   3   3  21          1.58         -1.60         4.94 o                         
   4   3  21         23.02         22.90         6.04 o                         
   5   3  21          2.17          5.44         5.48 o                         
  -9   4  21         18.02          9.51         5.79 o                         
  -8   4  21         22.43         13.48         7.70 o                         
  -7   4  21         18.15         28.22         5.05 o                         
  -6   4  21        137.31        149.80         7.22 o                         
  -5   4  21         18.83          4.43         4.39 o                         
  -4   4  21          0.25          1.75         4.24 o                         
  -3   4  21         10.76          9.96         3.11 o                         
  -2   4  21        201.54        209.96         7.34 o                         
  -1   4  21          2.75          0.74         4.30 o                         
   0   4  21         80.52         87.96         4.96 o                         
   1   4  21         33.06         30.76         4.00 o                         
   2   4  21         13.54         10.67         7.28 o                         
   3   4  21          2.10          4.66         4.67 o                         
   4   4  21          1.49         -5.51        10.25 o                         
  -6   5  21          0.19         -3.01         5.41 o                         
  -5   5  21         36.76         31.93         8.86 o                         
  -4   5  21          1.88         -4.03         8.06 o                         
  -3   5  21          2.42          5.20         5.55 o                         
  -2   5  21         14.13         12.40         6.68 o                         
  -1   5  21          1.80         -8.74         5.83 o                         
   0   5  21          2.89          0.38         5.90 o                         
   1   5  21          2.92         12.56         6.07 o                         
 -12   0  22          4.47          1.88         8.07 o                         
 -11   0  22         48.09         45.96         7.73 o                         
 -10   0  22         14.24          7.33         4.42 o                         
  -9   0  22        242.09        268.36         7.28 o                         
  -8   0  22         81.42         89.65         4.76 o                         
  -7   0  22         41.97         43.03         3.04 o                         
  -6   0  22        219.69        208.34         7.45 o                         
  -5   0  22         36.25         31.24         4.17 o                         
  -4   0  22          1.16         -5.35         4.16 o                         
  -3   0  22        798.96        794.01        15.16 o                         
  -2   0  22        687.54        740.87        11.07 o                         
  -1   0  22         23.83         16.63         2.68 o                         
   0   0  22         20.12         16.79         2.42 o                         
   1   0  22         37.69         33.19         2.87 o                         
   2   0  22         32.74         17.06         6.48 o                         
   3   0  22         98.74         93.62        14.93 o                         
   4   0  22         54.37         52.44         6.63 o                         
   5   0  22        115.29        131.19        11.08 o                         
   6   0  22          2.10         10.85         8.22 o                         
 -11   1  22          3.84         -4.54         5.47 o                         
 -10   1  22        195.12        215.73        10.25 o                         
  -9   1  22        145.93        142.22         5.07 o                         
  -8   1  22         27.93         30.87         2.59 o                         
  -7   1  22        181.61        184.41         4.01 o                         
  -6   1  22        881.11        816.49         7.81 o                         
  -5   1  22        502.65        505.42         6.63 o                         
  -4   1  22        189.59        197.85         4.58 o                         
  -3   1  22         95.44        106.08         3.57 o                         
  -2   1  22        513.70        526.59         6.36 o                         
  -1   1  22        469.67        464.54         5.65 o                         
   0   1  22        288.35        288.36         4.65 o                         
   1   1  22         34.84         50.71         3.06 o                         
   2   1  22         57.32         50.64         3.35 o                         
   3   1  22         63.58         77.96         4.62 o                         
   4   1  22          0.65          3.88         4.45 o                         
   5   1  22          0.05          0.60         3.35 o                         
   6   1  22         56.18         57.38         9.65 o                         
 -11   2  22         16.13          8.21         5.41 o                         
 -10   2  22          0.09         -0.70         5.17 o                         
  -9   2  22        555.37        542.30         8.52 o                         
  -8   2  22        575.74        538.12        10.75 o                         
  -7   2  22        293.88        295.53         6.00 o                         
  -6   2  22         33.78         26.85         3.16 o                         
  -5   2  22        204.85        218.34         5.85 o                         
  -4   2  22        676.63        588.16         7.74 o                         
  -3   2  22        555.32        517.87         6.82 o                         
  -2   2  22         54.48         56.59         3.10 o                         
  -1   2  22         22.77         21.13         2.57 o                         
   0   2  22         50.43         52.63         2.64 o                         
   1   2  22         67.53         57.38         3.10 o                         
   2   2  22          0.89          1.94         1.90 o                         
   3   2  22         67.02         49.03         3.60 o                         
   4   2  22          4.81          2.46         3.99 o                         
   5   2  22          0.90          1.69         4.40 o                         
   6   2  22          5.36          4.25         5.44 o                         
 -10   3  22         48.07         46.99         6.06 o                         
  -9   3  22         18.11         12.40         4.25 o                         
  -8   3  22         41.07         34.03         8.04 o                         
  -7   3  22          1.43         -2.54         4.08 o                         
  -6   3  22         93.14         81.99         4.85 o                         
  -5   3  22          2.69         -1.40         4.16 o                         
  -4   3  22         70.09         53.94         4.39 o                         
  -3   3  22          0.01         -0.84         2.90 o                         
  -2   3  22          2.52         10.48         2.95 o                         
  -1   3  22          8.33          5.63         2.58 o                         
   0   3  22          5.08         -1.50         3.22 o                         
   1   3  22         18.32         12.01         3.45 o                         
   2   3  22         67.10         67.17         4.17 o                         
   3   3  22        105.57        101.62         9.78 o                         
   4   3  22         22.45         23.63         8.66 o                         
  -8   4  22          0.14          3.15         5.44 o                         
  -7   4  22        190.52        191.23         8.13 o                         
  -6   4  22          6.07          3.32         4.53 o                         
  -5   4  22         32.44         37.00         5.57 o                         
  -4   4  22          6.40         -0.82         5.15 o                         
  -3   4  22          7.64          2.02         4.64 o                         
  -2   4  22        228.85        224.75         7.05 o                         
  -1   4  22         28.01         41.05         5.02 o                         
   0   4  22          6.87         12.12         5.62 o                         
   1   4  22         37.51         30.18         5.11 o                         
   2   4  22          0.39         -8.70         5.80 o                         
   3   4  22          0.00         -4.28         4.66 o                         
  -4   5  22         42.49         34.45         6.31 o                         
  -3   5  22          1.82         -8.02         6.16 o                         
  -2   5  22         16.16         23.36         5.89 o                         
 -11   1  23         14.20         12.59         7.32 o                         
 -10   1  23          0.46         -5.23         4.56 o                         
  -9   1  23         33.80         40.20         3.99 o                         
  -8   1  23        389.38        385.31         6.87 o                         
  -7   1  23         48.37         46.39         5.58 o                         
  -6   1  23          0.14          5.28         3.19 o                         
  -5   1  23        140.46        138.44         4.55 o                         
  -4   1  23         14.50         13.58         2.85 o                         
  -3   1  23         22.77         23.81         2.65 o                         
  -2   1  23         15.12         22.84         2.40 o                         
  -1   1  23        165.02        171.70         4.01 o                         
   0   1  23        223.17        211.27         3.78 o                         
   1   1  23         16.04         17.06         3.62 o                         
   2   1  23        160.48        161.43         5.62 o                         
   3   1  23          1.80          4.74         2.95 o                         
   4   1  23          7.14          7.62         4.23 o                         
   5   1  23         12.88         13.09         8.21 o                         
 -10   2  23          0.28          4.39         5.49 o                         
  -9   2  23         39.77         45.72         5.46 o                         
  -8   2  23        196.80        187.93         8.33 o                         
  -7   2  23         18.51         25.03         6.74 o                         
  -6   2  23         78.36         87.88         5.67 o                         
  -5   2  23         68.11         82.86         5.50 o                         
  -4   2  23         42.87         41.74         3.50 o                         
  -3   2  23         21.15         26.28         3.07 o                         
  -2   2  23          1.03          5.55         2.67 o                         
  -1   2  23         42.14         39.13         2.57 o                         
   0   2  23          4.69          5.99         2.52 o                         
   1   2  23          8.31          8.30         2.60 o                         
   2   2  23          0.41          4.28         2.63 o                         
   3   2  23          3.45          5.26         3.93 o                         
   4   2  23          2.33          2.94         4.30 o                         
   5   2  23          0.11         12.86        10.40 o                         
  -9   3  23          0.46          0.06         4.97 o                         
  -8   3  23         67.29         60.48         5.14 o                         
  -7   3  23          1.56          0.64         4.78 o                         
  -6   3  23          4.69         -3.00         5.91 o                         
  -5   3  23         67.79         77.20         6.00 o                         
  -4   3  23         15.48         16.25         4.07 o                         
  -3   3  23         18.69         18.41         3.71 o                         
  -2   3  23         86.58         85.80         4.73 o                         
  -1   3  23         10.51         10.68         5.34 o                         
   0   3  23          0.49         -4.97         3.93 o                         
   1   3  23          2.15          1.69         3.48 o                         
   2   3  23         96.00         88.74         4.65 o                         
   3   3  23         41.59         41.12         5.07 o                         
   4   3  23          0.74         -4.23         4.87 o                         
  -7   4  23          1.00         -1.83         6.68 o                         
  -6   4  23         56.96         58.35         6.94 o                         
  -5   4  23          0.52          4.72         8.77 o                         
  -4   4  23          0.00         -3.87         5.57 o                         
  -3   4  23         11.18         10.59         6.91 o                         
  -2   4  23          6.72          1.66         4.86 o                         
  -1   4  23         56.29         47.45         5.05 o                         
   0   4  23          3.37          9.56         7.04 o                         
   1   4  23          3.44          8.56         7.21 o                         
 -10   0  24         16.07         17.63        11.64 o                         
  -9   0  24        635.19        665.10        18.24 o                         
  -8   0  24         32.78         36.81         7.92 o                         
  -7   0  24        176.39        192.11         9.18 o                         
  -6   0  24         18.32         17.72         4.71 o                         
  -5   0  24          2.62         -1.00         4.19 o                         
  -4   0  24        165.44        184.26         6.80 o                         
  -3   0  24         74.44         80.02         7.02 o                         
  -2   0  24         19.92         18.35         4.88 o                         
  -1   0  24          5.97         -4.85         3.23 o                         
   0   0  24          3.80         14.10         3.13 o                         
   1   0  24         62.79         45.13         3.56 o                         
   2   0  24          2.55         -6.24         6.93 o                         
   3   0  24         31.30         36.97         8.16 o                         
   4   0  24         13.65          5.64        13.11 o                         
   5   0  24          0.24         12.30         7.85 o                         
 -10   1  24         88.75         86.17         8.20 o                         
  -9   1  24          3.33          3.13         7.16 o                         
  -8   1  24         78.31        108.40         8.31 o                         
  -7   1  24         31.22         34.14         6.44 o                         
  -6   1  24        187.70        168.42         6.04 o                         
  -5   1  24        108.20        100.09         4.34 o                         
  -4   1  24          7.62          6.79         2.88 o                         
  -3   1  24        107.07        102.79         3.96 o                         
  -2   1  24         58.71         51.24         3.63 o                         
  -1   1  24        223.60        252.45         5.97 o                         
   0   1  24          1.24         12.59         2.09 o                         
   1   1  24        204.98        179.73         6.50 o                         
   2   1  24         13.34         16.46         3.78 o                         
   3   1  24          1.60         11.08         5.27 o                         
   4   1  24         10.14         13.92         6.83 o                         
  -9   2  24         94.63        107.11         8.43 o                         
  -8   2  24        158.65        126.08        12.53 o                         
  -7   2  24         58.95         64.65         6.25 o                         
  -6   2  24          0.41          4.83         4.67 o                         
  -5   2  24         35.46         34.62         4.38 o                         
  -4   2  24          9.38         13.11         3.17 o                         
  -3   2  24          1.55          4.73         4.55 o                         
  -2   2  24         15.99         27.43         4.50 o                         
  -1   2  24          0.13         -4.23         3.89 o                         
   0   2  24         98.13         93.64         4.95 o                         
   1   2  24          0.06          5.72         2.77 o                         
   2   2  24         53.43         62.63        10.23 o                         
   3   2  24         19.96         12.95         3.85 o                         
   4   2  24          5.55          2.11         8.34 o                         
  -8   3  24          6.44          4.27         8.23 o                         
  -7   3  24          1.71         -8.63         6.07 o                         
  -6   3  24         30.22         20.23         7.47 o                         
  -5   3  24          0.03         -6.94         5.87 o                         
  -4   3  24         32.94         36.88         4.76 o                         
  -3   3  24          6.82          6.99         4.39 o                         
  -2   3  24         14.90         17.13         5.73 o                         
  -1   3  24         19.63         19.23         3.97 o                         
   0   3  24          2.34          7.14         4.08 o                         
   1   3  24          0.32          0.62         4.17 o                         
   2   3  24         12.58         21.34         6.51 o                         
  -5   4  24          2.39         -7.35         8.03 o                         
  -4   4  24          0.16         -2.84         5.94 o                         
  -3   4  24         48.91         65.53         8.53 o                         
  -2   4  24          8.93         -4.59         5.14 o                         
  -1   4  24          1.37         -5.86         4.64 o                         
   0   4  24         41.93         29.87         5.21 o                         
  -9   1  25         37.03         41.80         7.61 o                         
  -8   1  25          8.50          5.21         6.59 o                         
  -7   1  25          8.67          1.14         5.54 o                         
  -6   1  25         20.51         17.12         3.84 o                         
  -5   1  25         12.70         11.20         3.26 o                         
  -4   1  25        110.73         89.25         5.16 o                         
  -3   1  25          5.07          9.04         3.71 o                         
  -2   1  25         45.60         58.67         3.60 o                         
  -1   1  25          6.80          9.53         3.11 o                         
   0   1  25         58.66         57.80         3.89 o                         
   1   1  25         45.75         49.17         4.36 o                         
   2   1  25          5.66         12.65         5.31 o                         
   3   1  25          0.05          3.90        10.25 o                         
  -9   2  25         18.99         13.51        10.66 o                         
  -8   2  25          0.27         -7.94         8.24 o                         
  -7   2  25          3.01          3.37         5.76 o                         
  -6   2  25         26.09         22.34         5.78 o                         
  -5   2  25          0.58         -0.05         4.38 o                         
  -4   2  25        232.73        225.14         6.39 o                         
  -3   2  25          8.75          7.13         4.41 o                         
  -2   2  25         50.02         56.17         7.48 o                         
  -1   2  25          2.70          1.79         2.95 o                         
   0   2  25         78.09         89.66         4.55 o                         
   1   2  25          4.51          0.37         3.98 o                         
   2   2  25         73.00         60.97         5.41 o                         
   3   2  25         32.21         29.56         7.41 o                         
  -7   3  25          9.56         -4.43         6.87 o                         
  -6   3  25         34.97         33.91         6.78 o                         
  -5   3  25          0.69          7.07         5.87 o                         
  -4   3  25         12.26         12.52         5.36 o                         
  -3   3  25          7.07         -7.85         7.10 o                         
  -2   3  25         30.25         36.46         7.76 o                         
  -1   3  25         15.41         13.82         4.31 o                         
   0   3  25          1.62          7.12         5.00 o                         
   1   3  25          0.26         -8.58         7.03 o                         
  -9   0  26         93.98        126.42        11.49 o                         
  -8   0  26         11.47         13.43         7.74 o                         
  -7   0  26         63.63         55.27         9.18 o                         
  -6   0  26          0.09         -4.87        11.40 o                         
  -5   0  26        238.58        252.66        10.79 o                         
  -4   0  26         98.62        113.70         8.59 o                         
  -3   0  26         18.85          9.44         6.55 o                         
  -2   0  26         24.43         18.34         8.88 o                         
  -1   0  26         32.07         44.72         7.82 o                         
   0   0  26         24.54         17.30         7.80 o                         
   1   0  26         89.62        106.66        10.62 o                         
   2   0  26         29.20         37.23         9.12 o                         
   3   0  26         40.82         41.36         8.65 o                         
  -8   1  26         29.07         30.54         9.10 o                         
  -7   1  26         19.95         11.88         6.60 o                         
  -6   1  26         41.47         41.26         7.58 o                         
  -5   1  26         12.92          7.03         4.63 o                         
  -4   1  26         26.49         27.85         3.68 o                         
  -3   1  26          0.95          0.78         3.94 o                         
  -2   1  26         20.16         24.32         5.16 o                         
  -1   1  26         26.52         28.16         3.75 o                         
   0   1  26         67.75         75.08         4.42 o                         
   1   1  26          0.64          6.55         5.57 o                         
   2   1  26         15.33         16.25         8.46 o                         
  -7   2  26          2.82        -12.24         8.44 o                         
  -6   2  26         19.52         16.68         5.89 o                         
  -5   2  26         54.58         54.67         6.83 o                         
  -4   2  26         55.66         61.92         7.62 o                         
  -3   2  26          4.32          7.60         7.20 o                         
  -2   2  26          1.15          1.44         4.78 o                         
  -1   2  26          5.61          4.51         3.74 o                         
   0   2  26          5.66         24.90         9.31 o                         
   1   2  26          0.01         -5.67         5.79 o                         
  -5   3  26          0.22          6.94         6.03 o                         
  -4   3  26          5.71          6.37         7.05 o                         
  -3   3  26         11.07         13.60         5.07 o                         
  -2   3  26          0.07          6.36         4.36 o                         
  -1   3  26         27.55         31.39         6.54 o                         
  -7   1  27          0.02         -4.15         7.49 o                         
  -6   1  27          0.04          6.86         6.39 o                         
  -5   1  27          0.47          6.98         9.11 o                         
  -4   1  27          3.69          8.06         5.86 o                         
  -3   1  27          0.95          1.30         3.98 o                         
  -2   1  27         12.69         12.30         3.34 o                         
  -1   1  27          0.18          5.09         4.24 o                         
   0   1  27          6.20          6.32         7.91 o                         
   1   1  27          7.04         23.97         7.25 o                         
  -6   2  27         11.50          3.20         7.69 o                         
  -5   2  27         21.05         13.86         6.97 o                         
  -4   2  27          1.22         12.11         5.04 o                         
  -3   2  27          9.76         21.54         8.86 o                         
  -2   2  27         15.29         27.40         5.25 o                         
  -1   2  27         13.26         21.49         5.64 o                         
  -6   0  28          6.58         14.01        10.12 o                         
  -5   0  28          1.74         18.37         7.85 o                         
  -4   0  28          2.76          0.13         6.15 o                         
  -3   0  28         26.27         25.33         6.43 o                         
  -2   0  28         10.67         23.14         9.02 o                         
  -1   0  28         34.80         49.50        12.45 o                         
  -5   1  28          1.36         -9.09         8.61 o                         
  -4   1  28          2.15          2.99         4.53 o                         
  -3   1  28          1.94          4.66         3.94 o                         
  -2   1  28         22.13         20.10         6.34 o                         
  -1   1  28          0.22         18.62         9.08 o                         
                                                                                
