# Supplementary material for: Crystal structures of two 4H-chromene derivatives: 2-amino-3-cyano-4-(3,4-di­chloro­phen­yl)-7-hy­droxy-4H-benzo[1,2-b]pyran 1,4-dioxane monosolvate and 2-amino-3-cyano-4-(2,6-di­chloro­phen­yl)-7-hy­droxy-4H-benzo[1,2-b]pyran
Source: Acta Crystallogr E Crystallogr Commun. 2019 Sep 27;75(Pt 10):1568–72. doi: 10.1107/S2056989019013197 (PMC6775756; doi:10.1107/S2056989019013197)
Supplement: Supplementary file 3 [file e-75-01568-IIsup3.hkl]

data_II                                                                         
_shelx_title ' MRB22_a.res in P-1'                                              
_shelx_refln_list_code          4                                               
_shelx_F_calc_maximum       70.75                                               
_exptl_crystal_F_000       338.00                                               
_reflns_d_resolution_high  0.8409                                               
                                                                                
loop_                                                                           
 _space_group_symop_operation_xyz                                               
 'x, y, z'                                                                      
 '-x, -y, -z'                                                                   
                                                                                
_cell_length_a     6.2713                                                       
_cell_length_b     8.6968                                                       
_cell_length_c    13.7944                                                       
_cell_angle_alpha 107.061                                                       
_cell_angle_beta   94.269                                                       
_cell_angle_gamma  95.004                                                       
                                                                                
_shelx_F_squared_multiplier     1.000                                           
                                                                                
loop_                                                                           
 _refln_index_h                                                                 
 _refln_index_k                                                                 
 _refln_index_l                                                                 
 _refln_F_squared_calc                                                          
 _refln_F_squared_meas                                                          
 _refln_F_squared_sigma                                                         
 _refln_observed_status                                                         
   2   0   0         72.09         81.52         0.95 o                         
   3   0   0        157.69        156.85         1.53 o                         
   4   0   0        689.83        719.58         5.82 o                         
   5   0   0         76.40         72.50         0.92 o                         
   6   0   0         47.81         50.95         1.20 o                         
   7   0   0        108.12        113.58         1.76 o                         
  -7   1   0          0.04         -0.47         0.51 o                         
  -6   1   0        428.06        447.64         4.14 o                         
  -5   1   0          2.52          1.53         0.27 o                         
  -4   1   0         22.92         25.08         0.61 o                         
  -3   1   0          1.96          5.73         0.45 o                         
  -2   1   0          1.21          0.52         0.12 o                         
  -1   1   0        199.25        170.94         3.60 o                         
   1   1   0         92.20        110.68         0.86 o                         
   2   1   0        500.72        507.04         3.84 o                         
   3   1   0         16.65          9.05         0.35 o                         
   4   1   0         60.95         54.83         0.71 o                         
   5   1   0        387.35        391.33         3.25 o                         
   6   1   0        136.57        134.90         1.58 o                         
   7   1   0          8.69          4.61         0.50 o                         
  -7   2   0         14.27          8.47         0.58 o                         
  -6   2   0         43.11         45.40         1.23 o                         
  -5   2   0        170.14        177.50         1.62 o                         
  -4   2   0         59.34         53.48         0.69 o                         
  -3   2   0       1253.32       1308.04        11.20 o                         
  -2   2   0        272.25        328.08         2.23 o                         
   1   2   0          7.21          5.34         0.22 o                         
   2   2   0          4.61          8.69         0.41 o                         
   3   2   0       2208.72       2280.16        21.70 o                         
   4   2   0         33.20         39.64         0.65 o                         
   5   2   0         10.01          5.67         0.36 o                         
   6   2   0          8.63          6.87         0.54 o                         
   7   2   0         17.08         18.17         0.96 o                         
  -7   3   0         26.35         28.11         1.09 o                         
  -6   3   0          9.00          7.34         0.55 o                         
  -5   3   0        134.96        138.47         1.31 o                         
  -4   3   0        350.90        356.99         2.77 o                         
  -3   3   0        132.45        159.00         1.44 o                         
  -2   3   0        275.88        316.44         2.28 o                         
  -1   3   0        865.83        865.79         6.15 o                         
   1   3   0       1409.98       1345.95        11.14 o                         
   2   3   0          0.50          0.00         0.16 o                         
   3   3   0        358.94        359.09         2.88 o                         
   4   3   0        146.91        132.75         1.28 o                         
   5   3   0         49.12         47.90         0.81 o                         
   6   3   0          0.91         -0.61         0.41 o                         
  -7   4   0         44.86         52.93         1.42 o                         
  -6   4   0        125.50        115.92         1.68 o                         
  -5   4   0         18.25         16.37         1.08 o                         
  -4   4   0          0.56          0.23         0.18 o                         
  -3   4   0        259.35        277.47         2.63 o                         
  -2   4   0         32.79         33.71         0.54 o                         
  -1   4   0        533.57        552.99         3.85 o                         
   0   4   0        104.16        104.87         0.91 o                         
   1   4   0        620.60        639.36         5.84 o                         
   2   4   0         73.76         58.35         0.70 o                         
   3   4   0        133.31        135.12         1.27 o                         
   4   4   0         90.88         88.43         1.03 o                         
   5   4   0        191.83        193.49         1.99 o                         
   6   4   0        150.83        161.90         2.50 o                         
  -6   5   0          0.80          0.39         0.43 o                         
  -5   5   0          3.14          1.22         0.34 o                         
  -4   5   0         69.17         64.88         0.91 o                         
  -3   5   0         22.86         27.12         0.53 o                         
  -2   5   0        638.53        660.92         5.11 o                         
  -1   5   0        509.77        504.24         3.59 o                         
   0   5   0         50.18         44.63         0.63 o                         
   1   5   0        352.30        356.45         2.72 o                         
   2   5   0         89.61         93.14         1.12 o                         
   3   5   0         65.62         54.62         0.79 o                         
   4   5   0          0.67         -0.05         0.36 o                         
   5   5   0          0.00         -0.60         0.40 o                         
  -6   6   0          0.75          0.10         0.57 o                         
  -5   6   0          2.39          0.96         0.46 o                         
  -4   6   0          5.70          7.25         0.70 o                         
  -3   6   0          1.24         -0.15         0.22 o                         
  -2   6   0         57.37         53.18         0.63 o                         
  -1   6   0          0.06         -0.13         0.21 o                         
   0   6   0        791.06        818.36         6.26 o                         
   1   6   0         12.58          8.07         0.45 o                         
   2   6   0         75.80         78.16         1.10 o                         
   3   6   0          9.05          6.33         0.36 o                         
   4   6   0        114.77        120.53         1.68 o                         
   5   6   0        104.59        103.78         2.23 o                         
  -5   7   0          0.05          0.21         0.50 o                         
  -4   7   0          1.64          0.82         0.39 o                         
  -3   7   0         65.17         58.88         0.82 o                         
  -2   7   0        348.26        367.28         2.82 o                         
  -1   7   0          0.65          0.06         0.31 o                         
   0   7   0          2.83          2.33         0.40 o                         
   1   7   0         20.83         19.24         0.58 o                         
   2   7   0         25.21         25.83         0.73 o                         
   3   7   0         85.50         84.70         1.42 o                         
   4   7   0          1.11         -0.03         0.50 o                         
  -5   8   0         16.24         17.00         1.15 o                         
  -4   8   0          5.94          7.28         0.52 o                         
  -3   8   0         11.09          9.76         0.53 o                         
  -2   8   0         40.61         37.17         0.90 o                         
  -1   8   0        242.87        251.65         2.42 o                         
   0   8   0         93.55        100.60         1.34 o                         
   1   8   0          1.18         -0.31         0.39 o                         
   2   8   0         52.34         43.34         1.07 o                         
   3   8   0          2.58          2.49         0.45 o                         
  -3   9   0          0.14          0.04         0.44 o                         
  -2   9   0          9.47          7.83         0.51 o                         
  -1   9   0         12.17          9.53         0.93 o                         
   0   9   0        314.03        330.23         3.94 o                         
   1   9   0          7.19          8.64         0.72 o                         
   2   9   0          7.47          6.90         0.64 o                         
   1 -10   1         30.22         30.91         1.48 o                         
  -2  -9   1         49.30         50.48         1.15 o                         
  -1  -9   1          1.12          1.59         0.57 o                         
   0  -9   1          7.41          9.26         1.31 o                         
   1  -9   1          0.65         -0.61         0.41 o                         
   2  -9   1          1.05          0.25         0.41 o                         
   3  -9   1          9.29          9.24         0.68 o                         
   4  -9   1          0.07          0.37         0.54 o                         
  -3  -8   1         46.47         46.35         1.17 o                         
  -2  -8   1         60.03         57.86         1.11 o                         
  -1  -8   1          5.46          4.28         0.39 o                         
   0  -8   1         65.03         69.79         1.01 o                         
   1  -8   1        157.57        166.58         1.69 o                         
   2  -8   1         22.32         19.55         0.79 o                         
   3  -8   1          0.06         -0.24         0.33 o                         
   4  -8   1         20.24         23.31         0.93 o                         
   5  -8   1          3.18          3.44         0.50 o                         
  -4  -7   1         16.88         16.73         1.12 o                         
  -3  -7   1         10.02          6.97         0.42 o                         
  -2  -7   1         31.12         27.09         0.71 o                         
  -1  -7   1         68.51         66.74         0.93 o                         
   0  -7   1          0.01         -0.42         0.28 o                         
   1  -7   1         46.74         47.01         0.77 o                         
   2  -7   1       1000.45       1020.73         7.11 o                         
   3  -7   1        336.07        340.48         2.65 o                         
   4  -7   1         21.27         16.09         0.78 o                         
   5  -7   1          9.78          9.77         0.67 o                         
  -5  -6   1         92.73        100.72         2.31 o                         
  -4  -6   1        296.46        314.50         4.02 o                         
  -3  -6   1         88.08         85.83         1.13 o                         
  -2  -6   1         19.77         18.41         0.57 o                         
  -1  -6   1         59.10         58.91         0.76 o                         
   0  -6   1        140.40        153.96         1.46 o                         
   1  -6   1          4.36          3.99         0.25 o                         
   2  -6   1          3.32          2.13         0.25 o                         
   3  -6   1          5.20          3.98         0.29 o                         
   4  -6   1         66.57         59.82         0.93 o                         
   5  -6   1          5.70          2.18         0.44 o                         
   6  -6   1          1.53          0.57         0.51 o                         
  -6  -5   1         80.88         84.35         1.92 o                         
  -5  -5   1          1.21          0.20         0.43 o                         
  -4  -5   1         55.39         53.74         1.01 o                         
  -3  -5   1        170.83        170.92         1.63 o                         
  -2  -5   1       1037.68       1022.30         7.71 o                         
  -1  -5   1        146.25        152.76         1.38 o                         
   0  -5   1        611.80        609.77         4.67 o                         
   1  -5   1        271.07        252.35         2.00 o                         
   2  -5   1          8.12          6.64         0.36 o                         
   3  -5   1         20.24         19.46         0.51 o                         
   4  -5   1         25.32         28.22         0.69 o                         
   5  -5   1        389.77        368.88         3.17 o                         
   6  -5   1         28.29         31.13         1.05 o                         
  -6  -4   1         33.17         36.85         1.12 o                         
  -5  -4   1          2.49          1.51         0.34 o                         
  -4  -4   1         49.61         43.52         0.74 o                         
  -3  -4   1         52.94         49.23         0.78 o                         
  -2  -4   1        342.76        371.22         2.97 o                         
  -1  -4   1        283.44        338.32         2.66 o                         
   0  -4   1         36.68         37.75         0.48 o                         
   1  -4   1         13.21          9.86         0.32 o                         
   2  -4   1       1953.96       1902.82        12.85 o                         
   3  -4   1         18.12         18.78         0.46 o                         
   4  -4   1         14.37         17.76         0.62 o                         
   5  -4   1         33.94         26.78         0.75 o                         
   6  -4   1          3.51          4.71         0.63 o                         
   7  -4   1         37.19         46.62         1.81 o                         
  -6  -3   1          0.06         -0.42         0.37 o                         
  -5  -3   1        215.75        208.03         1.85 o                         
  -4  -3   1       1168.75       1223.27         8.77 o                         
  -3  -3   1        148.44        137.60         1.40 o                         
  -2  -3   1         44.53         37.82         0.51 o                         
  -1  -3   1        156.17        146.40         1.23 o                         
   0  -3   1         13.24         15.40         0.42 o                         
   1  -3   1         33.92         40.85         0.47 o                         
   2  -3   1        389.17        439.75         3.24 o                         
   3  -3   1        155.66        173.02         1.39 o                         
   4  -3   1        110.45        116.04         1.19 o                         
   5  -3   1         28.23         28.05         0.68 o                         
   6  -3   1          1.58          0.05         0.39 o                         
   7  -3   1          9.21          7.83         1.04 o                         
  -7  -2   1         38.05         36.58         1.16 o                         
  -6  -2   1         34.60         31.12         0.88 o                         
  -5  -2   1        170.22        177.89         1.56 o                         
  -4  -2   1        738.38        766.17         8.47 o                         
  -3  -2   1        212.38        206.47         1.68 o                         
  -2  -2   1        645.85        633.19         4.54 o                         
  -1  -2   1        332.62        344.05         2.61 o                         
   0  -2   1        441.04        416.24         3.11 o                         
   2  -2   1        133.99        136.55         1.11 o                         
   3  -2   1        621.96        658.28         8.05 o                         
   4  -2   1        653.61        672.82         4.95 o                         
   5  -2   1        190.52        191.01         1.72 o                         
   6  -2   1         41.75         42.55         1.01 o                         
   7  -2   1         10.96          8.45         0.64 o                         
  -7  -1   1         81.95         80.58         1.50 o                         
  -6  -1   1         54.87         58.61         1.03 o                         
  -5  -1   1          8.11          4.99         0.37 o                         
  -4  -1   1         34.17         35.14         0.60 o                         
  -3  -1   1         16.33         16.11         0.37 o                         
  -2  -1   1        618.24        580.54         5.81 o                         
   1  -1   1       1006.17        960.63         9.98 o                         
   2  -1   1        456.42        421.24         3.26 o                         
   3  -1   1        871.59        846.26         6.38 o                         
   4  -1   1          0.93          0.24         0.26 o                         
   5  -1   1         29.42         26.32         0.65 o                         
   6  -1   1         41.33         39.05         0.98 o                         
   7  -1   1         78.87         90.46         1.61 o                         
  -7   0   1         93.94         93.60         1.46 o                         
  -6   0   1        342.60        359.26         2.81 o                         
  -5   0   1        383.04        389.75         3.05 o                         
  -4   0   1        520.82        514.95         4.03 o                         
  -3   0   1        383.34        378.19         2.95 o                         
  -2   0   1         30.76         32.66         0.40 o                         
   2   0   1         19.87         26.21         0.36 o                         
   3   0   1         11.10         15.86         0.41 o                         
   4   0   1         32.41         30.37         0.55 o                         
   5   0   1          0.44         -0.40         0.27 o                         
   6   0   1         58.35         57.19         1.21 o                         
   7   0   1          3.75          4.36         0.63 o                         
  -7   1   1          1.12          0.07         0.40 o                         
  -6   1   1        514.39        548.69         4.65 o                         
  -5   1   1        126.14        121.92         1.17 o                         
  -4   1   1         89.34         79.76         0.78 o                         
  -3   1   1        590.20        566.80         3.93 o                         
  -2   1   1       1197.24       1108.22         8.63 o                         
  -1   1   1        210.47        224.07         1.57 o                         
   1   1   1          2.07          1.97         0.30 o                         
   2   1   1       2366.22       2340.60        31.39 o                         
   3   1   1         21.02         19.27         0.43 o                         
   4   1   1        327.41        328.50         2.58 o                         
   5   1   1        253.29        241.65         2.08 o                         
   6   1   1         35.93         37.63         1.37 o                         
   7   1   1         14.32         15.48         1.72 o                         
  -7   2   1         35.88         28.29         1.14 o                         
  -6   2   1        311.67        335.43         3.22 o                         
  -5   2   1          0.38         -0.28         0.27 o                         
  -4   2   1         71.73         82.58         0.86 o                         
  -3   2   1        388.55        426.07         3.13 o                         
  -2   2   1         78.44         82.76         0.74 o                         
  -1   2   1         54.87         60.34         0.52 o                         
   0   2   1        157.11        159.15         1.15 o                         
   1   2   1          0.01          0.03         0.12 o                         
   3   2   1        947.01        847.21         6.41 o                         
   4   2   1        124.23        126.32         1.27 o                         
   5   2   1        111.86        115.95         1.40 o                         
   6   2   1        157.70        156.32         2.25 o                         
  -7   3   1         78.03         77.48         1.29 o                         
  -6   3   1          2.09          1.67         0.38 o                         
  -5   3   1         48.45         46.81         1.12 o                         
  -4   3   1        229.99        230.12         1.80 o                         
  -3   3   1       1521.68       1510.27        10.70 o                         
  -2   3   1        696.19        785.14         5.40 o                         
  -1   3   1        965.20       1000.60         7.08 o                         
   0   3   1        604.55        585.18         4.40 o                         
   1   3   1        220.11        223.97         1.82 o                         
   2   3   1         52.73         47.37         0.73 o                         
   3   3   1        130.89        128.61         1.24 o                         
   4   3   1          6.94          7.70         0.40 o                         
   5   3   1         22.36         26.20         0.82 o                         
   6   3   1          0.74         -0.04         0.49 o                         
  -7   4   1          0.00          1.15         0.73 o                         
  -6   4   1         36.00         35.05         1.01 o                         
  -5   4   1         43.92         41.16         0.87 o                         
  -4   4   1         22.42         20.62         0.53 o                         
  -3   4   1          4.14          4.57         0.24 o                         
  -2   4   1        307.66        313.76         2.66 o                         
  -1   4   1         11.21         20.65         0.41 o                         
   0   4   1         47.76         34.84         0.45 o                         
   1   4   1        947.46        948.00         6.79 o                         
   2   4   1        175.24        152.06         1.39 o                         
   3   4   1        100.05         94.30         1.13 o                         
   4   4   1        212.31        197.29         1.85 o                         
   5   4   1        264.59        277.15         4.66 o                         
   6   4   1         59.10         55.94         1.27 o                         
  -6   5   1         12.11         13.35         1.10 o                         
  -5   5   1          0.06         -0.34         0.23 o                         
  -4   5   1         37.08         31.36         0.69 o                         
  -3   5   1          2.19          2.80         0.25 o                         
  -2   5   1          4.24          3.35         0.33 o                         
  -1   5   1         29.60         27.92         0.48 o                         
   0   5   1         10.29         10.85         0.41 o                         
   1   5   1        202.90        204.62         1.69 o                         
   2   5   1        383.98        402.91         3.10 o                         
   3   5   1         92.95         93.39         1.03 o                         
   4   5   1         28.43         27.02         0.74 o                         
   5   5   1          4.63          4.03         0.48 o                         
  -6   6   1         38.09         33.68         1.23 o                         
  -5   6   1        136.53        137.34         1.62 o                         
  -4   6   1        356.33        335.63         2.83 o                         
  -3   6   1         80.23         84.59         1.03 o                         
  -2   6   1          0.66         -0.05         0.21 o                         
  -1   6   1          6.33          4.85         0.35 o                         
   0   6   1        174.56        172.29         1.52 o                         
   1   6   1         37.69         32.94         0.59 o                         
   2   6   1         75.14         68.87         0.94 o                         
   3   6   1        428.93        399.71         3.58 o                         
   4   6   1         23.22         18.03         1.01 o                         
   5   6   1          3.21          1.40         0.57 o                         
  -5   7   1          3.06          2.00         0.47 o                         
  -4   7   1          1.88          0.11         0.33 o                         
  -3   7   1         16.70         12.74         0.52 o                         
  -2   7   1         24.00         25.77         0.66 o                         
  -1   7   1         17.90         17.42         0.64 o                         
   0   7   1         22.08         19.62         0.83 o                         
   1   7   1         91.56         87.27         1.03 o                         
   2   7   1        216.41        224.50         2.44 o                         
   3   7   1          3.63          1.78         0.42 o                         
   4   7   1         38.00         41.32         1.25 o                         
  -4   8   1         15.01          8.73         0.66 o                         
  -3   8   1          0.23          0.34         0.31 o                         
  -2   8   1         64.19         60.76         1.24 o                         
  -1   8   1        187.06        187.94         1.96 o                         
   0   8   1        247.35        258.53         2.53 o                         
   1   8   1          9.96          6.34         0.50 o                         
   2   8   1          6.75          4.63         0.42 o                         
   3   8   1         91.36        100.61         1.58 o                         
  -3   9   1         16.26         18.20         1.05 o                         
  -2   9   1          2.52          1.24         0.46 o                         
  -1   9   1         22.58         21.85         0.99 o                         
   0   9   1        140.59        148.72         2.67 o                         
   1   9   1         78.56         82.97         1.66 o                         
   0 -10   2         40.51         40.33         1.35 o                         
   1 -10   2         13.55          7.11         0.58 o                         
   2 -10   2         11.95         11.86         1.35 o                         
  -2  -9   2          8.09          7.17         0.53 o                         
  -1  -9   2         39.32         41.93         1.22 o                         
   0  -9   2         30.39         28.79         1.02 o                         
   1  -9   2          3.72          2.59         0.42 o                         
   2  -9   2          3.04          2.27         0.43 o                         
   3  -9   2         37.52         35.90         0.85 o                         
   4  -9   2         11.56         15.14         0.91 o                         
  -4  -8   2         80.10         89.04         1.91 o                         
  -3  -8   2         56.18         62.78         1.76 o                         
  -2  -8   2         15.49         16.61         0.90 o                         
  -1  -8   2         34.12         33.38         0.83 o                         
   0  -8   2         48.15         41.44         0.92 o                         
   1  -8   2        932.82        969.76         7.47 o                         
   2  -8   2          0.03         -0.43         0.34 o                         
   3  -8   2         46.81         46.88         0.83 o                         
   4  -8   2         63.17         60.03         1.23 o                         
   5  -8   2          0.50         -0.61         0.53 o                         
  -4  -7   2          0.10          0.40         0.45 o                         
  -3  -7   2         15.74         15.08         0.85 o                         
  -2  -7   2        289.29        300.03         2.59 o                         
  -1  -7   2         84.75         72.01         0.91 o                         
   0  -7   2         62.69         61.68         1.03 o                         
   1  -7   2        388.12        401.78         3.13 o                         
   2  -7   2         48.39         55.91         0.95 o                         
   3  -7   2         61.50         56.47         0.90 o                         
   4  -7   2          0.00          0.40         0.33 o                         
   5  -7   2          0.15         -0.11         0.46 o                         
  -5  -6   2          7.90          7.63         0.66 o                         
  -4  -6   2         10.81         14.98         0.94 o                         
  -3  -6   2         58.40         58.66         0.97 o                         
  -2  -6   2         68.26         70.97         0.89 o                         
  -1  -6   2        290.05        297.62         2.48 o                         
   0  -6   2          5.35          3.93         0.25 o                         
   1  -6   2         14.08         11.26         0.42 o                         
   2  -6   2         29.66         32.34         0.64 o                         
   3  -6   2         65.91         65.50         1.09 o                         
   4  -6   2        110.97         93.25         1.08 o                         
   5  -6   2          8.29          6.01         0.50 o                         
   6  -6   2          0.03         -0.79         0.53 o                         
  -6  -5   2        119.20        129.61         2.83 o                         
  -5  -5   2          1.44         -0.06         0.44 o                         
  -4  -5   2        289.46        285.65         2.99 o                         
  -3  -5   2        381.00        383.07         3.14 o                         
  -2  -5   2        110.90        121.24         1.18 o                         
  -1  -5   2          0.18          0.17         0.17 o                         
   0  -5   2          7.29          2.63         0.20 o                         
   1  -5   2        159.84        161.66         1.38 o                         
   2  -5   2         38.22         31.98         0.59 o                         
   3  -5   2         38.71         41.68         0.65 o                         
   4  -5   2         48.08         39.79         0.85 o                         
   5  -5   2         63.75         62.99         1.00 o                         
   6  -5   2         38.11         35.77         1.08 o                         
  -6  -4   2        113.61        117.44         1.63 o                         
  -5  -4   2         59.72         54.09         0.92 o                         
  -4  -4   2        118.63        123.53         1.27 o                         
  -3  -4   2        324.15        322.96         2.81 o                         
  -2  -4   2       1591.87       1547.25        11.48 o                         
  -1  -4   2        909.67        907.44         6.79 o                         
   0  -4   2        706.75        749.14         5.37 o                         
   1  -4   2         78.18         92.98         0.85 o                         
   2  -4   2       2972.39       2919.09        30.35 o                         
   3  -4   2         90.71         86.56         0.91 o                         
   4  -4   2         38.97         38.60         0.71 o                         
   5  -4   2         23.55         19.61         0.70 o                         
   6  -4   2          1.16          1.61         0.46 o                         
   7  -4   2          6.41          3.87         0.66 o                         
  -6  -3   2          0.01         -0.54         0.36 o                         
  -5  -3   2         37.45         40.08         0.78 o                         
  -4  -3   2         85.28         90.89         1.42 o                         
  -3  -3   2          0.19         -0.25         0.17 o                         
  -2  -3   2         12.16         10.53         0.40 o                         
  -1  -3   2          0.38          0.69         0.12 o                         
   0  -3   2          1.54          0.50         0.14 o                         
   1  -3   2       1170.69       1144.92         8.49 o                         
   2  -3   2         68.33         59.67         0.63 o                         
   3  -3   2         90.07         82.26         0.76 o                         
   4  -3   2         75.39         69.62         0.85 o                         
   5  -3   2         20.03         21.07         0.66 o                         
   6  -3   2          6.23          4.37         0.47 o                         
   7  -3   2        177.02        175.67         4.89 o                         
  -7  -2   2         82.94         88.13         1.85 o                         
  -6  -2   2         44.32         42.94         1.09 o                         
  -5  -2   2         47.20         48.68         0.93 o                         
  -4  -2   2        257.54        238.94         1.98 o                         
  -3  -2   2        304.43        298.79         2.42 o                         
  -2  -2   2        473.13        464.85         3.22 o                         
  -1  -2   2         17.56         12.27         0.25 o                         
   0  -2   2        140.46        157.97         1.40 o                         
   2  -2   2         29.70         31.61         0.39 o                         
   3  -2   2         43.82         47.49         0.65 o                         
   4  -2   2       1098.26       1152.07         8.69 o                         
   5  -2   2         16.04         18.03         0.62 o                         
   6  -2   2          2.12          2.16         0.42 o                         
   7  -2   2          8.43          6.55         0.64 o                         
  -7  -1   2         27.02         28.57         1.41 o                         
  -6  -1   2         42.53         42.17         0.73 o                         
  -5  -1   2        556.43        562.14         4.06 o                         
  -4  -1   2         22.13         22.11         0.44 o                         
  -3  -1   2        168.40        153.89         1.26 o                         
   1  -1   2        710.57        727.54         5.13 o                         
   2  -1   2       1644.59       1549.91        11.42 o                         
   3  -1   2         80.88         69.05         0.98 o                         
   4  -1   2        456.61        475.36         3.57 o                         
   5  -1   2        142.37        140.05         1.46 o                         
   6  -1   2         83.51         84.07         1.42 o                         
   7  -1   2          0.12         -0.63         0.60 o                         
  -7   0   2         62.87         67.21         1.51 o                         
  -6   0   2         80.87         78.97         1.10 o                         
  -5   0   2        199.67        195.01         1.55 o                         
  -4   0   2         11.36         12.58         0.37 o                         
  -3   0   2        244.64        266.01         2.03 o                         
  -2   0   2         35.36         39.99         0.69 o                         
   1   0   2        543.03        545.09         4.06 o                         
   2   0   2         64.83         65.82         0.72 o                         
   3   0   2       1662.10       1705.08        14.11 o                         
   4   0   2        139.04        119.75         1.22 o                         
   5   0   2         32.67         30.14         0.75 o                         
   6   0   2         21.53         20.05         0.86 o                         
   7   0   2        389.95        425.76         5.43 o                         
  -7   1   2         12.93         14.12         0.76 o                         
  -6   1   2        533.96        557.01         4.46 o                         
  -5   1   2        430.62        445.04         3.59 o                         
  -4   1   2        149.69        149.35         1.18 o                         
  -3   1   2        841.10        831.01         5.69 o                         
  -2   1   2        652.05        639.72         4.04 o                         
  -1   1   2        346.16        363.97         2.60 o                         
   0   1   2        245.70        255.55         1.70 o                         
   2   1   2        324.40        354.71         2.76 o                         
   3   1   2         12.13         14.74         0.44 o                         
   4   1   2         14.15         14.01         0.47 o                         
   5   1   2          0.00          0.28         0.28 o                         
   6   1   2         25.71         23.73         1.23 o                         
   7   1   2         65.64         64.60         1.75 o                         
  -7   2   2          2.34          2.14         0.44 o                         
  -6   2   2         96.96        103.85         1.40 o                         
  -5   2   2         64.28         63.80         0.82 o                         
  -4   2   2         99.49        101.27         0.87 o                         
  -3   2   2        329.74        336.78         2.17 o                         
  -2   2   2        447.86        395.69         2.79 o                         
  -1   2   2        676.01        629.20         4.49 o                         
   0   2   2        438.58        411.16         2.72 o                         
   1   2   2         16.03         15.74         0.61 o                         
   2   2   2        595.59        564.45         4.32 o                         
   3   2   2        203.50        189.61         1.66 o                         
   4   2   2          2.48          1.06         0.25 o                         
   5   2   2         91.95         79.42         1.01 o                         
   6   2   2         62.65         67.05         1.51 o                         
  -7   3   2         40.95         39.40         1.41 o                         
  -6   3   2         10.31          9.88         0.64 o                         
  -5   3   2          7.64          5.90         0.37 o                         
  -4   3   2         10.63         11.66         0.43 o                         
  -3   3   2          2.69          2.26         0.17 o                         
  -2   3   2       1582.89       1707.72        12.05 o                         
  -1   3   2        453.18        469.50         3.15 o                         
   0   3   2         27.09         25.46         0.34 o                         
   1   3   2        677.74        680.68         4.91 o                         
   2   3   2        323.80        365.02         2.92 o                         
   3   3   2        170.73        164.34         1.52 o                         
   4   3   2          5.11          4.05         0.33 o                         
   5   3   2        176.14        181.95         2.08 o                         
   6   3   2          8.54          9.07         0.78 o                         
  -7   4   2         64.31         76.12         1.88 o                         
  -6   4   2         27.67         24.44         1.14 o                         
  -5   4   2         25.51         28.53         1.00 o                         
  -4   4   2        377.23        377.11         2.71 o                         
  -3   4   2        513.07        517.41         3.71 o                         
  -2   4   2         15.47         10.75         0.33 o                         
  -1   4   2         57.57         68.23         0.70 o                         
   0   4   2         50.57         50.72         0.57 o                         
   1   4   2        926.98        928.92         7.00 o                         
   2   4   2         66.66         58.70         0.82 o                         
   3   4   2          0.11         -0.40         0.26 o                         
   4   4   2         42.03         32.98         0.78 o                         
   5   4   2         82.04         78.93         1.41 o                         
   6   4   2          0.49         -0.79         0.52 o                         
  -6   5   2          6.91          4.17         0.52 o                         
  -5   5   2          0.01          1.30         0.31 o                         
  -4   5   2         66.56         55.55         0.76 o                         
  -3   5   2          3.93          2.61         0.26 o                         
  -2   5   2        598.55        615.70         4.36 o                         
  -1   5   2        208.26        201.46         1.60 o                         
   0   5   2        255.58        262.61         2.08 o                         
   1   5   2         24.22         28.29         0.50 o                         
   2   5   2         88.71         83.29         0.93 o                         
   3   5   2        389.87        374.09         2.98 o                         
   4   5   2         17.33         16.22         0.74 o                         
   5   5   2         41.56         46.19         1.31 o                         
  -6   6   2          0.12         -0.31         0.48 o                         
  -5   6   2          0.97          1.90         0.36 o                         
  -4   6   2        131.67        115.33         1.33 o                         
  -3   6   2         48.58         42.45         0.67 o                         
  -2   6   2         60.60         60.07         0.74 o                         
  -1   6   2         37.75         38.09         0.64 o                         
   0   6   2          0.43          1.19         0.25 o                         
   1   6   2         10.13          8.54         0.36 o                         
   2   6   2         83.11         79.55         0.97 o                         
   3   6   2         28.90         33.00         0.89 o                         
   4   6   2        135.46        143.91         1.88 o                         
  -5   7   2         11.05         10.93         0.76 o                         
  -4   7   2          5.30          1.74         0.36 o                         
  -3   7   2         90.16         90.18         1.35 o                         
  -2   7   2          0.10         -0.28         0.27 o                         
  -1   7   2        151.30        150.30         1.58 o                         
   0   7   2          2.90          0.52         0.33 o                         
   1   7   2        108.46        109.48         1.36 o                         
   2   7   2         24.85         23.76         0.74 o                         
   3   7   2          2.19          0.85         0.43 o                         
   4   7   2          2.86          1.54         0.56 o                         
  -4   8   2          0.20         -0.79         0.52 o                         
  -3   8   2         28.80         26.93         0.96 o                         
  -2   8   2        125.08        128.24         1.60 o                         
  -1   8   2        606.17        636.48         6.71 o                         
   0   8   2         28.10         29.12         0.96 o                         
   1   8   2          0.61         -0.23         0.39 o                         
   2   8   2         51.10         50.15         1.09 o                         
   3   8   2         80.85         85.45         1.49 o                         
  -3   9   2          5.55          3.08         0.55 o                         
  -2   9   2          4.53          5.08         0.49 o                         
  -1   9   2         16.72         18.17         0.90 o                         
   0   9   2         63.61         62.83         1.33 o                         
   1   9   2          8.48          7.38         1.00 o                         
  -1 -10   3          5.34          1.98         0.64 o                         
   0 -10   3          0.05         -0.67         0.50 o                         
   1 -10   3          0.59         -0.40         0.50 o                         
   2 -10   3          5.26          4.40         0.74 o                         
  -2  -9   3         40.03         44.44         1.12 o                         
  -1  -9   3          0.04          0.18         0.48 o                         
   0  -9   3          0.71          0.78         0.43 o                         
   1  -9   3         44.74         40.29         1.08 o                         
   2  -9   3        128.43        131.68         1.64 o                         
   3  -9   3          3.46          3.22         0.47 o                         
   4  -9   3         25.81         30.07         1.39 o                         
  -4  -8   3          5.03          2.81         0.53 o                         
  -3  -8   3          9.29          5.66         0.50 o                         
  -2  -8   3         16.61         15.54         0.72 o                         
  -1  -8   3          0.89          0.26         0.34 o                         
   0  -8   3         85.55         79.85         1.07 o                         
   1  -8   3        160.86        170.74         1.68 o                         
   2  -8   3         60.11         56.68         0.91 o                         
   3  -8   3          4.35          2.44         0.36 o                         
   4  -8   3         39.46         32.93         1.18 o                         
   5  -8   3          8.58          6.02         0.62 o                         
  -4  -7   3        124.02        126.50         1.77 o                         
  -3  -7   3        221.85        229.18         2.41 o                         
  -2  -7   3         32.18         31.17         0.70 o                         
  -1  -7   3          0.53         -0.12         0.24 o                         
   0  -7   3          3.17          1.74         0.27 o                         
   1  -7   3        119.65        126.13         1.26 o                         
   2  -7   3        569.13        565.74         4.50 o                         
   3  -7   3         10.95         14.16         0.66 o                         
   4  -7   3         50.96         50.98         1.00 o                         
   5  -7   3          6.33          3.99         0.45 o                         
  -5  -6   3         46.31         49.33         1.29 o                         
  -4  -6   3        451.74        459.28         4.00 o                         
  -3  -6   3         29.42         28.56         0.77 o                         
  -2  -6   3        423.49        434.81         3.49 o                         
  -1  -6   3        488.04        491.95         3.88 o                         
   0  -6   3        221.59        226.55         1.86 o                         
   1  -6   3          2.25          2.43         0.22 o                         
   2  -6   3         68.07         67.76         0.87 o                         
   3  -6   3       2218.69       2203.14        15.61 o                         
   4  -6   3         85.95         87.20         1.10 o                         
   5  -6   3          2.70          0.80         0.44 o                         
   6  -6   3          4.64          4.40         0.65 o                         
  -6  -5   3         13.57         12.85         0.99 o                         
  -5  -5   3          4.69          2.58         0.44 o                         
  -4  -5   3         48.07         50.32         0.93 o                         
  -3  -5   3         23.00         23.71         0.78 o                         
  -2  -5   3         42.39         41.66         0.61 o                         
  -1  -5   3        699.12        733.36         8.12 o                         
   0  -5   3         25.80         38.74         0.54 o                         
   1  -5   3        110.31         98.23         0.98 o                         
   2  -5   3        387.08        417.26         3.21 o                         
   3  -5   3        204.84        208.88         1.78 o                         
   4  -5   3         11.09          6.93         0.48 o                         
   5  -5   3        176.36        183.06         1.90 o                         
   6  -5   3          5.77          2.25         0.52 o                         
  -6  -4   3        148.00        143.35         2.03 o                         
  -5  -4   3         93.40         96.46         1.19 o                         
  -4  -4   3         76.19         75.99         1.34 o                         
  -3  -4   3        135.92        127.62         1.39 o                         
  -2  -4   3         34.44         31.45         0.50 o                         
  -1  -4   3        695.87        700.74         5.58 o                         
   0  -4   3        645.71        720.94         5.73 o                         
   1  -4   3          4.76          2.63         0.20 o                         
   2  -4   3        297.80        295.81         2.41 o                         
   3  -4   3        177.08        190.19         1.62 o                         
   4  -4   3          0.24         -0.16         0.27 o                         
   5  -4   3         54.50         51.45         0.92 o                         
   6  -4   3        107.18        103.59         1.58 o                         
  -6  -3   3          5.90          4.50         0.52 o                         
  -5  -3   3          2.59          1.18         0.32 o                         
  -4  -3   3       1266.15       1270.91        12.11 o                         
  -3  -3   3         39.14         36.40         0.55 o                         
  -2  -3   3       1079.67       1079.47         8.02 o                         
  -1  -3   3       1177.52       1153.49         8.99 o                         
   0  -3   3        174.36        155.20         1.29 o                         
   1  -3   3        486.98        481.15         4.21 o                         
   2  -3   3       1607.11       1638.34        12.10 o                         
   3  -3   3        638.85        623.74         4.91 o                         
   4  -3   3        119.16        122.10         1.21 o                         
   5  -3   3         16.81         16.39         0.73 o                         
   6  -3   3         22.51         16.89         0.92 o                         
   7  -3   3          0.23          0.03         0.58 o                         
  -7  -2   3         72.72         71.87         1.64 o                         
  -6  -2   3         13.74         12.55         0.93 o                         
  -5  -2   3         60.62         57.11         0.99 o                         
  -4  -2   3        129.56        117.94         1.16 o                         
  -3  -2   3        680.36        749.17         5.66 o                         
  -2  -2   3        391.48        416.68         3.03 o                         
  -1  -2   3          1.24          3.10         0.14 o                         
   1  -2   3        958.53        888.41         6.94 o                         
   2  -2   3        633.27        631.78         4.54 o                         
   3  -2   3        173.10        191.49         1.66 o                         
   4  -2   3         55.22         53.49         0.78 o                         
   5  -2   3        125.34        128.46         1.34 o                         
   6  -2   3         75.08         81.78         1.39 o                         
   7  -2   3         33.49         26.89         1.53 o                         
  -7  -1   3         81.02         79.24         1.60 o                         
  -6  -1   3         22.28         21.22         0.81 o                         
  -5  -1   3        730.52        739.81         5.48 o                         
  -4  -1   3         53.93         59.42         0.76 o                         
  -3  -1   3       1019.66       1051.14         8.21 o                         
  -2  -1   3        268.00        325.29         2.50 o                         
  -1  -1   3       1075.89       1044.39        12.17 o                         
   0  -1   3        329.68        334.39         2.64 o                         
   2  -1   3        323.91        334.53         2.48 o                         
   3  -1   3         17.03         13.80         0.38 o                         
   4  -1   3         57.03         53.11         0.69 o                         
   5  -1   3         81.23         92.38         1.05 o                         
   6  -1   3          1.45          2.71         0.46 o                         
   7  -1   3         10.51          6.55         0.61 o                         
  -7   0   3          3.89          2.15         0.43 o                         
  -6   0   3        122.93        119.90         1.37 o                         
  -5   0   3        120.83        116.84         1.18 o                         
  -4   0   3        186.60        179.10         1.50 o                         
  -3   0   3        174.48        190.40         1.52 o                         
  -2   0   3       1074.53       1016.56         7.17 o                         
  -1   0   3        457.28        440.86         3.14 o                         
   0   0   3        521.97        555.04         3.93 o                         
   2   0   3         23.61         16.16         0.33 o                         
   3   0   3       1154.52       1137.19         8.12 o                         
   4   0   3        340.37        325.40         2.58 o                         
   5   0   3         21.41         18.69         0.64 o                         
   6   0   3         71.40         69.39         1.30 o                         
   7   0   3         14.50         16.84         1.41 o                         
  -7   1   3          0.80          1.31         0.52 o                         
  -6   1   3         51.58         51.40         1.01 o                         
  -5   1   3        364.79        374.35         2.93 o                         
  -4   1   3         91.23        100.66         0.91 o                         
  -3   1   3        177.48        203.18         1.48 o                         
  -2   1   3         99.56        101.63         0.75 o                         
  -1   1   3         49.10         44.81         0.37 o                         
   0   1   3          1.74          1.09         0.14 o                         
   2   1   3        723.56        702.94         5.31 o                         
   3   1   3        296.23        333.17         2.85 o                         
   4   1   3         73.19         67.08         0.89 o                         
   5   1   3        278.87        298.87         2.76 o                         
   6   1   3         19.89         15.68         1.09 o                         
  -7   2   3          0.28         -0.12         0.38 o                         
  -6   2   3        124.31        128.21         1.69 o                         
  -5   2   3        673.47        675.86         4.63 o                         
  -4   2   3        389.24        405.77         2.84 o                         
  -3   2   3        138.70        117.78         0.95 o                         
  -2   2   3        761.53        734.85         4.67 o                         
  -1   2   3        908.97        870.22         5.90 o                         
   0   2   3         25.42         26.52         0.34 o                         
   1   2   3         97.56         83.98         0.87 o                         
   2   2   3        105.35        110.27         1.25 o                         
   3   2   3        139.35        138.48         1.31 o                         
   4   2   3         24.07         23.47         0.58 o                         
   5   2   3         21.23         17.54         0.79 o                         
   6   2   3         24.78         25.03         1.25 o                         
  -7   3   3          0.00         -0.86         0.57 o                         
  -6   3   3          6.42          5.14         0.53 o                         
  -5   3   3        257.92        256.38         2.15 o                         
  -4   3   3        424.07        432.32         3.16 o                         
  -3   3   3         96.06         88.62         0.82 o                         
  -2   3   3        720.37        757.38         5.23 o                         
  -1   3   3        780.72        760.52         5.20 o                         
   0   3   3        823.75        768.36         6.11 o                         
   1   3   3        129.39        126.82         1.11 o                         
   2   3   3        100.71        100.55         1.09 o                         
   3   3   3        690.98        710.97         5.49 o                         
   4   3   3        862.35        841.25         6.55 o                         
   5   3   3          0.82          1.05         0.35 o                         
   6   3   3         25.86         29.84         1.39 o                         
  -6   4   3          3.28          2.33         0.46 o                         
  -5   4   3          6.76          3.39         0.33 o                         
  -4   4   3          0.70          0.87         0.22 o                         
  -3   4   3          0.10         -0.17         0.19 o                         
  -2   4   3        454.72        474.24         3.54 o                         
  -1   4   3          0.17          0.21         0.15 o                         
   0   4   3          0.10          0.05         0.15 o                         
   1   4   3        138.04        141.37         1.29 o                         
   2   4   3         64.95         62.55         0.77 o                         
   3   4   3          5.62          6.47         0.42 o                         
   4   4   3         15.19         15.94         0.70 o                         
   5   4   3        195.54        203.11         2.86 o                         
  -6   5   3          5.15          5.03         0.54 o                         
  -5   5   3        238.02        221.75         2.21 o                         
  -4   5   3          0.01         -0.35         0.23 o                         
  -3   5   3          1.31          0.70         0.22 o                         
  -2   5   3         15.38         11.79         0.43 o                         
  -1   5   3         84.49         79.31         0.83 o                         
   0   5   3          0.94          0.81         0.19 o                         
   1   5   3         24.91         20.04         0.54 o                         
   2   5   3        105.86        102.16         1.09 o                         
   3   5   3         95.26         89.65         1.21 o                         
   4   5   3         12.35          8.72         0.61 o                         
   5   5   3          0.95          1.19         0.45 o                         
  -6   6   3          9.64          8.87         0.64 o                         
  -5   6   3          1.11          0.05         0.33 o                         
  -4   6   3          3.95          3.30         0.32 o                         
  -3   6   3          7.19          4.11         0.35 o                         
  -2   6   3          5.32          4.33         0.30 o                         
  -1   6   3        212.05        222.11         2.01 o                         
   0   6   3        338.76        351.17         2.92 o                         
   1   6   3         25.75         24.08         0.68 o                         
   2   6   3         41.24         33.22         0.69 o                         
   3   6   3        267.67        265.27         3.11 o                         
   4   6   3         87.03         94.28         1.49 o                         
  -5   7   3          7.16          6.88         0.59 o                         
  -4   7   3         14.51         15.07         0.92 o                         
  -3   7   3        216.46        201.33         2.25 o                         
  -2   7   3          7.11          5.59         0.37 o                         
  -1   7   3          8.97          8.32         0.58 o                         
   0   7   3          0.20         -0.09         0.32 o                         
   1   7   3          0.80          0.97         0.24 o                         
   2   7   3          6.08          5.98         0.58 o                         
   3   7   3          0.05         -0.44         0.41 o                         
  -4   8   3          5.70          2.40         0.57 o                         
  -3   8   3          2.21          0.23         0.47 o                         
  -2   8   3          3.42          1.60         0.44 o                         
  -1   8   3         14.17         18.88         0.87 o                         
   0   8   3         91.49         91.61         1.41 o                         
   1   8   3          7.74          6.28         0.52 o                         
   2   8   3         22.02         19.78         0.83 o                         
  -2   9   3          0.37         -0.13         0.59 o                         
  -1   9   3          2.59          3.34         0.57 o                         
   0   9   3         21.61         15.12         1.43 o                         
  -1 -10   4          5.30          4.15         0.62 o                         
   0 -10   4          8.01          6.48         0.63 o                         
   1 -10   4         16.45         13.29         1.45 o                         
   2 -10   4          4.88          4.42         0.61 o                         
  -3  -9   4          0.50         -0.36         0.58 o                         
  -2  -9   4          1.51          1.71         0.44 o                         
  -1  -9   4        192.87        204.60         2.56 o                         
   0  -9   4         13.07         11.17         1.07 o                         
   1  -9   4         15.75         11.98         0.84 o                         
   2  -9   4         30.62         28.17         1.09 o                         
   3  -9   4          2.31          1.20         0.55 o                         
   4  -9   4         78.79         85.27         1.92 o                         
  -4  -8   4         71.09         76.97         1.74 o                         
  -3  -8   4         70.91         67.05         1.32 o                         
  -2  -8   4         90.08         88.38         1.28 o                         
  -1  -8   4         92.64         91.62         1.21 o                         
   0  -8   4         87.77         90.75         1.08 o                         
   1  -8   4         98.38         99.54         1.20 o                         
   2  -8   4         42.30         40.60         0.87 o                         
   3  -8   4          0.01         -0.64         0.42 o                         
   4  -8   4        145.93        144.03         2.10 o                         
   5  -8   4          0.01          0.09         0.38 o                         
  -5  -7   4        144.99        158.05         3.84 o                         
  -4  -7   4        170.70        178.71         2.54 o                         
  -3  -7   4         42.54         40.47         1.01 o                         
  -2  -7   4        106.73        104.27         1.19 o                         
  -1  -7   4          0.03         -0.37         0.25 o                         
   0  -7   4          3.99          3.78         0.28 o                         
   1  -7   4        199.45        203.88         1.78 o                         
   2  -7   4        958.71        957.07         7.34 o                         
   3  -7   4        175.07        174.39         1.95 o                         
   4  -7   4          1.84          1.39         0.40 o                         
   5  -7   4         19.88         17.58         1.09 o                         
  -5  -6   4        379.21        397.50         5.00 o                         
  -4  -6   4         60.94         63.22         1.08 o                         
  -3  -6   4         61.67         64.91         1.13 o                         
  -2  -6   4         20.65         20.29         0.52 o                         
  -1  -6   4        138.69        143.63         1.46 o                         
   0  -6   4         30.35         23.72         0.51 o                         
   1  -6   4         23.66         23.13         0.51 o                         
   2  -6   4         14.90         16.74         0.57 o                         
   3  -6   4         42.12         62.02         1.35 o                         
   4  -6   4        147.57        139.50         1.37 o                         
   5  -6   4          7.98          6.03         0.53 o                         
   6  -6   4         16.37         10.73         0.75 o                         
  -6  -5   4          7.35          4.53         0.54 o                         
  -5  -5   4         11.14         10.77         0.77 o                         
  -4  -5   4         56.31         51.99         1.05 o                         
  -3  -5   4       1529.91       1530.02        11.44 o                         
  -2  -5   4         52.79         50.99         0.70 o                         
  -1  -5   4         80.99        100.51         1.20 o                         
   0  -5   4        693.35        697.77         5.06 o                         
   1  -5   4        126.47        128.06         1.24 o                         
   2  -5   4        282.13        290.12         2.41 o                         
   3  -5   4        220.56        225.82         1.90 o                         
   4  -5   4         19.52         17.64         0.65 o                         
   5  -5   4         35.15         31.67         0.85 o                         
   6  -5   4         23.39         22.93         1.29 o                         
  -6  -4   4         68.23         66.01         1.70 o                         
  -5  -4   4          8.28          6.13         0.49 o                         
  -4  -4   4         18.38         18.31         1.13 o                         
  -3  -4   4        134.34        140.78         1.40 o                         
  -2  -4   4         55.12         56.48         0.66 o                         
  -1  -4   4       1375.59       1418.94        11.75 o                         
   0  -4   4         87.63        100.39         0.95 o                         
   1  -4   4        939.21        951.93         7.52 o                         
   2  -4   4        109.25        106.01         0.99 o                         
   3  -4   4         33.08         27.19         0.48 o                         
   4  -4   4          0.89          0.26         0.25 o                         
   5  -4   4        238.66        240.64         2.38 o                         
   6  -4   4        111.48        118.51         1.95 o                         
  -6  -3   4        121.28        115.10         1.62 o                         
  -5  -3   4         90.90         87.68         1.28 o                         
  -4  -3   4        900.19        865.19         6.26 o                         
  -3  -3   4          8.19         13.45         0.39 o                         
  -2  -3   4        203.43        196.32         1.62 o                         
  -1  -3   4        833.24        794.24         6.25 o                         
   0  -3   4       1443.34       1401.98        11.55 o                         
   1  -3   4        819.77        870.53         7.26 o                         
   2  -3   4         20.51         22.64         0.41 o                         
   3  -3   4         39.57         37.03         0.56 o                         
   4  -3   4          9.72         12.73         0.54 o                         
   5  -3   4          0.09         -0.51         0.34 o                         
   6  -3   4          5.96          4.34         0.53 o                         
   7  -3   4          8.55          8.40         1.11 o                         
  -7  -2   4          8.93          8.96         1.32 o                         
  -6  -2   4         52.77         49.42         1.17 o                         
  -5  -2   4          0.95          0.09         0.31 o                         
  -4  -2   4        422.04        398.90         3.37 o                         
  -3  -2   4       1702.42       1705.71        13.30 o                         
  -2  -2   4        554.96        566.34         4.05 o                         
  -1  -2   4        335.02        326.19         2.36 o                         
   0  -2   4        436.39        378.32         2.85 o                         
   1  -2   4        237.43        221.75         2.36 o                         
   2  -2   4        137.73        127.79         1.08 o                         
   3  -2   4         42.00         43.90         0.69 o                         
   4  -2   4        342.21        348.90         2.89 o                         
   5  -2   4         99.07         91.25         1.49 o                         
   6  -2   4          6.34          5.56         0.52 o                         
   7  -2   4         11.99         10.42         0.80 o                         
  -7  -1   4         17.68         11.80         1.07 o                         
  -6  -1   4          8.05          6.68         0.53 o                         
  -5  -1   4        121.79        124.13         1.25 o                         
  -4  -1   4         60.18         57.15         0.71 o                         
  -3  -1   4          9.22          6.78         0.32 o                         
  -2  -1   4        647.92        649.40         4.63 o                         
  -1  -1   4        337.80        329.27         2.38 o                         
   0  -1   4          5.19          2.98         0.22 o                         
   1  -1   4       1252.30       1207.10         8.12 o                         
   2  -1   4        215.23        209.95         1.58 o                         
   3  -1   4        350.36        360.49         2.87 o                         
   4  -1   4         48.77         48.87         0.69 o                         
   5  -1   4        557.38        560.21         4.30 o                         
   6  -1   4        100.52        110.80         1.66 o                         
   7  -1   4          1.69          1.45         0.63 o                         
  -7   0   4         30.87         26.33         1.29 o                         
  -6   0   4        117.40        123.58         1.40 o                         
  -5   0   4        683.65        686.19         5.08 o                         
  -4   0   4        609.80        603.88         4.44 o                         
  -3   0   4        230.91        243.05         1.88 o                         
  -2   0   4        141.13        144.66         1.06 o                         
   1   0   4          0.12          0.41         0.14 o                         
   2   0   4          2.43          2.53         0.19 o                         
   3   0   4        117.17        110.91         1.08 o                         
   4   0   4          8.81          8.16         0.40 o                         
   5   0   4         38.71         34.78         1.14 o                         
   6   0   4         15.04         12.94         0.86 o                         
  -7   1   4          7.69          5.75         0.57 o                         
  -6   1   4        131.22        132.59         1.75 o                         
  -5   1   4          0.01          0.21         0.21 o                         
  -4   1   4         56.44         58.26         0.65 o                         
  -3   1   4       1339.48       1333.10         8.34 o                         
  -2   1   4        339.62        324.43         2.41 o                         
  -1   1   4        442.78        448.24         3.10 o                         
   1   1   4        648.23        650.64         4.66 o                         
   2   1   4        184.28        197.33         1.76 o                         
   3   1   4          9.91         11.53         0.64 o                         
   4   1   4        419.19        422.04         3.45 o                         
   5   1   4        238.52        229.11         2.26 o                         
   6   1   4          0.64         -0.88         0.59 o                         
  -7   2   4          4.68          2.73         0.60 o                         
  -6   2   4         26.05         24.61         0.77 o                         
  -5   2   4         48.42         49.93         0.80 o                         
  -4   2   4        536.25        549.54         3.61 o                         
  -3   2   4          3.30          3.32         0.18 o                         
  -2   2   4         68.21         81.14         0.68 o                         
  -1   2   4          3.19          5.01         0.20 o                         
   0   2   4         15.76         13.66         0.28 o                         
   1   2   4        313.69        305.46         2.31 o                         
   2   2   4        825.55        849.88         6.46 o                         
   3   2   4        616.95        639.11         4.97 o                         
   4   2   4          2.51          1.34         0.30 o                         
   5   2   4         41.45         43.06         1.00 o                         
   6   2   4        123.61        134.19         2.32 o                         
  -7   3   4         12.18         12.45         0.86 o                         
  -6   3   4          8.97         10.43         1.24 o                         
  -5   3   4        282.53        287.20         2.52 o                         
  -4   3   4         92.80         94.11         0.92 o                         
  -3   3   4          2.27          0.33         0.16 o                         
  -2   3   4         19.88         22.12         0.41 o                         
  -1   3   4        491.11        472.20         3.06 o                         
   0   3   4        120.68        108.33         0.98 o                         
   1   3   4         61.01         63.99         0.77 o                         
   2   3   4          7.81          3.55         0.29 o                         
   3   3   4          0.37          0.16         0.18 o                         
   4   3   4         36.31         33.92         0.85 o                         
   5   3   4         74.67         65.97         1.39 o                         
   6   3   4          4.74          1.92         0.65 o                         
  -6   4   4          2.50          1.89         0.46 o                         
  -5   4   4         25.08         24.19         0.64 o                         
  -4   4   4        164.41        168.77         1.42 o                         
  -3   4   4        183.67        183.58         1.45 o                         
  -2   4   4        187.46        189.41         1.69 o                         
  -1   4   4        706.13        756.99         5.04 o                         
   0   4   4        704.87        727.75         5.30 o                         
   1   4   4        551.46        545.72         4.28 o                         
   2   4   4        153.53        152.39         1.49 o                         
   3   4   4         47.78         45.28         1.00 o                         
   4   4   4        188.42        189.69         2.02 o                         
   5   4   4         48.33         52.55         1.36 o                         
  -6   5   4         19.60         21.93         1.07 o                         
  -5   5   4          9.06          5.77         0.42 o                         
  -4   5   4         17.26         10.84         0.49 o                         
  -3   5   4         13.60         13.83         0.52 o                         
  -2   5   4        369.46        373.90         2.78 o                         
  -1   5   4         69.89         73.67         0.80 o                         
   0   5   4          0.53          0.62         0.25 o                         
   1   5   4         70.15         66.50         0.93 o                         
   2   5   4          6.24          3.61         0.36 o                         
   3   5   4         53.04         54.83         0.96 o                         
   4   5   4         35.50         29.98         0.89 o                         
   5   5   4         31.95         28.85         1.27 o                         
  -5   6   4         14.37         17.10         0.84 o                         
  -4   6   4          2.99          5.43         0.40 o                         
  -3   6   4        172.76        158.28         1.55 o                         
  -2   6   4          0.06         -0.34         0.22 o                         
  -1   6   4        144.29        145.48         1.35 o                         
   0   6   4        130.75        133.34         1.47 o                         
   1   6   4          0.45         -0.36         0.24 o                         
   2   6   4          0.01         -0.58         0.38 o                         
   3   6   4          0.64          0.12         0.39 o                         
   4   6   4         44.69         42.17         0.98 o                         
  -5   7   4          3.43          1.65         0.46 o                         
  -4   7   4         38.34         41.28         1.21 o                         
  -3   7   4        113.43        111.47         1.74 o                         
  -2   7   4          7.54          5.40         0.42 o                         
  -1   7   4         86.42         92.82         1.16 o                         
   0   7   4        137.11        145.07         2.39 o                         
   1   7   4         12.90         10.72         1.05 o                         
   2   7   4         55.04         52.48         1.01 o                         
   3   7   4         29.02         26.92         0.93 o                         
  -3   8   4          0.49         -0.57         0.47 o                         
  -2   8   4          3.51          2.23         0.42 o                         
  -1   8   4          0.68          1.63         0.47 o                         
   0   8   4         42.60         41.19         1.23 o                         
   1   8   4          1.21          0.89         0.66 o                         
   2   8   4          0.91          0.67         0.53 o                         
  -1 -10   5         18.74         20.13         1.32 o                         
   0 -10   5         11.64         13.06         0.87 o                         
   1 -10   5         26.10         27.32         1.24 o                         
   2 -10   5         59.37         72.87         1.77 o                         
  -3  -9   5          4.62          3.03         0.60 o                         
  -2  -9   5         68.03         64.19         1.19 o                         
  -1  -9   5        196.60        205.04         3.28 o                         
   0  -9   5         57.04         48.53         1.09 o                         
   1  -9   5         27.67         23.77         0.90 o                         
   2  -9   5          6.82          4.54         0.57 o                         
   3  -9   5         11.83          7.55         0.58 o                         
   4  -9   5         34.99         39.35         1.52 o                         
  -4  -8   5         44.86         47.92         1.58 o                         
  -3  -8   5         20.19         16.82         1.05 o                         
  -2  -8   5          5.57          3.93         0.43 o                         
  -1  -8   5         58.20         67.54         1.17 o                         
   0  -8   5         14.50         10.37         0.55 o                         
   1  -8   5         10.89          6.48         0.37 o                         
   2  -8   5         38.48         35.31         0.82 o                         
   3  -8   5          7.40          6.33         0.62 o                         
   4  -8   5          6.41         11.90         1.53 o                         
   5  -8   5         11.82         10.09         0.68 o                         
  -5  -7   5        193.12        189.08         3.00 o                         
  -4  -7   5        163.12        172.20         2.04 o                         
  -3  -7   5         70.82         68.51         1.17 o                         
  -2  -7   5        667.42        689.60         5.40 o                         
  -1  -7   5         10.15          7.07         0.51 o                         
   0  -7   5         86.32         90.73         1.01 o                         
   1  -7   5         89.60         84.57         1.04 o                         
   2  -7   5        435.41        447.25         4.34 o                         
   3  -7   5        344.90        351.59         3.19 o                         
   4  -7   5        120.88        122.61         2.17 o                         
   5  -7   5          0.32         -0.11         0.53 o                         
  -5  -6   5          1.16          2.70         0.53 o                         
  -4  -6   5         64.35         66.47         1.08 o                         
  -3  -6   5        169.61        184.40         1.96 o                         
  -2  -6   5         32.29         32.88         0.75 o                         
  -1  -6   5         80.64         80.42         0.93 o                         
   0  -6   5        179.33        182.81         1.56 o                         
   1  -6   5          0.80          0.43         0.20 o                         
   2  -6   5          0.39          0.64         0.28 o                         
   3  -6   5        791.97        818.25         6.04 o                         
   4  -6   5         83.13         78.44         0.98 o                         
   5  -6   5          8.57          7.02         0.53 o                         
   6  -6   5         16.26         13.12         0.90 o                         
  -6  -5   5         22.41         22.03         1.42 o                         
  -5  -5   5        140.49        132.38         1.76 o                         
  -4  -5   5          3.96          1.81         0.34 o                         
  -3  -5   5       1336.40       1348.47        10.11 o                         
  -2  -5   5          3.82          2.11         0.27 o                         
  -1  -5   5        912.21        949.38         8.44 o                         
   0  -5   5        117.52        114.67         1.18 o                         
   1  -5   5        114.76        112.16         1.02 o                         
   2  -5   5         28.80         26.22         0.57 o                         
   3  -5   5          4.76          4.28         0.29 o                         
   4  -5   5        422.07        424.92         3.33 o                         
   5  -5   5          0.36          0.65         0.38 o                         
   6  -5   5          4.84          3.39         0.57 o                         
  -6  -4   5         35.82         39.60         1.49 o                         
  -5  -4   5         58.72         54.86         1.14 o                         
  -4  -4   5          2.93          0.81         0.36 o                         
  -3  -4   5        469.22        473.38         3.39 o                         
  -2  -4   5        627.52        618.26         4.71 o                         
  -1  -4   5         40.82         41.87         0.47 o                         
   0  -4   5        995.48       1043.80         9.29 o                         
   1  -4   5         16.48          3.54         0.26 o                         
   2  -4   5        498.64        496.68         3.52 o                         
   3  -4   5         34.65         34.78         0.57 o                         
   4  -4   5          0.26         -0.44         0.29 o                         
   5  -4   5          0.28         -0.14         0.38 o                         
   6  -4   5         57.45         68.20         1.58 o                         
  -6  -3   5        115.37        108.06         1.48 o                         
  -5  -3   5         17.42         17.30         0.71 o                         
  -4  -3   5         92.79         93.80         1.19 o                         
  -3  -3   5          0.14          0.32         0.16 o                         
  -2  -3   5          0.47          2.07         0.20 o                         
  -1  -3   5       2526.39       2670.65        61.90 o                         
   0  -3   5         14.19         21.73         0.32 o                         
   1  -3   5        578.84        645.94         5.27 o                         
   2  -3   5         57.23         56.00         0.71 o                         
   3  -3   5        152.77        146.44         1.47 o                         
   4  -3   5        338.94        357.52         2.84 o                         
   5  -3   5         68.06         63.45         0.98 o                         
   6  -3   5         36.69         31.67         1.50 o                         
  -7  -2   5        224.39        240.22         3.09 o                         
  -6  -2   5         28.75         30.94         1.06 o                         
  -5  -2   5          0.01         -0.27         0.27 o                         
  -4  -2   5        435.39        428.40         3.42 o                         
  -3  -2   5        824.33        823.72         5.90 o                         
  -2  -2   5         28.12         23.53         0.35 o                         
  -1  -2   5        999.47       1015.97         7.50 o                         
   0  -2   5       1008.43        986.21         8.15 o                         
   1  -2   5        279.24        265.25         1.91 o                         
   2  -2   5          1.02          0.71         0.15 o                         
   3  -2   5         70.72         73.68         0.81 o                         
   4  -2   5         72.14         71.99         0.86 o                         
   5  -2   5          0.62         -0.34         0.32 o                         
   6  -2   5          2.82          1.86         0.63 o                         
  -7  -1   5          1.38          1.01         0.50 o                         
  -6  -1   5         18.58         17.28         0.84 o                         
  -5  -1   5          4.45          3.40         0.35 o                         
  -4  -1   5         80.89         84.93         0.94 o                         
  -3  -1   5          1.89          4.72         0.24 o                         
  -2  -1   5        373.01        350.52         2.70 o                         
  -1  -1   5       1426.48       1391.15        10.81 o                         
   0  -1   5        134.65        162.00         1.18 o                         
   2  -1   5       1083.75        999.90         7.12 o                         
   3  -1   5        452.02        457.66         3.16 o                         
   4  -1   5        219.10        225.16         1.82 o                         
   5  -1   5          4.29          3.37         0.29 o                         
   6  -1   5        111.94        118.73         2.05 o                         
  -7   0   5          9.46          7.31         0.57 o                         
  -6   0   5          0.15          0.19         0.37 o                         
  -5   0   5          0.75          0.35         0.30 o                         
  -4   0   5         34.83         36.46         0.56 o                         
  -3   0   5         26.68         22.21         0.40 o                         
  -2   0   5         30.68         39.16         0.38 o                         
  -1   0   5       2094.31       2093.36        42.89 o                         
   0   0   5         92.02         80.37         0.62 o                         
   1   0   5        221.68        236.53         1.71 o                         
   2   0   5         12.08          9.92         0.37 o                         
   3   0   5        320.67        308.56         2.52 o                         
   4   0   5         45.01         43.19         0.71 o                         
   5   0   5         49.77         42.63         0.89 o                         
   6   0   5         26.16         22.30         1.20 o                         
  -7   1   5         79.07         82.48         1.55 o                         
  -6   1   5        110.73        113.35         1.57 o                         
  -5   1   5        130.55        126.43         1.60 o                         
  -4   1   5        359.23        345.30         2.67 o                         
  -3   1   5        704.77        687.18         4.57 o                         
  -2   1   5          1.54          1.44         0.17 o                         
  -1   1   5        179.89        173.46         1.31 o                         
   0   1   5       1058.12       1089.06         7.08 o                         
   1   1   5        500.05        561.41         3.88 o                         
   2   1   5       1477.62       1485.92        11.04 o                         
   3   1   5          0.77         -0.13         0.26 o                         
   4   1   5         20.24         19.94         0.64 o                         
   5   1   5         23.56         20.54         0.83 o                         
   6   1   5         12.17          7.16         0.80 o                         
  -7   2   5         13.56         16.50         1.16 o                         
  -6   2   5          5.08          4.72         0.45 o                         
  -5   2   5        408.32        410.99         3.33 o                         
  -4   2   5        543.65        542.48         3.71 o                         
  -3   2   5        160.72        157.58         1.23 o                         
  -2   2   5       1070.15       1032.52         6.77 o                         
  -1   2   5        368.95        354.81         2.59 o                         
   0   2   5         10.70          8.77         0.28 o                         
   1   2   5        190.22        185.73         1.68 o                         
   2   2   5       5005.57       5018.23        82.14 o                         
   3   2   5         57.10         55.97         0.82 o                         
   4   2   5         16.38         14.90         0.68 o                         
   5   2   5        112.99        109.41         1.77 o                         
   6   2   5        107.10        117.16         2.26 o                         
  -6   3   5          9.22          8.26         0.87 o                         
  -5   3   5         21.40         22.38         0.62 o                         
  -4   3   5        222.08        213.10         1.69 o                         
  -3   3   5         26.89         28.62         0.49 o                         
  -2   3   5        108.41        116.70         0.97 o                         
  -1   3   5        458.53        494.39         3.73 o                         
   0   3   5         72.01         68.67         0.69 o                         
   1   3   5         89.26         88.23         0.95 o                         
   2   3   5         58.55         59.65         0.68 o                         
   3   3   5         17.68         14.62         0.73 o                         
   4   3   5         45.75         49.09         1.03 o                         
   5   3   5          0.22         -0.68         0.45 o                         
  -6   4   5          9.83          6.50         0.50 o                         
  -5   4   5          0.48          0.32         0.29 o                         
  -4   4   5         54.75         51.86         0.73 o                         
  -3   4   5        227.50        232.25         1.85 o                         
  -2   4   5        171.53        172.42         1.58 o                         
  -1   4   5        758.45        803.70         5.34 o                         
   0   4   5         94.03         90.49         0.93 o                         
   1   4   5        302.57        302.11         2.41 o                         
   2   4   5          4.95          3.71         0.21 o                         
   3   4   5          2.21          1.83         0.31 o                         
   4   4   5         48.97         44.09         1.25 o                         
   5   4   5         56.02         53.84         1.56 o                         
  -6   5   5          3.42          3.46         0.53 o                         
  -5   5   5         24.84         27.24         0.86 o                         
  -4   5   5         18.15         13.69         0.59 o                         
  -3   5   5        150.30        153.47         1.46 o                         
  -2   5   5         23.63         21.95         0.49 o                         
  -1   5   5         39.35         37.91         0.59 o                         
   0   5   5        102.01        110.55         1.05 o                         
   1   5   5        364.43        360.99         3.03 o                         
   2   5   5         78.68         79.32         1.10 o                         
   3   5   5        134.25        132.64         1.43 o                         
   4   5   5          0.35          1.04         0.54 o                         
  -5   6   5         20.13         22.03         0.83 o                         
  -4   6   5         45.63         39.51         0.87 o                         
  -3   6   5          7.32          6.52         0.46 o                         
  -2   6   5         24.65         26.17         0.58 o                         
  -1   6   5         66.05         68.57         0.85 o                         
   0   6   5          3.34          3.51         0.37 o                         
   1   6   5         22.99         21.43         0.65 o                         
   2   6   5          4.89          3.23         0.45 o                         
   3   6   5          8.15          7.34         0.50 o                         
   4   6   5          3.83          2.93         0.52 o                         
  -4   7   5          4.09          3.16         0.59 o                         
  -3   7   5          1.30         -0.25         0.45 o                         
  -2   7   5          1.73          1.39         0.38 o                         
  -1   7   5          9.31          6.32         0.58 o                         
   0   7   5        405.20        414.58         5.80 o                         
   1   7   5          1.42          0.49         0.45 o                         
   2   7   5         24.41         20.21         0.92 o                         
  -3   8   5          2.55          0.77         0.65 o                         
  -2   8   5          4.99          2.58         0.49 o                         
  -1   8   5         24.90         34.98         1.12 o                         
   0   8   5         17.93         19.30         1.12 o                         
   1   8   5          1.47          0.83         0.59 o                         
  -1 -10   6          0.18          0.22         0.52 o                         
   0 -10   6          2.37          1.65         0.46 o                         
   1 -10   6          7.42          4.39         0.50 o                         
   2 -10   6          0.69          0.81         0.59 o                         
  -3  -9   6         11.65          8.15         0.74 o                         
  -2  -9   6          0.05         -0.90         0.60 o                         
  -1  -9   6        379.38        382.10         3.67 o                         
   0  -9   6         19.59         14.06         0.88 o                         
   1  -9   6         36.61         40.51         1.03 o                         
   2  -9   6         22.51         23.27         1.31 o                         
   3  -9   6          0.03          0.09         0.53 o                         
   4  -9   6          4.17          2.40         0.71 o                         
  -4  -8   6          9.23          6.11         0.57 o                         
  -3  -8   6         18.71         16.11         0.94 o                         
  -2  -8   6         19.95         16.37         0.86 o                         
  -1  -8   6         93.75         89.39         1.23 o                         
   0  -8   6        104.47         96.52         1.13 o                         
   1  -8   6          4.50          3.37         0.33 o                         
   2  -8   6         30.19         30.95         0.93 o                         
   3  -8   6         80.07         85.43         2.74 o                         
   4  -8   6         60.95         65.35         1.42 o                         
  -4  -7   6        143.89        150.43         1.89 o                         
  -3  -7   6         12.10          7.94         0.51 o                         
  -2  -7   6        390.65        398.44         3.47 o                         
  -1  -7   6         19.44         14.73         0.67 o                         
   0  -7   6         49.77         43.84         0.71 o                         
   1  -7   6          8.17          6.08         0.35 o                         
   2  -7   6         33.39         35.21         1.00 o                         
   3  -7   6        118.62        122.49         1.49 o                         
   4  -7   6         11.95         12.60         0.66 o                         
   5  -7   6         18.08         16.71         1.00 o                         
  -5  -6   6        167.26        171.66         2.39 o                         
  -4  -6   6         20.71         20.90         0.80 o                         
  -3  -6   6        760.18        775.09         6.31 o                         
  -2  -6   6        311.35        312.84         2.61 o                         
  -1  -6   6        269.23        263.27         2.25 o                         
   0  -6   6         22.95         20.85         0.50 o                         
   1  -6   6          9.66          9.38         0.42 o                         
   2  -6   6        428.67        438.26         3.75 o                         
   3  -6   6        440.34        433.28         3.24 o                         
   4  -6   6         66.83         71.44         1.34 o                         
   5  -6   6         32.06         31.09         1.06 o                         
   6  -6   6         10.34          7.78         0.80 o                         
  -6  -5   6          1.41         -0.23         0.64 o                         
  -5  -5   6         30.58         25.85         1.36 o                         
  -4  -5   6          9.74          7.19         0.58 o                         
  -3  -5   6        140.35        144.82         1.34 o                         
  -2  -5   6         16.48         16.36         0.55 o                         
  -1  -5   6         34.29         28.31         0.45 o                         
   0  -5   6        779.01        817.08         6.51 o                         
   1  -5   6         18.07         17.79         0.50 o                         
   2  -5   6          2.33          1.50         0.24 o                         
   3  -5   6         36.41         32.61         0.58 o                         
   4  -5   6        400.44        416.84         3.29 o                         
   5  -5   6        159.63        163.96         2.04 o                         
   6  -5   6          0.95          0.36         0.53 o                         
  -6  -4   6        500.16        508.45         6.45 o                         
  -5  -4   6         43.89         46.06         1.08 o                         
  -4  -4   6         26.39         23.35         0.62 o                         
  -3  -4   6        978.94        972.04         6.99 o                         
  -2  -4   6       1108.36       1088.07         9.09 o                         
  -1  -4   6         14.48         10.10         0.36 o                         
   0  -4   6        686.14        790.49         6.67 o                         
   1  -4   6        565.82        607.95         4.64 o                         
   2  -4   6         27.68         28.44         0.53 o                         
   3  -4   6          0.04         -0.16         0.23 o                         
   4  -4   6         16.65         14.66         0.62 o                         
   5  -4   6          0.16         -0.54         0.37 o                         
   6  -4   6         27.10         33.52         2.04 o                         
  -6  -3   6        211.13        210.10         2.38 o                         
  -5  -3   6        121.61        129.84         1.29 o                         
  -4  -3   6         51.07         51.56         0.71 o                         
  -3  -3   6          3.70          3.35         0.22 o                         
  -2  -3   6        110.96        148.60         1.43 o                         
  -1  -3   6        802.51        807.88         6.38 o                         
   0  -3   6       1210.27       1179.88         9.21 o                         
   1  -3   6         63.46         73.03         0.76 o                         
   2  -3   6       1473.66       1441.03        11.29 o                         
   3  -3   6        221.73        209.78         1.97 o                         
   4  -3   6         45.60         45.11         0.77 o                         
   5  -3   6          4.30          2.94         0.37 o                         
   6  -3   6         34.21         31.31         1.64 o                         
  -6  -2   6          0.97         -0.53         0.42 o                         
  -5  -2   6          2.45          1.08         0.28 o                         
  -4  -2   6         70.94         62.78         0.77 o                         
  -3  -2   6         21.22         13.40         0.35 o                         
  -2  -2   6          1.47          0.08         0.11 o                         
  -1  -2   6        611.08        625.55         4.46 o                         
   0  -2   6         11.61         15.60         0.27 o                         
   1  -2   6          5.37          3.44         0.23 o                         
   2  -2   6          0.02         -0.24         0.16 o                         
   3  -2   6        105.04        102.13         0.99 o                         
   4  -2   6        304.37        303.92         2.36 o                         
   5  -2   6         34.50         37.97         0.81 o                         
   6  -2   6          5.13          2.71         0.59 o                         
  -7  -1   6        153.66        161.16         2.30 o                         
  -6  -1   6        157.26        162.91         2.00 o                         
  -5  -1   6        326.20        321.45         2.58 o                         
  -4  -1   6         10.88          9.21         0.40 o                         
  -3  -1   6        392.89        342.08         2.47 o                         
  -1  -1   6          8.06          5.75         0.21 o                         
   0  -1   6          6.28          7.27         0.22 o                         
   1  -1   6        232.32        233.16         1.59 o                         
   2  -1   6          7.72          5.28         0.42 o                         
   3  -1   6          0.28         -0.30         0.20 o                         
   4  -1   6         67.96         67.81         0.85 o                         
   5  -1   6         16.00         14.08         0.68 o                         
   6  -1   6          9.66          7.22         0.64 o                         
  -7   0   6          9.43          6.36         0.64 o                         
  -6   0   6         27.94         25.82         0.93 o                         
  -5   0   6        107.07        115.26         1.18 o                         
  -4   0   6         74.18         67.95         0.77 o                         
  -3   0   6        274.63        297.52         2.10 o                         
  -2   0   6        573.27        589.04         4.54 o                         
  -1   0   6        783.53        717.66         5.15 o                         
   0   0   6        294.56        296.73         2.55 o                         
   1   0   6         47.75         65.93         0.58 o                         
   2   0   6       1182.85       1125.90         8.02 o                         
   3   0   6        570.93        569.36         4.72 o                         
   4   0   6         76.36         77.03         1.01 o                         
   5   0   6          0.63         -0.56         0.38 o                         
   6   0   6        220.34        217.79         3.51 o                         
  -7   1   6         36.93         42.06         1.85 o                         
  -6   1   6         63.57         59.35         1.30 o                         
  -5   1   6        472.69        487.15         4.11 o                         
  -4   1   6        164.50        159.42         1.33 o                         
  -3   1   6         87.29         93.89         0.91 o                         
  -2   1   6          0.88          0.21         0.10 o                         
  -1   1   6        467.42        474.49         3.84 o                         
   0   1   6       1004.80       1057.79         6.64 o                         
   1   1   6         55.71         62.57         0.61 o                         
   2   1   6        400.83        405.77         3.07 o                         
   3   1   6        106.99        106.89         1.29 o                         
   4   1   6         33.60         31.77         0.77 o                         
   5   1   6        111.09        117.06         1.74 o                         
   6   1   6          1.56          0.69         0.64 o                         
  -6   2   6         78.86         84.06         1.33 o                         
  -5   2   6         67.49         65.74         0.98 o                         
  -4   2   6        127.03        123.81         1.09 o                         
  -3   2   6          2.41          2.14         0.17 o                         
  -2   2   6        452.08        451.06         2.86 o                         
  -1   2   6        395.90        396.80         2.70 o                         
   0   2   6         18.35         11.91         0.32 o                         
   1   2   6        401.45        369.98         2.80 o                         
   2   2   6         12.58         23.10         0.87 o                         
   3   2   6        178.59        173.43         1.67 o                         
   4   2   6         17.74         14.40         0.82 o                         
   5   2   6         27.34         27.17         1.29 o                         
   6   2   6          0.00          0.11         0.70 o                         
  -6   3   6          3.78          3.93         0.44 o                         
  -5   3   6         55.14         54.19         0.80 o                         
  -4   3   6         80.62         85.85         0.95 o                         
  -3   3   6        357.60        368.03         2.60 o                         
  -2   3   6        127.93        128.08         0.98 o                         
  -1   3   6         35.73         23.08         0.36 o                         
   0   3   6        412.13        428.56         3.36 o                         
   1   3   6        169.41        161.03         1.42 o                         
   2   3   6       1033.19       1023.38         7.40 o                         
   3   3   6         34.05         29.71         0.74 o                         
   4   3   6        418.80        433.69         4.34 o                         
   5   3   6          4.23          3.32         0.54 o                         
  -6   4   6          0.39          1.23         0.47 o                         
  -5   4   6          0.33          0.58         0.30 o                         
  -4   4   6        314.44        311.08         2.65 o                         
  -3   4   6          1.04         -0.09         0.20 o                         
  -2   4   6          0.35          0.00         0.21 o                         
  -1   4   6         36.36         36.86         0.46 o                         
   0   4   6         45.39         44.36         0.63 o                         
   1   4   6         39.49         42.65         0.72 o                         
   2   4   6          0.21         -0.37         0.25 o                         
   3   4   6          9.37          6.96         0.52 o                         
   4   4   6        122.73        120.44         1.96 o                         
   5   4   6         25.80         32.19         1.59 o                         
  -5   5   6         76.19         77.88         1.13 o                         
  -4   5   6          0.95          0.43         0.28 o                         
  -3   5   6         74.91         78.30         0.98 o                         
  -2   5   6         78.60         75.74         0.95 o                         
  -1   5   6         97.46         96.82         1.03 o                         
   0   5   6        268.22        270.07         2.12 o                         
   1   5   6        794.43        825.87         6.74 o                         
   2   5   6          0.69         -0.44         0.29 o                         
   3   5   6         22.16         17.35         0.78 o                         
   4   5   6          0.93         -0.34         0.36 o                         
  -5   6   6          0.08          0.65         0.40 o                         
  -4   6   6         17.02         15.98         0.91 o                         
  -3   6   6         21.38         15.92         0.79 o                         
  -2   6   6          1.48          0.30         0.25 o                         
  -1   6   6          1.71          0.06         0.32 o                         
   0   6   6        168.96        180.20         1.89 o                         
   1   6   6         11.34          7.02         0.61 o                         
   2   6   6          6.36          5.57         0.51 o                         
   3   6   6         61.46         66.01         1.63 o                         
  -4   7   6          0.00         -0.15         0.54 o                         
  -3   7   6          0.20         -0.46         0.42 o                         
  -2   7   6         73.57         67.74         1.04 o                         
  -1   7   6          8.69          7.55         0.54 o                         
   0   7   6         49.02         48.74         1.20 o                         
   1   7   6         40.01         39.42         1.19 o                         
   2   7   6         11.26         11.19         0.66 o                         
  -1   8   6         13.27         10.01         0.77 o                         
  -1 -10   7          5.80          2.93         0.49 o                         
   0 -10   7          4.57          2.19         0.48 o                         
   1 -10   7          3.26          2.90         0.48 o                         
   2 -10   7         67.09         74.00         2.08 o                         
  -2  -9   7          0.60         -0.34         0.43 o                         
  -1  -9   7         13.76         24.22         1.07 o                         
   0  -9   7         14.47          9.75         0.66 o                         
   1  -9   7          0.50         -0.58         0.38 o                         
   2  -9   7          2.53          1.59         0.56 o                         
   3  -9   7         29.65         34.43         1.32 o                         
  -4  -8   7         75.09         77.23         1.86 o                         
  -3  -8   7         31.31         30.75         1.01 o                         
  -2  -8   7         15.37          9.48         0.58 o                         
  -1  -8   7         33.31         38.34         0.87 o                         
   0  -8   7        387.18        378.77         3.33 o                         
   1  -8   7        111.78        104.96         1.30 o                         
   2  -8   7         26.73         26.53         1.04 o                         
   3  -8   7         22.85         20.38         1.01 o                         
   4  -8   7          0.53          0.32         0.48 o                         
  -4  -7   7         12.48         11.42         1.16 o                         
  -3  -7   7         53.42         53.43         1.02 o                         
  -2  -7   7          0.00          0.54         0.33 o                         
  -1  -7   7          4.35          1.61         0.39 o                         
   0  -7   7         50.19         56.74         0.97 o                         
   1  -7   7        306.18        306.63         2.61 o                         
   2  -7   7         93.59         89.87         1.19 o                         
   3  -7   7         79.72         79.44         1.28 o                         
   4  -7   7         38.43         38.22         0.87 o                         
   5  -7   7         20.94         25.26         1.11 o                         
  -5  -6   7        156.23        162.62         2.29 o                         
  -4  -6   7        461.91        476.72         5.52 o                         
  -3  -6   7        229.52        236.10         2.10 o                         
  -2  -6   7        705.73        714.72         6.14 o                         
  -1  -6   7        299.21        298.22         2.62 o                         
   0  -6   7          2.89          2.34         0.24 o                         
   1  -6   7          4.60          3.53         0.32 o                         
   2  -6   7          4.53          3.57         0.32 o                         
   3  -6   7        391.26        391.46         3.43 o                         
   4  -6   7         35.80         39.11         0.88 o                         
   5  -6   7         54.97         55.80         1.25 o                         
  -5  -5   7         50.97         48.30         1.27 o                         
  -4  -5   7        319.88        329.25         3.09 o                         
  -3  -5   7          1.72          1.03         0.27 o                         
  -2  -5   7        156.08        165.21         1.70 o                         
  -1  -5   7         27.86         32.30         0.56 o                         
   0  -5   7        843.57        864.05         6.88 o                         
   1  -5   7        177.34        162.13         1.41 o                         
   2  -5   7         25.59         25.30         0.57 o                         
   3  -5   7         65.05         61.81         0.77 o                         
   4  -5   7        187.76        204.94         2.39 o                         
   5  -5   7         33.04         33.15         1.14 o                         
   6  -5   7         12.81          9.65         0.78 o                         
  -6  -4   7          0.08          0.42         0.54 o                         
  -5  -4   7          2.47          1.50         0.52 o                         
  -4  -4   7          5.39          3.21         0.30 o                         
  -3  -4   7        150.81        160.02         1.46 o                         
  -2  -4   7         42.01         47.09         0.76 o                         
  -1  -4   7         73.08         72.27         0.81 o                         
   0  -4   7        184.29        211.12         1.78 o                         
   1  -4   7          1.86          1.12         0.20 o                         
   2  -4   7        100.19        106.58         1.06 o                         
   3  -4   7          3.06          1.95         0.27 o                         
   4  -4   7         30.11         24.14         0.96 o                         
   5  -4   7          0.03          0.53         0.45 o                         
   6  -4   7          3.05          3.42         0.69 o                         
  -6  -3   7         23.53         26.49         1.03 o                         
  -5  -3   7        200.27        207.94         1.83 o                         
  -4  -3   7        326.60        310.28         2.34 o                         
  -3  -3   7         91.59         86.57         0.80 o                         
  -2  -3   7        525.55        516.17         3.60 o                         
  -1  -3   7       1162.50       1116.93         8.30 o                         
   0  -3   7          4.74          5.01         0.31 o                         
   1  -3   7         28.29         31.86         0.54 o                         
   2  -3   7          1.52          0.76         0.16 o                         
   3  -3   7          2.23          1.58         0.27 o                         
   4  -3   7          0.12         -0.37         0.28 o                         
   5  -3   7         13.76         12.78         1.02 o                         
   6  -3   7         14.54         12.33         1.41 o                         
  -6  -2   7          4.45          2.02         0.46 o                         
  -5  -2   7          0.22          0.57         0.25 o                         
  -4  -2   7        382.71        362.27         2.78 o                         
  -3  -2   7        276.58        258.90         1.91 o                         
  -2  -2   7        110.97        119.01         1.06 o                         
  -1  -2   7        412.98        380.20         2.68 o                         
   0  -2   7       2396.53       2406.41        46.71 o                         
   1  -2   7        835.30        811.92         5.81 o                         
   2  -2   7         69.25         68.36         0.74 o                         
   3  -2   7        129.44        132.75         1.26 o                         
   4  -2   7        220.20        219.73         1.83 o                         
   5  -2   7         41.05         42.78         0.84 o                         
   6  -2   7          2.62          0.02         0.57 o                         
  -6  -1   7        111.52        116.22         1.53 o                         
  -5  -1   7         34.16         31.79         0.73 o                         
  -4  -1   7         15.29         13.23         0.45 o                         
  -3  -1   7         10.09         10.58         0.32 o                         
  -2  -1   7          4.67          5.21         0.19 o                         
  -1  -1   7        188.85        203.80         1.90 o                         
   0  -1   7         10.03          9.89         0.43 o                         
   1  -1   7        122.30        165.06         1.28 o                         
   2  -1   7        128.73        132.43         1.17 o                         
   3  -1   7         54.15         50.04         0.65 o                         
   4  -1   7         94.98         94.25         1.28 o                         
   5  -1   7          0.09         -0.48         0.32 o                         
   6  -1   7         92.69         90.20         2.13 o                         
  -6   0   7         13.91         13.09         0.81 o                         
  -5   0   7        116.51        112.30         1.17 o                         
  -4   0   7        112.26        116.19         1.05 o                         
  -3   0   7         60.25         58.90         0.59 o                         
  -2   0   7        137.74        134.41         1.31 o                         
  -1   0   7         24.20          9.77         0.32 o                         
   0   0   7       2086.17       2119.64        22.08 o                         
   1   0   7          5.45          5.11         0.22 o                         
   2   0   7        135.44        137.55         1.17 o                         
   3   0   7         46.30         43.05         0.84 o                         
   4   0   7         26.64         25.33         0.77 o                         
   5   0   7         36.99         32.30         1.14 o                         
   6   0   7         44.37         46.75         2.02 o                         
  -6   1   7          6.39          5.53         0.55 o                         
  -5   1   7         58.06         59.49         0.87 o                         
  -4   1   7        462.37        462.65         3.34 o                         
  -3   1   7        394.50        388.19         2.69 o                         
  -2   1   7          0.12         -0.18         0.12 o                         
  -1   1   7        156.88        157.31         1.17 o                         
   0   1   7       1333.88       1237.34         7.78 o                         
   1   1   7        724.41        699.77         4.48 o                         
   2   1   7        472.08        495.76         3.58 o                         
   3   1   7        583.92        596.98         4.99 o                         
   4   1   7         81.04         75.54         1.21 o                         
   5   1   7         80.48         78.78         1.36 o                         
   6   1   7         15.24         12.36         1.57 o                         
  -6   2   7         73.46         73.81         1.33 o                         
  -5   2   7         72.25         70.71         0.97 o                         
  -4   2   7         95.18         98.34         1.02 o                         
  -3   2   7        291.50        290.96         2.09 o                         
  -2   2   7          0.22          0.10         0.13 o                         
  -1   2   7          4.12          7.95         0.28 o                         
   0   2   7        178.40        186.12         1.41 o                         
   1   2   7         17.30         12.71         0.39 o                         
   2   2   7        781.62        795.37         5.82 o                         
   3   2   7        538.73        529.08         3.89 o                         
   4   2   7          0.63         -0.35         0.39 o                         
   5   2   7         81.18         81.09         1.63 o                         
  -6   3   7          4.50          3.84         0.58 o                         
  -5   3   7          8.63          7.07         0.41 o                         
  -4   3   7        757.35        779.02         5.47 o                         
  -3   3   7        776.09        806.56         5.22 o                         
  -2   3   7        138.09        134.28         1.12 o                         
  -1   3   7        477.34        480.97         3.14 o                         
   0   3   7        145.62        142.26         1.26 o                         
   1   3   7         43.42         42.91         0.64 o                         
   2   3   7        356.00        360.29         3.02 o                         
   3   3   7        344.91        324.10         2.80 o                         
   4   3   7         10.17         10.19         1.45 o                         
   5   3   7          0.52          0.64         0.57 o                         
  -6   4   7          0.04         -0.49         0.61 o                         
  -5   4   7          2.30          1.44         0.35 o                         
  -4   4   7         70.70         79.28         0.97 o                         
  -3   4   7          6.44          4.25         0.28 o                         
  -2   4   7          4.11          1.96         0.19 o                         
  -1   4   7         30.71         25.04         0.47 o                         
   0   4   7          0.06         -0.30         0.20 o                         
   1   4   7        400.52        411.52         3.35 o                         
   2   4   7          7.33          2.69         0.54 o                         
   3   4   7          0.21          0.21         0.45 o                         
   4   4   7         91.51         99.47         1.52 o                         
  -5   5   7         57.92         59.78         1.06 o                         
  -4   5   7         58.30         64.18         1.06 o                         
  -3   5   7         67.01         68.56         0.96 o                         
  -2   5   7          8.86          7.91         0.49 o                         
  -1   5   7          8.35          6.53         0.35 o                         
   0   5   7        107.54        113.21         1.15 o                         
   1   5   7          8.43         11.77         0.80 o                         
   2   5   7         52.79         51.58         1.61 o                         
   3   5   7         41.47         42.93         1.26 o                         
  -4   6   7          3.77          3.97         0.52 o                         
  -3   6   7         14.20         11.49         0.74 o                         
  -2   6   7         54.24         55.93         0.98 o                         
  -1   6   7         41.19         39.37         1.02 o                         
   0   6   7        104.06        108.93         2.01 o                         
   1   6   7          0.97          0.18         0.40 o                         
   2   6   7         16.90         15.25         1.26 o                         
   3   6   7         40.55         38.20         1.52 o                         
  -3   7   7          0.75          1.83         0.57 o                         
  -2   7   7         33.31         35.67         0.93 o                         
  -1   7   7          0.83          1.59         0.45 o                         
   0   7   7         36.99         40.81         1.17 o                         
   1   7   7         19.71         22.33         1.06 o                         
   0 -10   8         70.82         72.53         1.54 o                         
   1 -10   8         21.44         18.94         0.99 o                         
  -2  -9   8         24.89         23.66         0.93 o                         
  -1  -9   8          3.99          2.95         0.49 o                         
   0  -9   8          1.23          0.36         0.38 o                         
   1  -9   8          0.14         -0.52         0.34 o                         
   2  -9   8        130.37        133.49         2.24 o                         
   3  -9   8          6.77          7.68         0.61 o                         
  -3  -8   8         10.19          7.48         0.85 o                         
  -2  -8   8         14.71         10.35         0.88 o                         
  -1  -8   8         98.63         99.12         1.34 o                         
   0  -8   8        126.74        116.96         1.43 o                         
   1  -8   8        156.37        143.08         2.13 o                         
   2  -8   8          1.65          1.33         0.56 o                         
   3  -8   8         19.64         20.86         0.95 o                         
   4  -8   8          5.48          4.88         0.54 o                         
  -4  -7   8          4.94          5.21         0.69 o                         
  -3  -7   8         41.14         40.45         1.02 o                         
  -2  -7   8         37.44         36.73         0.95 o                         
  -1  -7   8          0.86         -0.41         0.27 o                         
   0  -7   8        121.10        116.80         1.30 o                         
   1  -7   8          4.30          6.44         0.45 o                         
   2  -7   8          4.22          3.44         0.38 o                         
   3  -7   8         75.34         76.26         1.39 o                         
   4  -7   8         77.78         79.49         1.38 o                         
   5  -7   8          2.87          2.98         0.82 o                         
  -5  -6   8          2.92          2.65         0.55 o                         
  -4  -6   8         30.64         27.36         1.00 o                         
  -3  -6   8          1.29          0.78         0.27 o                         
  -2  -6   8        286.47        298.74         2.83 o                         
  -1  -6   8          4.12          1.92         0.34 o                         
   0  -6   8         34.55         34.07         0.54 o                         
   1  -6   8         78.37         87.00         1.03 o                         
   2  -6   8         62.56         57.91         1.03 o                         
   3  -6   8         21.53         28.46         0.90 o                         
   4  -6   8        240.34        248.02         4.17 o                         
   5  -6   8          2.20          1.29         0.48 o                         
  -5  -5   8        178.42        192.14         2.29 o                         
  -4  -5   8        386.32        398.74         3.45 o                         
  -3  -5   8         25.79         23.16         0.57 o                         
  -2  -5   8        649.92        644.31         5.58 o                         
  -1  -5   8        214.08        202.26         1.95 o                         
   0  -5   8        178.36        184.37         1.65 o                         
   1  -5   8          4.31          3.62         0.26 o                         
   2  -5   8         11.80         11.05         0.50 o                         
   3  -5   8        304.86        304.50         2.90 o                         
   4  -5   8        499.37        523.39         4.75 o                         
   5  -5   8         60.88         59.87         1.19 o                         
  -6  -4   8         65.57         69.88         1.68 o                         
  -5  -4   8          0.01         -0.57         0.38 o                         
  -4  -4   8         10.89          9.90         0.56 o                         
  -3  -4   8        106.69        101.39         1.11 o                         
  -2  -4   8        759.18        755.04         6.05 o                         
  -1  -4   8          9.65         13.74         0.44 o                         
   0  -4   8        776.31        768.95         6.26 o                         
   1  -4   8        999.84        989.97         7.45 o                         
   2  -4   8        362.99        375.29         2.90 o                         
   3  -4   8          3.99          2.01         0.30 o                         
   4  -4   8         32.48         33.09         0.95 o                         
   5  -4   8        328.09        337.70         3.82 o                         
   6  -4   8          5.29          6.05         0.68 o                         
  -6  -3   8         40.61         41.19         0.95 o                         
  -5  -3   8        317.60        305.49         2.60 o                         
  -4  -3   8         44.66         40.71         0.68 o                         
  -3  -3   8         30.59         29.12         0.45 o                         
  -2  -3   8        101.22         95.67         0.84 o                         
  -1  -3   8          6.76          7.45         0.32 o                         
   0  -3   8        119.62        125.05         1.11 o                         
   1  -3   8       1069.52       1112.20         8.31 o                         
   2  -3   8        104.99        120.34         1.17 o                         
   3  -3   8        134.63        134.77         1.39 o                         
   4  -3   8         31.92         31.53         0.82 o                         
   5  -3   8         27.08         26.31         1.06 o                         
   6  -3   8          0.21         -0.82         0.55 o                         
  -6  -2   8         25.15         23.45         0.84 o                         
  -5  -2   8        261.08        250.33         2.31 o                         
  -4  -2   8        394.29        419.21         3.18 o                         
  -3  -2   8        123.66        125.34         1.15 o                         
  -2  -2   8          7.02         11.61         0.33 o                         
  -1  -2   8          3.70          4.06         0.18 o                         
   0  -2   8         36.05         32.10         0.42 o                         
   1  -2   8        805.77        819.81         6.20 o                         
   2  -2   8        248.66        271.96         2.14 o                         
   3  -2   8        129.84        127.73         1.26 o                         
   4  -2   8          1.79          0.98         0.29 o                         
   5  -2   8          0.11         -0.31         0.52 o                         
   6  -2   8          1.07         -0.40         0.62 o                         
  -6  -1   8         52.07         48.87         0.97 o                         
  -5  -1   8         17.45         17.11         0.57 o                         
  -4  -1   8         14.98         14.79         0.52 o                         
  -3  -1   8        195.92        202.75         1.63 o                         
  -2  -1   8        639.41        673.51         5.44 o                         
  -1  -1   8         45.97         54.90         0.72 o                         
   0  -1   8       1139.57       1118.21         7.03 o                         
   1  -1   8        127.96        113.18         0.93 o                         
   2  -1   8        351.21        341.15         2.52 o                         
   3  -1   8        172.20        178.07         1.50 o                         
   4  -1   8        289.44        304.10         3.06 o                         
   5  -1   8         83.52         76.21         1.47 o                         
   6  -1   8         26.18         25.39         2.43 o                         
  -6   0   8         48.42         51.06         1.06 o                         
  -5   0   8        209.04        210.00         1.77 o                         
  -4   0   8        132.42        128.88         1.06 o                         
  -3   0   8          2.22          1.50         0.14 o                         
  -2   0   8          0.12         -0.20         0.18 o                         
  -1   0   8        428.50        483.59         3.98 o                         
   0   0   8         69.65         61.39         0.57 o                         
   1   0   8         39.22         44.97         0.50 o                         
   2   0   8        157.77        160.78         1.29 o                         
   3   0   8        276.96        276.47         2.40 o                         
   4   0   8          0.22         -0.54         0.36 o                         
   5   0   8         18.80         13.59         0.99 o                         
  -6   1   8         29.77         26.95         0.93 o                         
  -5   1   8         67.21         66.73         0.98 o                         
  -4   1   8         38.37         38.75         0.77 o                         
  -3   1   8        386.47        376.96         2.53 o                         
  -2   1   8         28.42         27.31         0.53 o                         
  -1   1   8        304.16        300.91         2.22 o                         
   0   1   8        116.44        107.37         0.99 o                         
   1   1   8         75.87         80.36         0.75 o                         
   2   1   8          0.09          0.37         0.21 o                         
   3   1   8        577.82        584.92         4.48 o                         
   4   1   8          2.66          1.57         0.39 o                         
   5   1   8          0.00         -0.72         0.48 o                         
  -6   2   8         10.64         10.68         0.97 o                         
  -5   2   8          0.01         -0.36         0.26 o                         
  -4   2   8        659.76        678.54         5.27 o                         
  -3   2   8        264.87        270.32         1.90 o                         
  -2   2   8         67.57         62.61         0.63 o                         
  -1   2   8         26.59         27.43         0.40 o                         
   0   2   8        156.48        153.44         1.18 o                         
   1   2   8         50.94         48.59         0.72 o                         
   2   2   8        145.47        149.87         1.40 o                         
   3   2   8         62.50         62.42         0.97 o                         
   4   2   8          0.03         -0.62         0.42 o                         
   5   2   8         86.40         85.73         1.63 o                         
  -6   3   8         66.82         73.85         1.65 o                         
  -5   3   8          3.35          2.38         0.31 o                         
  -4   3   8          5.24          5.24         0.54 o                         
  -3   3   8         82.56         87.11         1.16 o                         
  -2   3   8         29.59         26.67         0.88 o                         
  -1   3   8         14.11         11.09         0.40 o                         
   0   3   8          1.61          0.91         0.20 o                         
   1   3   8         57.23         51.84         0.73 o                         
   2   3   8         38.47         38.31         1.01 o                         
   3   3   8        256.18        263.44         2.58 o                         
   4   3   8        138.13        142.13         2.03 o                         
  -5   4   8          3.10          0.49         0.32 o                         
  -4   4   8        432.79        446.93         3.50 o                         
  -3   4   8          2.22          1.30         0.26 o                         
  -2   4   8        122.74        121.55         1.12 o                         
  -1   4   8         16.29         16.05         0.57 o                         
   0   4   8        135.32        131.67         1.32 o                         
   1   4   8        289.67        295.66         2.54 o                         
   2   4   8          5.90          4.49         0.42 o                         
   3   4   8         76.97         80.64         1.51 o                         
   4   4   8          2.98          2.78         0.60 o                         
  -5   5   8          1.51          2.97         0.44 o                         
  -4   5   8          1.78          2.46         0.36 o                         
  -3   5   8         80.74         73.23         1.60 o                         
  -2   5   8        145.91        148.64         1.60 o                         
  -1   5   8         11.58         13.95         0.70 o                         
   0   5   8        100.33        103.27         1.15 o                         
   1   5   8         61.43         63.90         1.15 o                         
   2   5   8         99.01        105.57         1.51 o                         
   3   5   8         18.93         21.05         1.21 o                         
  -4   6   8          2.27          1.32         0.65 o                         
  -3   6   8          9.24          5.66         0.61 o                         
  -2   6   8          1.04          2.06         0.50 o                         
  -1   6   8         14.78         14.30         1.02 o                         
   0   6   8          0.48         -0.24         0.26 o                         
   1   6   8          0.04         -0.50         0.33 o                         
   2   6   8         28.10         25.67         0.95 o                         
  -2   7   8          0.39          0.13         0.65 o                         
  -1   7   8         14.77         13.13         0.96 o                         
   0   7   8          0.55          0.44         0.53 o                         
  -2  -9   9         53.50         57.06         1.84 o                         
  -1  -9   9         48.89         50.37         1.09 o                         
   0  -9   9          0.05         -0.32         0.37 o                         
   1  -9   9         24.09         21.87         1.69 o                         
   2  -9   9          3.75          2.33         0.62 o                         
   3  -9   9         27.02         31.04         1.54 o                         
  -3  -8   9          3.96          2.07         0.55 o                         
  -2  -8   9          1.65          0.56         0.56 o                         
  -1  -8   9          6.03          6.64         0.59 o                         
   0  -8   9         58.71         45.33         0.90 o                         
   1  -8   9          5.28          3.96         0.55 o                         
   2  -8   9        104.21        107.47         1.51 o                         
   3  -8   9          1.20          0.56         0.43 o                         
   4  -8   9          4.07          3.25         0.56 o                         
  -4  -7   9        154.00        166.94         2.58 o                         
  -3  -7   9        188.39        198.19         2.53 o                         
  -2  -7   9        212.88        215.14         2.41 o                         
  -1  -7   9          8.29          5.31         0.41 o                         
   0  -7   9          0.32         -0.04         0.25 o                         
   1  -7   9        254.16        241.12         2.43 o                         
   2  -7   9         24.11         19.94         0.81 o                         
   3  -7   9          2.81          2.71         0.47 o                         
   4  -7   9          8.45          7.06         0.57 o                         
  -5  -6   9         69.50         76.75         1.77 o                         
  -4  -6   9         10.06          7.28         0.53 o                         
  -3  -6   9        188.98        196.25         2.10 o                         
  -2  -6   9        169.74        179.94         1.74 o                         
  -1  -6   9        115.31        105.79         1.27 o                         
   0  -6   9         74.75         73.61         0.85 o                         
   1  -6   9         19.71         17.92         0.54 o                         
   2  -6   9         88.81         92.72         1.29 o                         
   3  -6   9        344.56        354.16         3.39 o                         
   4  -6   9        205.54        201.70         2.26 o                         
   5  -6   9         27.52         29.06         1.27 o                         
  -5  -5   9          5.19          5.56         0.57 o                         
  -4  -5   9          2.14          1.43         0.36 o                         
  -3  -5   9        544.88        539.88         4.50 o                         
  -2  -5   9        743.73        739.29         5.68 o                         
  -1  -5   9         99.00         98.79         1.11 o                         
   0  -5   9         13.67         15.00         0.49 o                         
   1  -5   9          1.05         -0.14         0.22 o                         
   2  -5   9         11.49          8.84         0.42 o                         
   3  -5   9         49.89         54.49         0.90 o                         
   4  -5   9         67.77         65.57         1.16 o                         
   5  -5   9         12.76         21.64         0.95 o                         
  -6  -4   9        103.07        120.10         2.35 o                         
  -5  -4   9          0.02         -0.59         0.39 o                         
  -4  -4   9         70.61         71.88         0.91 o                         
  -3  -4   9        606.94        592.17         4.63 o                         
  -2  -4   9         30.41         32.55         0.57 o                         
  -1  -4   9          7.26          7.23         0.33 o                         
   0  -4   9          6.92          7.39         0.34 o                         
   1  -4   9         10.09          8.08         0.39 o                         
   2  -4   9        159.06        157.52         1.58 o                         
   3  -4   9         18.54         18.01         0.87 o                         
   4  -4   9          1.01         -0.55         0.37 o                         
   5  -4   9          0.12          3.87         0.72 o                         
  -6  -3   9          0.33          0.45         0.48 o                         
  -5  -3   9        417.58        386.83         3.37 o                         
  -4  -3   9         31.49         30.93         0.59 o                         
  -3  -3   9          0.04         -0.24         0.16 o                         
  -2  -3   9       1188.86       1182.92         8.61 o                         
  -1  -3   9        534.41        518.01         4.83 o                         
   0  -3   9          1.37          0.45         0.15 o                         
   1  -3   9         49.73         55.65         0.71 o                         
   2  -3   9        133.10        133.26         1.23 o                         
   3  -3   9        180.12        173.74         1.64 o                         
   4  -3   9         71.11         71.43         1.19 o                         
   5  -3   9        145.06        144.06         2.23 o                         
  -6  -2   9         27.68         20.41         0.82 o                         
  -5  -2   9         33.23         24.32         0.66 o                         
  -4  -2   9        104.90         91.60         1.03 o                         
  -3  -2   9         81.83         74.53         0.74 o                         
  -2  -2   9        144.70        140.41         1.12 o                         
  -1  -2   9         31.64         40.58         0.45 o                         
   0  -2   9          0.03          0.15         0.14 o                         
   1  -2   9          6.96          3.82         0.22 o                         
   2  -2   9          5.13          4.70         0.26 o                         
   3  -2   9        181.82        174.15         1.52 o                         
   4  -2   9        204.72        215.50         1.92 o                         
   5  -2   9          3.15          1.25         0.40 o                         
  -6  -1   9        198.44        205.52         2.09 o                         
  -5  -1   9          3.77          1.57         0.27 o                         
  -4  -1   9         38.83         41.21         0.61 o                         
  -3  -1   9        405.64        386.71         3.08 o                         
  -2  -1   9        780.80        740.84         5.99 o                         
  -1  -1   9         32.78         31.99         0.60 o                         
   0  -1   9         32.71         31.47         0.38 o                         
   1  -1   9        555.54        545.42         3.69 o                         
   2  -1   9         97.18         93.74         0.88 o                         
   3  -1   9         53.06         51.03         1.07 o                         
   4  -1   9        136.50        137.82         1.69 o                         
   5  -1   9          3.45          3.14         0.51 o                         
  -6   0   9        130.43        128.73         1.50 o                         
  -5   0   9          1.59          1.12         0.28 o                         
  -4   0   9         55.04         49.58         0.71 o                         
  -3   0   9         82.65         76.42         0.98 o                         
  -2   0   9        616.53        601.80         4.27 o                         
  -1   0   9        463.87        476.12         3.75 o                         
   0   0   9        165.05        171.94         1.29 o                         
   1   0   9         18.00         17.62         0.44 o                         
   2   0   9         38.51         34.82         0.49 o                         
   3   0   9        602.77        615.87         4.86 o                         
   4   0   9         20.62         17.03         1.23 o                         
   5   0   9          1.81          0.40         0.53 o                         
  -6   1   9          4.97          3.96         0.48 o                         
  -5   1   9         10.14         10.81         0.53 o                         
  -4   1   9          0.41         -0.10         0.22 o                         
  -3   1   9        172.88        183.32         1.72 o                         
  -2   1   9        103.61        103.60         1.06 o                         
  -1   1   9          1.75          1.70         0.22 o                         
   0   1   9        199.96        202.31         1.47 o                         
   1   1   9        126.97        132.09         1.05 o                         
   2   1   9         28.84         30.88         0.60 o                         
   3   1   9         17.60         14.27         0.63 o                         
   4   1   9         82.89         87.67         1.31 o                         
   5   1   9         18.61         16.81         0.92 o                         
  -6   2   9        106.35        110.66         5.12 o                         
  -5   2   9          0.36         -0.39         0.26 o                         
  -4   2   9         44.67         47.66         0.58 o                         
  -3   2   9       1504.34       1521.44        12.00 o                         
  -2   2   9         73.81         68.83         0.76 o                         
  -1   2   9          3.74          2.19         0.16 o                         
   0   2   9          3.67          3.21         0.20 o                         
   1   2   9        338.16        347.69         2.76 o                         
   2   2   9        392.54        388.67         2.94 o                         
   3   2   9          0.13          0.14         0.32 o                         
   4   2   9         67.97         64.14         1.28 o                         
  -5   3   9         15.67         18.00         0.71 o                         
  -4   3   9         14.27         16.65         0.57 o                         
  -3   3   9         21.87         22.48         0.50 o                         
  -2   3   9        102.30        100.33         1.02 o                         
  -1   3   9        289.07        288.57         2.49 o                         
   0   3   9          5.74          4.25         0.26 o                         
   1   3   9          1.93          0.47         0.29 o                         
   2   3   9         80.31         79.40         1.13 o                         
   3   3   9        350.52        365.67         3.75 o                         
   4   3   9         65.80         51.85         1.21 o                         
  -5   4   9         57.21         59.09         1.58 o                         
  -4   4   9         59.92         61.66         1.03 o                         
  -3   4   9         67.34         69.80         1.02 o                         
  -2   4   9        340.71        356.14         2.80 o                         
  -1   4   9          6.51          4.84         0.28 o                         
   0   4   9         50.13         52.05         0.83 o                         
   1   4   9          1.28          0.18         0.29 o                         
   2   4   9         18.74         20.61         1.17 o                         
   3   4   9          2.35          1.56         0.55 o                         
  -4   5   9          7.86          7.31         0.51 o                         
  -3   5   9         45.27         46.24         0.96 o                         
  -2   5   9         97.51        102.16         1.56 o                         
  -1   5   9          2.35          1.43         0.27 o                         
   0   5   9         13.10         10.58         0.55 o                         
   1   5   9          0.05         -0.52         0.36 o                         
   2   5   9         62.82         63.69         1.58 o                         
  -3   6   9         37.07         40.51         1.36 o                         
  -2   6   9        103.26        105.23         2.08 o                         
  -1   6   9          0.01         -0.04         0.36 o                         
   0   6   9         12.90         12.07         0.79 o                         
   1   6   9         30.89         33.48         1.47 o                         
  -2  -9  10          9.06          7.56         0.81 o                         
  -1  -9  10         15.39         12.58         1.01 o                         
   0  -9  10          0.52         -0.24         0.55 o                         
   1  -9  10         70.75         68.85         1.54 o                         
   2  -9  10          3.57          2.38         0.54 o                         
  -3  -8  10          0.50         -0.80         0.53 o                         
  -2  -8  10         22.21         22.19         1.24 o                         
  -1  -8  10        173.29        180.60         2.32 o                         
   0  -8  10          0.24          1.72         0.30 o                         
   1  -8  10         51.86         51.82         1.11 o                         
   2  -8  10          3.79          2.89         0.48 o                         
   3  -8  10         60.31         66.28         1.32 o                         
  -4  -7  10          5.65          5.05         0.64 o                         
  -3  -7  10         28.61         28.75         1.12 o                         
  -2  -7  10          2.83          1.77         0.67 o                         
  -1  -7  10          0.42         -0.10         0.35 o                         
   0  -7  10          0.88         -0.50         0.34 o                         
   1  -7  10         13.02         19.94         0.83 o                         
   2  -7  10        146.41        141.42         1.74 o                         
   3  -7  10          0.06         -0.39         0.42 o                         
   4  -7  10          3.63          1.52         0.50 o                         
  -4  -6  10          4.27          5.34         0.51 o                         
  -3  -6  10         23.48         18.59         1.08 o                         
  -2  -6  10         96.75         90.38         1.07 o                         
  -1  -6  10         53.13         54.10         0.87 o                         
   0  -6  10          3.71          0.40         0.34 o                         
   1  -6  10        119.10        113.22         1.25 o                         
   2  -6  10         22.09         17.69         0.69 o                         
   3  -6  10          8.40          6.72         0.70 o                         
   4  -6  10         11.82         11.35         0.74 o                         
  -5  -5  10         22.03         20.48         0.98 o                         
  -4  -5  10        112.72        116.39         1.53 o                         
  -3  -5  10        279.23        283.59         2.95 o                         
  -2  -5  10        131.37        135.01         1.33 o                         
  -1  -5  10       1293.49       1285.92         9.85 o                         
   0  -5  10        256.94        262.45         2.25 o                         
   1  -5  10         24.70         25.90         0.58 o                         
   2  -5  10         50.61         54.73         0.93 o                         
   3  -5  10        100.52        104.77         1.28 o                         
   4  -5  10         19.34         20.84         1.15 o                         
   5  -5  10        231.88        241.00         2.90 o                         
  -5  -4  10         10.89         10.74         0.70 o                         
  -4  -4  10          0.82          1.14         0.25 o                         
  -3  -4  10        174.60        163.79         1.69 o                         
  -2  -4  10         23.00         19.55         0.47 o                         
  -1  -4  10        243.57        245.92         2.18 o                         
   0  -4  10          0.17          0.17         0.16 o                         
   1  -4  10         38.35         36.32         0.66 o                         
   2  -4  10          2.38          1.05         0.28 o                         
   3  -4  10          0.00         -0.57         0.38 o                         
   4  -4  10         19.97         18.57         0.81 o                         
   5  -4  10        477.72        526.81         5.24 o                         
  -6  -3  10        173.29        159.25         2.32 o                         
  -5  -3  10        130.86        142.51         1.44 o                         
  -4  -3  10         11.26         11.87         0.50 o                         
  -3  -3  10         61.80         60.60         0.66 o                         
  -2  -3  10         60.06         54.68         0.69 o                         
  -1  -3  10        743.04        726.39         5.47 o                         
   0  -3  10          4.45          4.42         0.23 o                         
   1  -3  10        290.29        299.70         2.36 o                         
   2  -3  10        367.51        368.69         3.02 o                         
   3  -3  10         11.90          9.00         0.47 o                         
   4  -3  10          5.53          5.88         0.52 o                         
   5  -3  10         16.61         20.72         1.76 o                         
  -6  -2  10          0.57          1.11         0.40 o                         
  -5  -2  10         77.53         72.04         1.14 o                         
  -4  -2  10         41.87         31.39         0.58 o                         
  -3  -2  10         23.88         19.32         0.56 o                         
  -2  -2  10          2.65          1.24         0.27 o                         
  -1  -2  10        668.82        664.31         4.64 o                         
   0  -2  10        211.01        202.20         1.47 o                         
   1  -2  10        157.87        152.08         1.39 o                         
   2  -2  10        218.53        219.45         1.83 o                         
   3  -2  10          3.43          2.34         0.29 o                         
   4  -2  10        344.09        357.36         4.09 o                         
   5  -2  10         21.04         17.37         1.30 o                         
  -6  -1  10         21.58         27.91         0.91 o                         
  -5  -1  10         77.36         71.93         0.96 o                         
  -4  -1  10        132.10        121.02         1.09 o                         
  -3  -1  10          0.59          1.13         0.27 o                         
  -2  -1  10          1.44          1.58         0.31 o                         
  -1  -1  10          0.09         -0.17         0.23 o                         
   0  -1  10         29.92         29.16         0.42 o                         
   1  -1  10        138.66        133.20         1.11 o                         
   2  -1  10          0.21         -0.29         0.19 o                         
   3  -1  10         33.30         29.18         0.72 o                         
   4  -1  10         10.95          7.56         1.12 o                         
   5  -1  10         43.10         48.42         1.30 o                         
  -6   0  10         50.61         47.69         1.50 o                         
  -5   0  10        131.80        132.55         1.42 o                         
  -4   0  10         15.10         13.52         0.51 o                         
  -3   0  10         32.59         31.95         0.99 o                         
  -2   0  10       1253.04       1256.46         9.98 o                         
  -1   0  10        148.68        159.99         1.51 o                         
   0   0  10         76.89         85.84         0.76 o                         
   1   0  10        115.47        115.67         0.99 o                         
   2   0  10         35.75         36.05         0.54 o                         
   3   0  10        209.70        211.26         1.98 o                         
   4   0  10          6.68          3.16         0.49 o                         
   5   0  10          1.56          1.21         0.55 o                         
  -6   1  10         36.78         44.21         1.51 o                         
  -5   1  10          6.95          4.77         0.27 o                         
  -4   1  10          0.15         -0.30         0.20 o                         
  -3   1  10         15.84         19.98         0.72 o                         
  -2   1  10         12.85         11.95         0.52 o                         
  -1   1  10         74.08         74.83         0.92 o                         
   0   1  10         39.98         32.18         0.50 o                         
   1   1  10        298.14        311.04         2.27 o                         
   2   1  10          0.30         -0.37         0.28 o                         
   3   1  10        151.73        148.48         1.67 o                         
   4   1  10         68.08         76.27         1.28 o                         
  -5   2  10          4.98          3.65         0.29 o                         
  -4   2  10         37.71         36.22         0.77 o                         
  -3   2  10         21.35         26.12         0.76 o                         
  -2   2  10          6.86          5.43         0.36 o                         
  -1   2  10          1.09         -0.15         0.16 o                         
   0   2  10          8.19          4.09         0.27 o                         
   1   2  10          4.02          3.55         0.38 o                         
   2   2  10          0.81          0.91         0.33 o                         
   3   2  10        108.06        106.75         2.18 o                         
   4   2  10          0.17          0.23         0.45 o                         
  -5   3  10          2.84          2.56         0.33 o                         
  -4   3  10         37.35         37.17         0.66 o                         
  -3   3  10        171.66        174.33         2.27 o                         
  -2   3  10        261.30        273.82         1.90 o                         
  -1   3  10        160.41        159.30         1.47 o                         
   0   3  10         36.70         40.11         0.68 o                         
   1   3  10         62.69         62.27         1.06 o                         
   2   3  10         39.57         40.98         1.13 o                         
   3   3  10          1.39          0.47         0.52 o                         
  -4   4  10          5.02          3.94         0.32 o                         
  -3   4  10        108.73        112.27         1.62 o                         
  -2   4  10         44.28         49.65         0.70 o                         
  -1   4  10        183.68        178.13         1.89 o                         
   0   4  10         57.38         59.04         0.89 o                         
   1   4  10         62.76         64.44         1.22 o                         
   2   4  10          6.73          4.78         0.59 o                         
   3   4  10         19.62         20.08         1.44 o                         
  -3   5  10         64.76         63.24         1.27 o                         
  -2   5  10          7.96          7.73         0.49 o                         
  -1   5  10         13.50         12.05         0.62 o                         
   0   5  10          1.49          0.82         0.40 o                         
   1   5  10         14.45         12.75         0.76 o                         
  -1  -9  11          5.37          5.04         0.47 o                         
   0  -9  11          4.26          3.61         0.63 o                         
   1  -9  11          0.76          0.21         0.56 o                         
  -3  -8  11          1.37          0.44         0.56 o                         
  -2  -8  11          0.37          0.71         0.53 o                         
  -1  -8  11         60.67         61.10         1.29 o                         
   0  -8  11         22.84         20.42         1.17 o                         
   1  -8  11          0.86         -0.30         0.48 o                         
   2  -8  11          8.59          7.43         0.54 o                         
   3  -8  11          7.44          5.64         0.54 o                         
  -3  -7  11        127.34        131.88         1.99 o                         
  -2  -7  11         49.83         49.68         1.32 o                         
  -1  -7  11          4.71          3.77         0.43 o                         
   0  -7  11         61.96         73.04         1.44 o                         
   1  -7  11        333.84        316.21         3.89 o                         
   2  -7  11         73.79         68.06         1.34 o                         
   3  -7  11         57.27         61.87         1.19 o                         
   4  -7  11          4.87          4.96         0.53 o                         
  -4  -6  11         53.56         50.14         1.47 o                         
  -3  -6  11         10.03         10.03         1.18 o                         
  -2  -6  11        136.16        130.26         1.49 o                         
  -1  -6  11         33.18         32.77         0.67 o                         
   0  -6  11         57.02         53.47         0.90 o                         
   1  -6  11        156.33        161.95         1.54 o                         
   2  -6  11          7.45          4.18         0.42 o                         
   3  -6  11          0.24         -0.24         0.43 o                         
   4  -6  11          5.33          3.97         0.59 o                         
  -5  -5  11        126.07        127.64         2.13 o                         
  -4  -5  11        169.90        184.87         2.71 o                         
  -3  -5  11         72.82         70.14         1.02 o                         
  -2  -5  11        282.80        288.39         2.43 o                         
  -1  -5  11          0.07         -0.04         0.28 o                         
   0  -5  11        123.18        114.77         1.31 o                         
   1  -5  11          1.19          0.13         0.25 o                         
   2  -5  11          0.23         -0.44         0.29 o                         
   3  -5  11          5.11          5.19         0.52 o                         
   4  -5  11         89.10         84.79         1.57 o                         
  -5  -4  11         32.32         25.09         1.01 o                         
  -4  -4  11        224.81        219.12         2.17 o                         
  -3  -4  11        143.27        159.48         1.75 o                         
  -2  -4  11        193.47        190.51         1.79 o                         
  -1  -4  11       1308.11       1295.39        10.82 o                         
   0  -4  11        357.71        368.68         2.70 o                         
   1  -4  11        117.67        115.36         1.60 o                         
   2  -4  11          8.67          4.80         0.32 o                         
   3  -4  11          0.04         -0.56         0.38 o                         
   4  -4  11         51.37         52.56         1.07 o                         
   5  -4  11          0.63          2.18         0.49 o                         
  -5  -3  11          7.87         12.50         0.65 o                         
  -4  -3  11         26.77         22.43         0.65 o                         
  -3  -3  11         45.67         45.25         0.56 o                         
  -2  -3  11         19.17         12.45         0.42 o                         
  -1  -3  11         15.82         19.53         0.53 o                         
   0  -3  11         10.47         11.26         0.44 o                         
   1  -3  11         59.00         57.26         0.76 o                         
   2  -3  11        219.88        218.03         1.94 o                         
   3  -3  11          6.88          6.15         0.39 o                         
   4  -3  11          9.81          8.79         0.73 o                         
   5  -3  11         42.25         45.54         1.13 o                         
  -5  -2  11         92.88         96.87         1.14 o                         
  -4  -2  11        844.47        810.25         6.16 o                         
  -3  -2  11         27.43         26.15         0.70 o                         
  -2  -2  11        225.09        224.77         2.40 o                         
  -1  -2  11       2078.75       2098.30        16.42 o                         
   0  -2  11         70.05         66.84         0.69 o                         
   1  -2  11         23.08         20.43         0.49 o                         
   2  -2  11        111.35        112.17         1.13 o                         
   3  -2  11         44.22         42.75         0.80 o                         
   4  -2  11         95.25         91.20         1.52 o                         
   5  -2  11          1.97          0.52         0.54 o                         
  -5  -1  11          8.17          4.92         0.35 o                         
  -4  -1  11         72.55         68.80         1.18 o                         
  -3  -1  11         45.36         48.06         0.87 o                         
  -2  -1  11         78.84         85.51         1.07 o                         
  -1  -1  11          0.17          0.02         0.32 o                         
   0  -1  11          0.91          0.06         0.17 o                         
   1  -1  11        344.33        352.15         2.51 o                         
   2  -1  11         81.47         82.65         0.88 o                         
   3  -1  11         11.37          9.76         0.51 o                         
   4  -1  11        165.59        163.72         1.95 o                         
  -5   0  11        100.38        104.53         1.71 o                         
  -4   0  11         69.46         64.70         1.22 o                         
  -3   0  11        117.08        108.98         1.25 o                         
  -2   0  11        301.13        306.44         2.77 o                         
  -1   0  11          0.36          0.28         0.25 o                         
   0   0  11          1.42          2.52         0.18 o                         
   1   0  11        177.37        160.47         1.34 o                         
   2   0  11         15.94         13.02         0.53 o                         
   3   0  11         11.69         12.41         0.87 o                         
   4   0  11          5.86          5.18         0.48 o                         
  -5   1  11        169.36        172.93         1.81 o                         
  -4   1  11         62.25         65.51         1.21 o                         
  -3   1  11        345.19        351.47         2.99 o                         
  -2   1  11         27.66         27.92         0.67 o                         
  -1   1  11        117.09        120.49         1.36 o                         
   0   1  11        367.16        370.13         2.73 o                         
   1   1  11         55.40         59.66         0.78 o                         
   2   1  11         38.42         36.60         0.70 o                         
   3   1  11          6.62          6.49         0.78 o                         
   4   1  11         52.42         49.27         1.28 o                         
  -5   2  11          4.80          2.44         0.36 o                         
  -4   2  11         75.07         70.99         1.27 o                         
  -3   2  11          0.18         -0.05         0.31 o                         
  -2   2  11          0.28         -0.01         0.28 o                         
  -1   2  11         98.55         89.12         1.02 o                         
   0   2  11        179.33        161.42         1.59 o                         
   1   2  11        159.81        163.50         1.69 o                         
   2   2  11         12.09         11.46         0.80 o                         
   3   2  11         11.60          9.12         0.69 o                         
  -4   3  11         20.96         18.35         0.62 o                         
  -3   3  11        249.31        264.71         3.38 o                         
  -2   3  11        151.18        157.43         1.92 o                         
  -1   3  11          5.59          4.13         0.28 o                         
   0   3  11          0.89         -0.33         0.27 o                         
   1   3  11          1.84         -0.37         0.32 o                         
   2   3  11          0.49          0.26         0.47 o                         
   3   3  11          0.36         -0.38         0.59 o                         
  -4   4  11         28.99         37.19         1.28 o                         
  -3   4  11          0.71          0.22         0.29 o                         
  -2   4  11          4.14          4.05         0.36 o                         
  -1   4  11          0.23         -0.17         0.29 o                         
   0   4  11         50.37         55.89         0.88 o                         
   1   4  11          5.18          5.81         0.46 o                         
   2   4  11          3.75          3.37         0.62 o                         
  -2   5  11          1.30          1.08         0.38 o                         
  -1   5  11         65.02         70.70         1.48 o                         
   0   5  11          7.59          9.24         0.91 o                         
  -2  -8  12         18.04         11.21         1.08 o                         
  -1  -8  12          1.93          1.17         0.37 o                         
   0  -8  12          0.31         -0.06         0.53 o                         
   1  -8  12         36.84         33.50         1.27 o                         
   2  -8  12          3.41          2.47         0.57 o                         
  -3  -7  12        133.35        147.00         2.15 o                         
  -2  -7  12         11.84          6.84         0.51 o                         
  -1  -7  12         42.24         45.15         0.95 o                         
   0  -7  12         93.36         87.38         1.73 o                         
   1  -7  12          1.26          1.32         0.45 o                         
   2  -7  12         26.53         28.46         1.08 o                         
   3  -7  12         19.13         16.75         1.01 o                         
  -4  -6  12          5.20          4.67         0.70 o                         
  -3  -6  12        277.39        295.08         3.40 o                         
  -2  -6  12         49.83         54.94         0.98 o                         
  -1  -6  12         98.15         99.01         1.25 o                         
   0  -6  12         51.55         48.73         0.97 o                         
   1  -6  12        187.27        200.07         2.11 o                         
   2  -6  12         25.49         29.21         1.04 o                         
   3  -6  12         64.69         65.83         1.26 o                         
   4  -6  12          0.08         -0.82         0.55 o                         
  -4  -5  12          0.34          0.79         0.34 o                         
  -3  -5  12          6.30          6.04         0.45 o                         
  -2  -5  12        121.21        113.25         1.23 o                         
  -1  -5  12          0.19         -0.49         0.32 o                         
   0  -5  12          4.31          5.55         0.78 o                         
   1  -5  12         12.65         10.32         0.68 o                         
   2  -5  12          9.83          5.57         0.41 o                         
   3  -5  12         62.87         65.15         1.29 o                         
   4  -5  12         27.26         30.09         1.24 o                         
  -5  -4  12          2.11          1.64         0.64 o                         
  -4  -4  12        191.01        184.16         2.39 o                         
  -3  -4  12        183.96        184.47         1.78 o                         
  -2  -4  12        230.17        227.86         2.09 o                         
  -1  -4  12          9.35         10.10         0.60 o                         
   0  -4  12       1773.30       1779.89        13.89 o                         
   1  -4  12         14.95         11.44         0.51 o                         
   2  -4  12          4.08          3.12         0.33 o                         
   3  -4  12          0.35         -0.16         0.45 o                         
   4  -4  12          8.46          7.12         0.64 o                         
  -5  -3  12          0.37          0.19         0.33 o                         
  -4  -3  12         33.55         30.82         0.72 o                         
  -3  -3  12         30.51         29.41         1.56 o                         
  -2  -3  12          3.71          2.48         0.33 o                         
  -1  -3  12        595.05        593.98         5.28 o                         
   0  -3  12        236.30        242.93         1.90 o                         
   1  -3  12          1.92          0.73         0.24 o                         
   2  -3  12        132.32        130.15         1.28 o                         
   3  -3  12         15.99         18.13         0.76 o                         
   4  -3  12          1.32          0.17         0.44 o                         
  -5  -2  12        151.52        137.88         1.53 o                         
  -4  -2  12          0.12          0.33         0.34 o                         
  -3  -2  12         43.11         36.55         0.82 o                         
  -2  -2  12         74.24         72.80         1.10 o                         
  -1  -2  12         15.07         19.27         0.68 o                         
   0  -2  12          4.97          3.71         0.21 o                         
   1  -2  12         39.94         38.32         0.63 o                         
   2  -2  12          1.21          0.34         0.24 o                         
   3  -2  12         10.44          8.45         0.65 o                         
   4  -2  12         26.61         27.75         0.93 o                         
  -5  -1  12         10.94          8.17         0.66 o                         
  -4  -1  12        107.15        109.17         1.66 o                         
  -3  -1  12          3.55          3.90         0.35 o                         
  -2  -1  12        387.61        396.58         3.30 o                         
  -1  -1  12        129.72        131.89         1.64 o                         
   0  -1  12        183.61        186.66         1.52 o                         
   1  -1  12         91.14         92.02         1.00 o                         
   2  -1  12         83.32         82.42         0.96 o                         
   3  -1  12         47.92         46.39         0.99 o                         
   4  -1  12          5.00          2.82         0.60 o                         
  -5   0  12         63.32         62.34         1.54 o                         
  -4   0  12         22.93         21.30         0.98 o                         
  -3   0  12         32.15         35.83         0.89 o                         
  -2   0  12         55.58         52.83         1.00 o                         
  -1   0  12        115.55        110.69         1.32 o                         
   0   0  12         54.09         44.92         0.59 o                         
   1   0  12        171.98        161.82         1.51 o                         
   2   0  12        122.98        121.20         1.57 o                         
   3   0  12         35.12         40.08         1.05 o                         
   4   0  12          6.12          3.42         0.54 o                         
  -5   1  12          0.21         -0.05         0.49 o                         
  -4   1  12         30.03         33.86         1.04 o                         
  -3   1  12          9.99          9.02         0.63 o                         
  -2   1  12         19.89         19.07         0.77 o                         
  -1   1  12         74.86         72.23         1.10 o                         
   0   1  12          2.60          2.18         0.27 o                         
   1   1  12         32.11         34.85         0.66 o                         
   2   1  12          7.79          5.08         0.43 o                         
   3   1  12         12.21          9.32         0.84 o                         
  -4   2  12         11.34         11.30         1.00 o                         
  -3   2  12         18.17         19.09         0.89 o                         
  -2   2  12         88.72         90.74         1.48 o                         
  -1   2  12          8.87          6.01         0.44 o                         
   0   2  12        186.34        187.81         1.89 o                         
   1   2  12          0.16         -0.43         0.29 o                         
   2   2  12        128.61        144.27         2.34 o                         
   3   2  12         10.23         12.28         1.23 o                         
  -4   3  12          1.40          2.06         0.82 o                         
  -3   3  12         14.74         14.26         0.82 o                         
  -2   3  12        170.51        177.22         2.49 o                         
  -1   3  12         70.14         66.19         1.14 o                         
   0   3  12          0.84          0.23         0.32 o                         
   1   3  12          6.83          5.28         0.43 o                         
   2   3  12         91.11         95.72         1.80 o                         
  -2   4  12        117.55        120.44         1.72 o                         
  -1   4  12        191.50        194.53         2.51 o                         
   0   4  12          0.66          0.53         0.40 o                         
   1   4  12         19.46         22.28         1.56 o                         
  -1  -8  13          1.41          0.54         0.44 o                         
   0  -8  13          0.01         -0.60         0.60 o                         
   1  -8  13          9.72          6.04         0.63 o                         
  -2  -7  13         25.27         24.29         0.85 o                         
  -1  -7  13          6.50          4.47         0.46 o                         
   0  -7  13          1.26          1.69         0.48 o                         
   1  -7  13         20.16         25.21         1.05 o                         
   2  -7  13          8.09          5.04         0.55 o                         
  -3  -6  13         64.67         61.22         1.48 o                         
  -2  -6  13        195.58        193.22         1.91 o                         
  -1  -6  13          0.70         -0.22         0.31 o                         
   0  -6  13         26.72         27.86         1.11 o                         
   1  -6  13        149.40        168.91         1.92 o                         
   2  -6  13         91.26         86.99         1.44 o                         
   3  -6  13         79.45         83.43         1.43 o                         
  -4  -5  13          2.01          2.12         0.61 o                         
  -3  -5  13          7.59          7.42         0.48 o                         
  -2  -5  13          0.53         -0.50         0.34 o                         
  -1  -5  13         18.15         11.20         0.54 o                         
   0  -5  13        237.61        237.18         2.25 o                         
   1  -5  13          2.03          1.74         0.32 o                         
   2  -5  13         78.41         78.23         1.35 o                         
   3  -5  13          7.73          5.47         0.55 o                         
  -4  -4  13         32.69         32.20         0.66 o                         
  -3  -4  13         31.06         28.75         0.71 o                         
  -2  -4  13          2.20          0.99         0.22 o                         
  -1  -4  13          0.19          0.04         0.22 o                         
   0  -4  13        127.53        133.38         1.44 o                         
   1  -4  13          4.05          3.56         0.31 o                         
   2  -4  13         45.31         46.64         0.92 o                         
   3  -4  13         35.90         38.24         1.13 o                         
   4  -4  13         16.79         15.14         1.10 o                         
  -4  -3  13         18.76         12.12         0.80 o                         
  -3  -3  13        203.15        203.79         2.55 o                         
  -2  -3  13        158.48        170.18         2.14 o                         
  -1  -3  13         10.52          9.08         0.43 o                         
   0  -3  13        188.23        193.99         2.13 o                         
   1  -3  13        109.27        112.50         1.12 o                         
   2  -3  13         28.20         27.76         0.65 o                         
   3  -3  13         23.65         21.07         0.80 o                         
   4  -3  13          0.07         -0.90         0.61 o                         
  -4  -2  13         76.94         72.48         1.34 o                         
  -3  -2  13          2.58          1.18         0.50 o                         
  -2  -2  13         56.64         60.59         1.07 o                         
  -1  -2  13         66.96         66.66         1.03 o                         
   0  -2  13         98.89         98.56         0.93 o                         
   1  -2  13         10.17          6.09         0.33 o                         
   2  -2  13        165.27        163.41         1.88 o                         
   3  -2  13        193.35        193.46         1.89 o                         
   4  -2  13         18.06         22.25         1.45 o                         
  -4  -1  13          1.64          0.83         0.40 o                         
  -3  -1  13        324.42        320.18         3.35 o                         
  -2  -1  13         38.38         41.50         0.95 o                         
  -1  -1  13          6.38          4.89         0.39 o                         
   0  -1  13        160.98        162.95         1.75 o                         
   1  -1  13         61.83         57.12         0.85 o                         
   2  -1  13          4.59          4.13         0.32 o                         
   3  -1  13         32.12         28.51         0.91 o                         
  -4   0  13         12.09          8.92         0.71 o                         
  -3   0  13        102.53        110.25         1.77 o                         
  -2   0  13         78.63         84.50         1.27 o                         
  -1   0  13         30.24         31.75         1.03 o                         
   0   0  13         32.17         30.10         0.72 o                         
   1   0  13         49.85         51.38         0.81 o                         
   2   0  13         88.93         87.08         1.16 o                         
   3   0  13         20.14         23.01         1.02 o                         
  -4   1  13          7.18          6.39         0.60 o                         
  -3   1  13         37.66         35.37         1.15 o                         
  -2   1  13         46.93         43.96         1.12 o                         
  -1   1  13         18.44         15.87         0.80 o                         
   0   1  13        197.07        184.20         1.80 o                         
   1   1  13         30.57         26.16         0.68 o                         
   2   1  13         45.53         44.14         1.45 o                         
  -3   2  13         39.97         44.60         1.22 o                         
  -2   2  13         32.16         29.37         0.96 o                         
  -1   2  13          2.71          1.67         0.42 o                         
   0   2  13          8.76          7.97         0.52 o                         
   1   2  13          8.33          5.01         0.39 o                         
   2   2  13          0.51          1.59         0.53 o                         
  -2   3  13          0.21          0.24         0.36 o                         
  -1   3  13          5.06          3.46         0.32 o                         
   0   3  13          1.56          1.68         0.37 o                         
   1   3  13         10.91          7.36         0.72 o                         
  -2  -7  14          0.36          0.21         1.25 o                         
  -1  -7  14         22.34         21.08         1.09 o                         
   0  -7  14          0.68         -0.53         0.51 o                         
   1  -7  14        118.58        130.11         2.04 o                         
  -3  -6  14          5.76          3.90         0.87 o                         
  -2  -6  14         19.07         18.12         0.80 o                         
  -1  -6  14         14.27         14.77         0.76 o                         
   0  -6  14         22.37         22.05         1.00 o                         
   1  -6  14         13.70         11.40         0.69 o                         
   2  -6  14         54.96         52.54         1.25 o                         
  -3  -5  14         39.30         39.09         1.28 o                         
  -2  -5  14        210.61        221.56         2.08 o                         
  -1  -5  14         59.56         61.79         0.98 o                         
   0  -5  14        393.02        403.84         3.80 o                         
   1  -5  14         24.82         24.24         0.90 o                         
   2  -5  14         22.32         20.44         0.90 o                         
   3  -5  14          0.60          0.45         0.55 o                         
  -4  -4  14          0.03          0.03         0.47 o                         
  -3  -4  14        131.01        132.83         1.99 o                         
  -2  -4  14         44.23         38.97         1.26 o                         
  -1  -4  14        421.97        430.49         3.62 o                         
   0  -4  14         12.98         12.42         0.55 o                         
   1  -4  14          6.48          5.12         0.33 o                         
   2  -4  14          7.38          4.89         0.51 o                         
   3  -4  14         21.02         22.36         1.22 o                         
  -4  -3  14         27.95         27.55         1.05 o                         
  -3  -3  14         10.79          8.80         1.45 o                         
  -2  -3  14          2.22          1.04         0.40 o                         
  -1  -3  14        241.73        236.04         2.33 o                         
   0  -3  14        147.18        148.61         1.50 o                         
   1  -3  14        186.53        182.58         2.63 o                         
   2  -3  14         90.83         91.93         1.28 o                         
   3  -3  14          6.47          4.19         0.47 o                         
  -4  -2  14         48.19         64.39         1.40 o                         
  -3  -2  14          0.03          0.24         0.39 o                         
  -2  -2  14         76.10         80.41         1.33 o                         
  -1  -2  14         25.87         26.54         0.89 o                         
   0  -2  14        197.87        202.71         2.57 o                         
   1  -2  14          2.71          2.40         0.31 o                         
   2  -2  14         11.25          8.35         0.75 o                         
   3  -2  14          7.00          5.63         0.46 o                         
  -4  -1  14          7.56         10.62         1.27 o                         
  -3  -1  14        140.31        135.69         2.16 o                         
  -2  -1  14         47.80         45.27         1.11 o                         
  -1  -1  14         13.84         14.14         0.92 o                         
   0  -1  14        126.61        134.91         3.14 o                         
   1  -1  14         88.12         84.94         1.14 o                         
   2  -1  14          0.10         -0.27         0.32 o                         
   3  -1  14          0.56         -0.06         0.47 o                         
  -4   0  14          1.55          0.61         0.54 o                         
  -3   0  14         38.63         39.74         1.40 o                         
  -2   0  14          0.55          0.65         0.51 o                         
  -1   0  14         35.49         33.16         1.05 o                         
   0   0  14          9.08          9.15         0.77 o                         
   1   0  14         17.55         17.91         0.82 o                         
   2   0  14         14.28         14.19         1.04 o                         
  -3   1  14          5.66          3.79         0.57 o                         
  -2   1  14         14.79         20.95         1.03 o                         
  -1   1  14         79.81         84.80         1.56 o                         
   0   1  14         72.54         72.44         1.00 o                         
   1   1  14          0.07         -0.19         0.31 o                         
  -2   2  14         58.88         62.24         1.39 o                         
  -1   2  14          3.86          3.00         0.68 o                         
   0   2  14         10.82         12.31         0.95 o                         
  -2  -6  15        121.23        127.95         3.95 o                         
  -1  -6  15          1.61          0.60         0.54 o                         
   0  -6  15         26.83         32.23         1.13 o                         
   1  -6  15         73.41         82.51         1.58 o                         
  -2  -5  15          7.64         11.79         0.98 o                         
  -1  -5  15          2.01          0.55         0.27 o                         
   0  -5  15          4.24          3.45         0.41 o                         
   1  -5  15          3.66          0.75         0.48 o                         
   2  -5  15          0.14         -0.67         0.48 o                         
  -3  -4  15         16.87         14.50         1.57 o                         
  -2  -4  15          8.00          7.56         1.32 o                         
  -1  -4  15          1.54         -0.25         0.26 o                         
   0  -4  15          3.97          4.63         0.37 o                         
   1  -4  15         95.50         87.99         1.21 o                         
   2  -4  15          8.25          6.09         0.54 o                         
  -3  -3  15        141.94        147.84         2.10 o                         
  -2  -3  15         22.26         21.64         1.25 o                         
  -1  -3  15         12.69         10.57         1.19 o                         
   0  -3  15          0.31          0.99         0.27 o                         
   1  -3  15        363.30        384.40         4.67 o                         
   2  -3  15         69.13         67.98         1.36 o                         
  -3  -2  15         39.36         39.76         1.35 o                         
  -2  -2  15         52.90         53.67         1.31 o                         
  -1  -2  15         44.30         50.45         1.26 o                         
   0  -2  15         54.46         59.93         1.83 o                         
   1  -2  15        106.39        108.97         1.51 o                         
   2  -2  15          8.74          7.89         0.76 o                         
  -3  -1  15         40.74         45.24         1.50 o                         
  -2  -1  15          1.42          0.21         0.49 o                         
  -1  -1  15         33.75         43.62         1.18 o                         
   0  -1  15         56.92         62.64         1.49 o                         
   1  -1  15         73.69         68.97         0.92 o                         
   2  -1  15          4.64          2.23         0.55 o                         
  -2   0  15         18.29         21.35         1.30 o                         
  -1   0  15         43.40         51.05         2.40 o                         
   0   0  15         19.06         18.23         1.26 o                         
   1   0  15          6.26          6.74         0.58 o                         
  -1   1  15          0.32          0.53         0.49 o                         
   0   1  15          0.01         -0.56         0.44 o                         
   0  -5  16          5.87          5.35         0.61 o                         
  -1  -4  16         39.85         40.08         1.48 o                         
   0  -4  16         34.20         31.33         0.85 o                         
  -2  -3  16         82.91         92.16         2.55 o                         
  -1  -3  16         71.99         73.87         1.53 o                         
   0  -3  16        274.11        292.23         5.47 o                         
   1  -3  16          8.05          6.73         0.77 o                         
  -2  -2  16          9.41         10.63         1.13 o                         
  -1  -2  16         50.42         57.07         1.47 o                         
   0  -2  16          4.22          2.78         0.61 o                         
  -1  -1  16         26.19         31.95         1.21 o                         
   0  -1  16         16.48         12.88         1.60 o                         
                                                                                
